# Supplementary material for: Crystal structure and Hirshfeld surface analysis of the layered hybrid metal halide poly[bis­(2-iodoethyl­ammonium) [di-μ-iodido-di­iodido­germanate(II)]]
Source: Acta Crystallogr E Crystallogr Commun. 2025 Jan 1;81(Pt 1):34–8. doi: 10.1107/S2056989024011800 (PMC11701769; doi:10.1107/S2056989024011800)
Supplement: Supplementary file 1 [file e-81-00034-sup1.cif]

##############################################################################
#                                                                            #
# This CIF contains the data in a paper accepted for publication in          #
# Acta Crystallographica Section E. It conforms to the requirements of       #
# Notes for Authors for Acta Crystallographica Section E, and has been       #
# peer reviewed under the auspices of the IUCr Commission on Journals.       #
#                                                                            #
# Full details of the Crystallographic Information File format               #
# are given in the paper "The Crystallographic Information File (CIF):       #
# a New Standard Archive File for Crystallography" by S. R. Hall, F. H.      #
# Allen and I. D. Brown [Acta Cryst. (1991), A47, 655-685].                  #
#                                                                            #
# The current version of the core CIF dictionary is obtainable from          #
# ftp://ftp.iucr.org/pub/cif_core.dic.                                       #
#                                                                            #
# Software is freely available for graphical display of the structure(s)     #
# in this CIF. For information consult the CIF software page                 #
# http://www.iucr.org/resources/cif/software.                                #
#                                                                            #
# This file may be used for bona fide research purposes within the           #
# scientific community so long as proper attribution is given to the journal # 
# article from which it was obtained.                                        #
#                                                                            #
##############################################################################
data_I
_audit_creation_method
;
Olex2 1.5
(compiled 2024.02.16 svn.r378c4104 for OlexSys, GUI svn.r6928)
;
_journal_date_recd_electronic     2024-11-04
_journal_date_accepted     2024-12-04
_journal_name_full     'Acta Crystallographica, Section E'
_journal_year     2025
_journal_volume     81
_journal_issue      1
_journal_page_first     0
_journal_page_last     0
_journal_paper_category     GM
_journal_paper_doi     10.1107/S2056989024011800
_journal_coeditor_code     OO2009
_publ_contact_author_name     'Olesia I. Kucheriv'
_publ_contact_author_address
;
Department of Chemistry,
Taras Shevchenko National University of Kyiv,
Volodymyrska St. 64,
Kyiv 01601,
Ukraine
;
_publ_contact_author_email     'olesia.kucheriv@univ.kiev.ua'
_publ_contact_author_fax     ?
_publ_contact_author_phone     ?
_publ_section_title
;
Crystal structure and Hirshfeld surface analysis of the layered hybrid metal
halide poly[bis(2-iodoethylammonium) [di-\m-iodido-diiodidogermanate(II)]]
;
loop_
    _publ_author_name
    _publ_author_footnote
    _publ_author_address
    'Kucheriv, Olesia I.' .
;
Department of Chemistry,
Taras Shevchenko National University of Kyiv,
Volodymyrska St. 64,
Kyiv 01601,
Ukraine
;
    'Apostu, Mircea-Odin' .
;
Department of Chemistry,
Faculty of Chemistry,
Al. I. Cuza University of Iasi,
Carol I Blvd. 11,
Iasi 700506,
Romania
;
    'Prysiazhna, Olena' .
;
Bakul Institute for Superhard Materials,
National Academy of Sciences of Ukraine,
Avtozavodskaya St. 2,
Kyiv 04074,
Ukraine
Department of Chemistry,
Kyiv National University of Construction and Architecture,
Povitroflotsky Ave. 31,
Kyiv 03680,
Ukraine
;
    'Potaskalov, Vadim A.' .
;
Department of General and Inorganic Chemistry,
National Technical University of Ukraine "Igor Sikorsky Kyiv Polytechnic Institute",
Beresteiskyi Pr. 37,
03056 Kyiv,
Ukraine
;
    'Malinkin, Sergey O.' .
;
Department of Chemistry,
Taras Shevchenko National University of Kyiv,
Volodymyrska St. 64,
Kyiv 01601,
Ukraine
;
_publ_section_synopsis
;
The crystal structure of the title compound contains infinite inorganic
two-dimensional layers formed by [GeI~6~]^4-^ octahedra. These layers are
interleaved with the organic 2-iodoethylammonium cations.
;
_chemical_name_systematic
;
Poly[bis(2-iodoethylammonium) [di-\m-iodido-diiodidogermanate(II)]]
;
_chemical_name_common     ?
_chemical_formula_moiety     '2(C2 H7 I N +), Ge I4 2-'
_chemical_formula_sum     'C4 H14 Ge I6 N2'
_chemical_formula_iupac     '(C2 H7 I N)2 [Ge I4]'
_chemical_formula_weight     924.16
_chemical_melting_point     ?
_space_group_crystal_system     monoclinic
_space_group_name_H-M_alt     'P 1 21/n 1'
_space_group_name_Hall     '-P 2yn'
loop_
    _space_group_symop_operation_xyz
    'x, y, z'
    '-x+1/2, y+1/2, -z+1/2'
    '-x, -y, -z'
    'x-1/2, -y-1/2, z-1/2'
_cell_length_a     8.1431(2)
_cell_length_b     8.8362(2)
_cell_length_c     25.1787(7)
_cell_angle_alpha     90
_cell_angle_beta     97.264(2)
_cell_angle_gamma     90
_cell_volume     1797.16(8)
_cell_formula_units_Z     4
_cell_measurement_reflns_used     10013
_cell_measurement_theta_min     3.2620
_cell_measurement_theta_max     30.4960
_cell_measurement_temperature     100.02(10)
loop_
    _twin_individual_id
    _twin_individual_mass_fraction_refined
    1 0.8496(7)
    2 0.1504(7)
_exptl_crystal_description     plate
_exptl_crystal_colour     'clear intense orange'
_exptl_crystal_size_max     0.135
_exptl_crystal_size_mid     0.081
_exptl_crystal_size_min     0.014
_exptl_crystal_density_diffrn     3.416
_exptl_crystal_density_meas     ?
_exptl_crystal_density_method     ?
_exptl_crystal_F_000     1608
loop_
    _exptl_crystal_face_index_h
    _exptl_crystal_face_index_k
    _exptl_crystal_face_index_l
    _exptl_crystal_face_perp_dist
    0 0 -1 0.0054
    0 0 1 0.0083
    1 2 -2 0.0404
    2 1 0 0.0476
    0 1 -1 0.0429
    -3 11 -14 0.0406
    -8 -8 4 0.0339
    3 -11 14 0.0367
_exptl_absorpt_coefficient_mu     11.986
_exptl_absorpt_correction_type     analytical
_exptl_absorpt_process_details
;
(CrysAlisPro; Rigaku OD, 2023)
;
_exptl_absorpt_correction_T_min     0.399
_exptl_absorpt_correction_T_max     0.852
_diffrn_ambient_temperature     100.15
_diffrn_source     ?
_diffrn_radiation_type     MoK\a
_diffrn_radiation_wavelength     0.71073
_diffrn_measurement_device_type     'XtaLAB Synergy, Dualflex, HyPix'
_diffrn_measurement_device     'four-circle diffractometer'
_diffrn_measurement_method     '\w scans'
_diffrn_detector_area_resol_mean     10.0000
_diffrn_reflns_number     5413
_diffrn_reflns_av_R_equivalents     0.0304
_diffrn_reflns_av_unetI/netI     0.0238
_diffrn_reflns_theta_min     2.445
_diffrn_reflns_theta_max     30.216
_diffrn_reflns_theta_full     25.242
_diffrn_measured_fraction_theta_max     0.823
_diffrn_measured_fraction_theta_full     0.999
_diffrn_reflns_limit_h_min     -10
_diffrn_reflns_limit_h_max     11
_diffrn_reflns_limit_k_min     -11
_diffrn_reflns_limit_k_max     11
_diffrn_reflns_limit_l_min     -31
_diffrn_reflns_limit_l_max     31
_refine_special_details
;
 Refined as a 2-component twin.
;
_reflns_number_total     5413
_reflns_number_gt     4967
_reflns_threshold_expression     'I > 2\s(I)'
_refine_ls_structure_factor_coef     Fsqd
_refine_ls_matrix_type     full
_refine_ls_R_factor_all     0.0421
_refine_ls_R_factor_gt     0.0352
_refine_ls_wR_factor_gt     0.0861
_refine_ls_wR_factor_ref     0.0917
_refine_ls_goodness_of_fit_ref     1.189
_refine_ls_restrained_S_all     1.189
_refine_ls_number_reflns     5413
_refine_ls_number_parameters     121
_refine_ls_number_restraints     0
_refine_ls_hydrogen_treatment     constr
_refine_ls_weighting_scheme     calc
_refine_ls_weighting_details
             'w=1/[\s^2^(Fo^2^)+(0.0215P)^2^+42.6836P] where P=(Fo^2^+2Fc^2^)/3'
_atom_sites_solution_hydrogens     geom
_atom_sites_solution_primary     ?
_atom_sites_solution_secondary     ?
_refine_ls_shift/su_max     0.001
_refine_ls_shift/su_mean     0.000
_refine_diff_density_max     1.213
_refine_diff_density_min     -1.271
_refine_ls_extinction_method     none
_refine_ls_extinction_coef     .
loop_
    _atom_type_symbol
    _atom_type_description
    _atom_type_scat_dispersion_real
    _atom_type_scat_dispersion_imag
    _atom_type_scat_source
    'C' 'C' 0.0033 0.0016
                         'International Tables Vol C Tables 4.2.6.8 and 6.1.1.4'
    'H' 'H' 0.0000 0.0000
                         'International Tables Vol C Tables 4.2.6.8 and 6.1.1.4'
    'Ge' 'Ge' 0.1547 1.8001
                         'International Tables Vol C Tables 4.2.6.8 and 6.1.1.4'
    'I' 'I' -0.4742 1.8119
                         'International Tables Vol C Tables 4.2.6.8 and 6.1.1.4'
    'N' 'N' 0.0061 0.0033
                         'International Tables Vol C Tables 4.2.6.8 and 6.1.1.4'
_computing_data_collection
;
CrysAlisPro 1.171.42.100a (Rigaku OD, 2023)
;
_computing_cell_refinement
;
CrysAlisPro 1.171.42.100a (Rigaku OD, 2023)
;
_computing_data_reduction
;
CrysAlisPro 1.171.42.100a (Rigaku OD, 2023)
;
_computing_structure_solution
;
SHELXS  (Sheldrick, 2008)
;
_computing_structure_refinement
;
<i>SHELXL2018/3</i> (Sheldrick, 2015)
;
_computing_molecular_graphics
;
Olex2 1.5 (Dolomanov <i>et al.</i>,  2009)
;
_computing_publication_material
;
Olex2 1.5 (Dolomanov <i>et al.</i>,  2009)
;
loop_
    _atom_site_type_symbol
    _atom_site_label
    _atom_site_fract_x
    _atom_site_fract_y
    _atom_site_fract_z
    _atom_site_U_iso_or_equiv
    _atom_site_adp_type
    _atom_site_calc_flag
    _atom_site_occupancy
    _atom_site_disorder_assembly
    _atom_site_disorder_group
    I I2 1.22418(8) 0.35127(7) 0.76979(3) 0.01606(14) Uani d 1 . .
    I I3 0.72110(8) 0.41154(7) 0.76396(3) 0.01657(14) Uani d 1 . .
    I I1 0.95890(8) 0.55334(7) 0.63911(3) 0.01699(14) Uani d 1 . .
    I I4 1.06654(8) 0.65550(7) 0.87689(3) 0.01740(14) Uani d 1 . .
    I I6 0.77665(9) -0.09924(8) 0.51564(3) 0.02055(15) Uani d 1 . .
    I I5 0.25037(9) 0.56475(9) 0.51448(3) 0.02426(16) Uani d 1 . .
    Ge Ge1 0.99725(12) 0.58843(11) 0.75456(4) 0.0128(2) Uani d 1 . .
    N N1 0.4449(15) 0.5521(12) 0.6444(4) 0.035(3) Uani d 1 . .
    H H1A 0.423703 0.465891 0.624939 0.042 Uiso calc 1 . .
    H H1B 0.352259 0.580595 0.658589 0.042 Uiso calc 1 . .
    H H1C 0.528452 0.534821 0.671279 0.042 Uiso calc 1 . .
    C C3 0.9157(12) 0.1243(11) 0.6000(4) 0.016(2) Uani d 1 . .
    H H3A 0.957632 0.183196 0.571113 0.019 Uiso calc 1 . .
    H H3B 0.798169 0.151794 0.600885 0.019 Uiso calc 1 . .
    N N2 1.0135(11) 0.1621(10) 0.6523(4) 0.0201(19) Uani d 1 . .
    H H2A 1.123115 0.148652 0.649940 0.024 Uiso calc 1 . .
    H H2B 0.982275 0.100583 0.678197 0.024 Uiso calc 1 . .
    H H2C 0.994867 0.260296 0.660675 0.024 Uiso calc 1 . .
    C C2 0.3521(13) 0.7312(12) 0.5719(5) 0.022(2) Uani d 1 . .
    H H2D 0.388261 0.820189 0.552453 0.026 Uiso calc 1 . .
    H H2E 0.264226 0.765182 0.592961 0.026 Uiso calc 1 . .
    C C4 0.9289(15) -0.0421(12) 0.5888(5) 0.024(2) Uani d 1 . .
    H H4A 0.893086 -0.100939 0.618776 0.028 Uiso calc 1 . .
    H H4B 1.045603 -0.068378 0.585890 0.028 Uiso calc 1 . .
    C C1 0.4942(13) 0.6745(12) 0.6091(5) 0.024(2) Uani d 1 . .
    H H1D 0.543005 0.759248 0.631442 0.029 Uiso calc 1 . .
    H H1E 0.580109 0.635510 0.588073 0.029 Uiso calc 1 . .
loop_
    _atom_site_aniso_label
    _atom_site_aniso_U_11
    _atom_site_aniso_U_22
    _atom_site_aniso_U_33
    _atom_site_aniso_U_12
    _atom_site_aniso_U_13
    _atom_site_aniso_U_23
    I2 0.0138(3) 0.0141(3) 0.0197(3) 0.0044(2) 0.0000(2) -0.0016(2)
    I3 0.0131(3) 0.0153(3) 0.0213(3) -0.0038(2) 0.0023(2) 0.0007(2)
    I1 0.0233(3) 0.0132(3) 0.0140(3) 0.0010(2) 0.0006(3) 0.0001(2)
    I4 0.0192(3) 0.0172(3) 0.0155(3) -0.0001(3) 0.0012(3) -0.0008(2)
    I6 0.0244(3) 0.0201(3) 0.0170(3) -0.0036(3) 0.0019(3) -0.0022(3)
    I5 0.0223(3) 0.0297(4) 0.0197(4) -0.0009(3) -0.0015(3) -0.0035(3)
    Ge1 0.0112(4) 0.0101(4) 0.0172(5) 0.0000(4) 0.0016(4) 0.0002(4)
    N1 0.056(7) 0.029(5) 0.019(5) 0.011(5) -0.003(5) 0.000(4)
    C3 0.016(4) 0.017(5) 0.016(5) -0.001(4) 0.004(4) -0.008(4)
    N2 0.025(5) 0.015(4) 0.020(5) 0.002(3) 0.001(4) 0.002(3)
    C2 0.024(5) 0.017(5) 0.022(6) -0.002(4) -0.004(4) 0.000(4)
    C4 0.030(6) 0.015(5) 0.025(6) -0.001(4) 0.001(5) 0.002(4)
    C1 0.021(5) 0.014(5) 0.035(7) -0.001(4) -0.006(5) -0.008(5)
_geom_special_details
;
 All esds (except the esd in the dihedral angle between two l.s. planes)
 are estimated using the full covariance matrix.  The cell esds are taken
 into account individually in the estimation of esds in distances, angles
 and torsion angles; correlations between esds in cell parameters are only
 used when they are defined by crystal symmetry.  An approximate (isotropic)
 treatment of cell esds is used for estimating esds involving l.s. planes.
;
loop_
    _geom_bond_atom_site_label_1
    _geom_bond_atom_site_label_2
    _geom_bond_site_symmetry_2
    _geom_bond_distance
    _geom_bond_publ_flag
    I2 Ge1 . 2.7881(11) ?
    I3 Ge1 . 2.7732(12) ?
    I1 Ge1 . 2.9006(12) ?
    I4 Ge1 . 3.1172(12) ?
    I6 C4 . 2.147(11) ?
    I5 C2 . 2.153(10) ?
    N1 H1A . 0.9100 ?
    N1 H1B . 0.9100 ?
    N1 H1C . 0.9100 ?
    N1 C1 . 1.488(16) ?
    C3 H3A . 0.9900 ?
    C3 H3B . 0.9900 ?
    C3 N2 . 1.487(13) ?
    C3 C4 . 1.503(14) ?
    N2 H2A . 0.9100 ?
    N2 H2B . 0.9100 ?
    N2 H2C . 0.9100 ?
    C2 H2D . 0.9900 ?
    C2 H2E . 0.9900 ?
    C2 C1 . 1.481(14) ?
    C4 H4A . 0.9900 ?
    C4 H4B . 0.9900 ?
    C1 H1D . 0.9900 ?
    C1 H1E . 0.9900 ?
loop_
    _geom_angle_atom_site_label_1
    _geom_angle_atom_site_label_2
    _geom_angle_atom_site_label_3
    _geom_angle_site_symmetry_1
    _geom_angle_site_symmetry_3
    _geom_angle
    _geom_angle_publ_flag
    I2 Ge1 I1 . . 92.47(4) ?
    I2 Ge1 I4 . . 88.45(3) ?
    I3 Ge1 I2 . . 95.46(4) ?
    I3 Ge1 I1 . . 92.27(3) ?
    I3 Ge1 I4 . . 94.03(4) ?
    I1 Ge1 I4 . . 173.52(4) ?
    H1A N1 H1B . . 109.5 ?
    H1A N1 H1C . . 109.5 ?
    H1B N1 H1C . . 109.5 ?
    C1 N1 H1A . . 109.5 ?
    C1 N1 H1B . . 109.5 ?
    C1 N1 H1C . . 109.5 ?
    H3A C3 H3B . . 108.2 ?
    N2 C3 H3A . . 109.7 ?
    N2 C3 H3B . . 109.7 ?
    N2 C3 C4 . . 110.0(9) ?
    C4 C3 H3A . . 109.7 ?
    C4 C3 H3B . . 109.7 ?
    C3 N2 H2A . . 109.5 ?
    C3 N2 H2B . . 109.5 ?
    C3 N2 H2C . . 109.5 ?
    H2A N2 H2B . . 109.5 ?
    H2A N2 H2C . . 109.5 ?
    H2B N2 H2C . . 109.5 ?
    I5 C2 H2D . . 108.9 ?
    I5 C2 H2E . . 108.9 ?
    H2D C2 H2E . . 107.7 ?
    C1 C2 I5 . . 113.4(7) ?
    C1 C2 H2D . . 108.9 ?
    C1 C2 H2E . . 108.9 ?
    I6 C4 H4A . . 109.6 ?
    I6 C4 H4B . . 109.6 ?
    C3 C4 I6 . . 110.1(7) ?
    C3 C4 H4A . . 109.6 ?
    C3 C4 H4B . . 109.6 ?
    H4A C4 H4B . . 108.2 ?
    N1 C1 H1D . . 109.2 ?
    N1 C1 H1E . . 109.2 ?
    C2 C1 N1 . . 112.1(9) ?
    C2 C1 H1D . . 109.2 ?
    C2 C1 H1E . . 109.2 ?
    H1D C1 H1E . . 107.9 ?
loop_
    _geom_torsion_atom_site_label_1
    _geom_torsion_atom_site_label_2
    _geom_torsion_atom_site_label_3
    _geom_torsion_atom_site_label_4
    _geom_torsion_site_symmetry_1
    _geom_torsion_site_symmetry_2
    _geom_torsion_site_symmetry_3
    _geom_torsion_site_symmetry_4
    _geom_torsion
    _geom_torsion_publ_flag
    I5 C2 C1 N1 . . . . -65.4(11) ?
    N2 C3 C4 I6 . . . . 176.7(7) ?
loop_
    _geom_hbond_atom_site_label_D
    _geom_hbond_atom_site_label_H
    _geom_hbond_atom_site_label_A
    _geom_hbond_site_symmetry_A
    _geom_hbond_distance_DH
    _geom_hbond_distance_HA
    _geom_hbond_distance_DA
    _geom_hbond_angle_DHA
    _geom_hbond_publ_flag
    N1 H1A I4 2_646 0.91 2.74 3.544(11) 147.3 yes
    N1 H1B I2 2_656 0.91 3.11 3.782(11) 132.7 yes
    N1 H1C I3 . 0.91 2.86 3.735(10) 162.3 yes
    N2 H2A I4 2_746 0.91 2.70 3.588(9) 166.2 yes
    N2 H2B I3 2_646 0.91 2.87 3.744(9) 160.3 yes
    N2 H2C I1 . 0.91 2.65 3.496(9) 154.1 yes
    C4 H4A I1 1_545 0.99 3.13 3.790(10) 125.2 yes
_shelx_space_group_comment
;
The symmetry employed for this shelxl refinement is uniquely defined
by the following loop, which should always be used as a source of
symmetry information in preference to the above space-group names.
They are only intended as comments.
;
_shelx_estimated_absorpt_T_min     ?
_shelx_estimated_absorpt_T_max     ?
_shelx_hkl_file
;
   0   0   4 5084.67 13.0897  -2
   0   0  -4 5084.67 13.0897   1
   0   0   6 80.3500 5.44474  -2
   0   0  -6 80.3500 5.44474   1
   0   0   8 35541.2 114.717  -2
   0   0  -8 35541.2 114.717   1
   0   0  10 1254.35 22.6517  -2
   0   0 -10 1254.35 22.6517   1
   0   0  12 458.927 14.7418  -2
   0   0 -12 458.927 14.7418   1
   0   0  14 303.819 10.0282  -2
   0   0 -14 303.819 10.0282   1
   0   0  16 1246.29 18.2780  -2
   0   0 -16 1246.29 18.2780   1
   0   0 -18 586.875 13.2541  -2
   0   0  18 586.875 13.2541   1
   0   0  20 1359.19 18.7094  -2
   0   0 -20 1359.19 18.7094   1
   0   0  22 64.0250 7.64254  -2
   0   0 -22 64.0250 7.64254   1
   0   0 -24 1147.98 44.8151  -2
   0   0  24 1147.98 44.8151   1
   0   0 -26 123.545 17.7418  -2
   0   0  26 123.545 17.7418   1
   0   0 -28 1729.98 59.0878  -2
   0   0  28 1729.98 59.0878   1
   0   0 -30 45.1646 13.4715  -2
   0   0  30 45.1646 13.4715   1
   0  -1  -1 7.85015 1.18523  -2
   0   1   1 7.85015 1.18523   1
   0   1  -2 5.23319 1.11417  -2
   0  -1   2 5.23319 1.11417   1
   0   1  -3 15.8823 0.89116  -2
   0  -1   3 15.8823 0.89116   1
   0   1   4 23.0425 2.19047  -2
   0  -1  -4 23.0425 2.19047   1
   0   1  -5 346.005 3.38034  -2
   0  -1   5 346.005 3.38034   1
   0   1  -6 4864.94 23.7999  -2
   0  -1   6 4864.94 23.7999   1
   0   1  -7 4931.84 16.5972  -2
   0  -1   7 4931.84 16.5972   1
   0   1   8 20.9838 1.54635  -2
   0  -1  -8 20.9838 1.54635   1
   0  -1   9 3148.59 23.4428  -2
   0   1  -9 3148.59 23.4428   1
   0   1 -10 1634.81 11.7687  -2
   0  -1  10 1634.81 11.7687   1
   0   1  11 523.311 9.61790  -2
   0  -1 -11 523.311 9.61790   1
   0  -1  12 362.634 8.32234  -2
   0   1 -12 362.634 8.32234   1
   0   1  13 356.244 9.40910  -2
   0  -1 -13 356.244 9.40910   1
   0   1  14 5730.02 25.1734  -2
   0  -1 -14 5730.02 25.1734   1
   0   1  15 3758.19 21.1181  -2
   0  -1 -15 3758.19 21.1181   1
   0   1 -16 104.460 5.30767  -2
   0  -1  16 104.460 5.30767   1
   0  -1  17 3795.89 29.3357  -2
   0   1 -17 3795.89 29.3357   1
   0  -1  18 775.203 10.6791  -2
   0   1 -18 775.203 10.6791   1
   0   1 -19 790.003 12.6807  -2
   0  -1  19 790.003 12.6807   1
   0   1 -20 66.7781 7.50301  -2
   0  -1  20 66.7781 7.50301   1
   0  -1  21 7.45572 4.49351  -2
   0   1 -21 7.45572 4.49351   1
   0   1 -22 1938.08 28.6818  -2
   0  -1  22 1938.08 28.6818   1
   0   1 -23 492.429 18.7321  -2
   0  -1  23 492.429 18.7321   1
   0  -1  24 223.745 13.5529  -2
   0   1 -24 223.745 13.5529   1
   0   1 -25 1632.04 54.6872  -2
   0  -1  25 1632.04 54.6872   1
   0   1 -26 33.3292 12.7484  -2
   0  -1  26 33.3292 12.7484   1
   0   1 -27 359.319 28.0132  -2
   0  -1  27 359.319 28.0132   1
   0   1 -28 1.98193 8.21619  -2
   0  -1  28 1.98193 8.21619   1
   0   1 -29 231.290 23.6892  -2
   0  -1  29 231.290 23.6892   1
   0   1 -30 141.977 20.3363  -2
   0  -1  30 141.977 20.3363   1
   0   1 -31 27.0974 12.8445  -2
   0  -1  31 27.0974 12.8445   1
   0  -2   0 5000.56 27.0544  -2
   0   2   0 5000.56 27.0544   1
   0  -2   1 8.54030 1.60324  -2
   0   2  -1 8.54030 1.60324   1
   0  -2  -2 189.999 2.05014  -2
   0   2   2 189.999 2.05014   1
   0  -2  -3 8158.54 11.7001  -2
   0   2   3 8158.54 11.7001   1
   0  -2  -4 1383.21 6.20709  -2
   0   2   4 1383.21 6.20709   1
   0   2  -5 9125.09 21.9749  -2
   0  -2   5 9125.09 21.9749   1
   0  -2  -6 1038.78 6.11366  -2
   0   2   6 1038.78 6.11366   1
   0  -2  -7 81.5751 2.01464  -2
   0   2   7 81.5751 2.01464   1
   0   2  -8 2424.07 10.0542  -2
   0  -2   8 2424.07 10.0542   1
   0   2  -9 323.058 4.96193  -2
   0  -2   9 323.058 4.96193   1
   0  -2 -10 268.061 3.81039  -2
   0   2  10 268.061 3.81039   1
   0   2  11 246.574 4.00955  -2
   0  -2 -11 246.574 4.00955   1
   0   2  12 634.329 8.37047  -2
   0  -2 -12 634.329 8.37047   1
   0   2 -13 1039.37 18.8894  -2
   0  -2  13 1039.37 18.8894   1
   0  -2  14 291.341 6.73804  -2
   0   2 -14 291.341 6.73804   1
   0   2  15 884.401 14.3494  -2
   0  -2 -15 884.401 14.3494   1
   0   2 -16 25.4506 3.29182  -2
   0  -2  16 25.4506 3.29182   1
   0   2 -17 1297.70 17.9570  -2
   0  -2  17 1297.70 17.9570   1
   0   2  18 1194.13 17.5953  -2
   0  -2 -18 1194.13 17.5953   1
   0  -2 -19 659.694 12.0273  -2
   0   2  19 659.694 12.0273   1
   0  -2 -20 176.334 12.3196  -2
   0   2  20 176.334 12.3196   1
   0   2 -21 153.975 11.9433  -2
   0  -2  21 153.975 11.9433   1
   0  -2 -22 6.90459 2.99469  -2
   0   2  22 6.90459 2.99469   1
   0  -2 -23 1167.56 31.5051  -2
   0   2  23 1167.56 31.5051   1
   0   2 -24 333.216 17.9081  -2
   0  -2  24 333.216 17.9081   1
   0   2 -25 1196.37 33.0672  -2
   0  -2  25 1196.37 33.0672   1
   0  -2 -26 745.402 27.0015  -2
   0   2  26 745.402 27.0015   1
   0  -2 -27 606.749 25.0179  -2
   0   2  27 606.749 25.0179   1
   0   2 -28 4.19912 7.28377  -2
   0  -2  28 4.19912 7.28377   1
   0   2 -29 453.909 22.8267  -2
   0  -2  29 453.909 22.8267   1
   0  -2 -30 13.3664 6.11482  -2
   0   2  30 13.3664 6.11482   1
   0   2 -31 423.853 22.7778  -2
   0  -2  31 423.853 22.7778   1
   0  -3   1 4435.98 26.3555  -2
   0   3  -1 4435.98 26.3555   1
   0  -3  -2 1743.08 32.0555  -2
   0   3   2 1743.08 32.0555   1
   0  -3  -3 1478.08 6.39326  -2
   0   3   3 1478.08 6.39326   1
   0  -3  -4 32.0826 1.03311  -2
   0   3   4 32.0826 1.03311   1
   0  -3  -5 119.377 2.06555  -2
   0   3   5 119.377 2.06555   1
   0  -3   6 1142.43 6.63419  -2
   0   3  -6 1142.43 6.63419   1
   0   3  -7 1160.61 7.54004  -2
   0  -3   7 1160.61 7.54004   1
   0  -3  -8 1310.08 8.46421  -2
   0   3   8 1310.08 8.46421   1
   0   3   9 3404.47 15.1666  -2
   0  -3  -9 3404.47 15.1666   1
   0   3 -10 6365.70 25.4432  -2
   0  -3  10 6365.70 25.4432   1
   0   3 -11 3184.49 13.1759  -2
   0  -3  11 3184.49 13.1759   1
   0   3  12 15.4930 2.27455  -2
   0  -3 -12 15.4930 2.27455   1
   0  -3  13 364.362 6.35854  -2
   0   3 -13 364.362 6.35854   1
   0   3 -14 4778.88 28.9494  -2
   0  -3  14 4778.88 28.9494   1
   0   3 -15 4.70237 1.35387  -2
   0  -3  15 4.70237 1.35387   1
   0   3  16 1783.30 17.5240  -2
   0  -3 -16 1783.30 17.5240   1
   0   3 -17 710.495 13.6387  -2
   0  -3  17 710.495 13.6387   1
   0   3  18 2728.49 26.7107  -2
   0  -3 -18 2728.49 26.7107   1
   0   3  19 1265.38 24.3633  -2
   0  -3 -19 1265.38 24.3633   1
   0   3 -20 5.05408 4.70338  -2
   0  -3  20 5.05408 4.70338   1
   0  -3 -21-0.76921 4.80167  -2
   0   3  21-0.76921 4.80167   1
   0   3 -22 2565.38 45.4615  -2
   0  -3  22 2565.38 45.4615   1
   0   3 -23 12.6541 6.05197  -2
   0  -3  23 12.6541 6.05197   1
   0   3 -24 855.788 27.8147  -2
   0  -3  24 855.788 27.8147   1
   0   3 -25-4.42333 4.89781  -2
   0  -3  25-4.42333 4.89781   1
   0   3 -26 97.9149 11.1480  -2
   0  -3  26 97.9149 11.1480   1
   0   3 -27 129.197 13.3088  -2
   0  -3  27 129.197 13.3088   1
   0   3 -28-5.56002 5.49138  -2
   0  -3  28-5.56002 5.49138   1
   0   3 -29 228.953 16.8957  -2
   0  -3  29 228.953 16.8957   1
   0   3 -30 275.282 18.2392  -2
   0  -3  30 275.282 18.2392   1
   0  -4   0 10666.7 55.3323  -2
   0   4   0 10666.7 55.3323   1
   0  -4  -1 223.641 5.96391  -2
   0   4   1 223.641 5.96391   1
   0  -4  -2 934.299 16.8153  -2
   0   4   2 934.299 16.8153   1
   0   4   3 130.766 2.06586  -2
   0  -4  -3 130.766 2.06586   1
   0  -4  -4 3464.46 11.8239  -2
   0   4   4 3464.46 11.8239   1
   0  -4  -5 25.4298 1.52660  -2
   0   4   5 25.4298 1.52660   1
   0  -4  -6 782.474 6.91305  -2
   0   4   6 782.474 6.91305   1
   0  -4  -7 196.107 3.72827  -2
   0   4   7 196.107 3.72827   1
   0  -4  -8 5065.54 24.6127  -2
   0   4   8 5065.54 24.6127   1
   0   4   9 913.657 5.80296  -2
   0  -4  -9 913.657 5.80296   1
   0   4  10 37.7762 2.03618  -2
   0  -4 -10 37.7762 2.03618   1
   0  -4 -11 241.460 4.49408  -2
   0   4  11 241.460 4.49408   1
   0   4 -12 106.154 5.10425  -2
   0  -4  12 106.154 5.10425   1
   0   4  13 16.6055 2.16055  -2
   0  -4 -13 16.6055 2.16055   1
   0   4 -14 267.631 7.29795  -2
   0  -4  14 267.631 7.29795   1
   0  -4 -15 866.195 12.9269  -2
   0   4  15 866.195 12.9269   1
   0   4 -16 271.210 5.14789  -2
   0  -4  16 271.210 5.14789   1
   0  -4 -17 291.455 8.96607  -2
   0   4  17 291.455 8.96607   1
   0  -4 -18 106.136 5.94658  -2
   0   4  18 106.136 5.94658   1
   0   4 -19 488.648 19.3233  -2
   0  -4  19 488.648 19.3233   1
   0   4 -20 572.560 21.2614  -2
   0  -4  20 572.560 21.2614   1
   0   4 -21 12.6632 3.08649  -2
   0  -4  21 12.6632 3.08649   1
   0  -4 -22 11.1467 3.89248  -2
   0   4  22 11.1467 3.89248   1
   0  -4 -23 820.513 26.7779  -2
   0   4  23 820.513 26.7779   1
   0   4 -24 77.5170 10.3671  -2
   0  -4  24 77.5170 10.3671   1
   0   4 -25 21.5046 7.60582  -2
   0  -4  25 21.5046 7.60582   1
   0  -4 -26 69.0297 10.2736  -2
   0   4  26 69.0297 10.2736   1
   0   4 -27 583.565 24.6053  -2
   0  -4  27 583.565 24.6053   1
   0   4 -28 1040.17 32.8324  -2
   0  -4  28 1040.17 32.8324   1
   0  -4 -29 187.963 15.6845  -2
   0   4  29 187.963 15.6845   1
   0  -4 -30 5.01811 4.58411  -2
   0   4  30 5.01811 4.58411   1
   0  -5  -1 242.721 6.87537  -2
   0   5   1 242.721 6.87537   1
   0  -5  -2 4109.84 38.6170  -2
   0   5   2 4109.84 38.6170   1
   0  -5  -3 131.145 7.67670  -2
   0   5   3 131.145 7.67670   1
   0   5  -4 112.096 1.84279  -2
   0  -5   4 112.096 1.84279   1
   0   5  -5 799.754 4.74563  -2
   0  -5   5 799.754 4.74563   1
   0  -5  -6 3055.95 9.44071  -2
   0   5   6 3055.95 9.44071   1
   0  -5  -7 190.352 4.20101  -2
   0   5   7 190.352 4.20101   1
   0   5  -8 2178.34 14.0348  -2
   0  -5   8 2178.34 14.0348   1
   0   5  -9 830.230 7.08749  -2
   0  -5   9 830.230 7.08749   1
   0   5 -10 1238.15 9.39895  -2
   0  -5  10 1238.15 9.39895   1
   0   5 -11 139.392 3.88065  -2
   0  -5  11 139.392 3.88065   1
   0  -5 -12 184.517 7.52184  -2
   0   5  12 184.517 7.52184   1
   0  -5 -13 688.632 16.2530  -2
   0   5  13 688.632 16.2530   1
   0  -5 -14 519.021 12.9207  -2
   0   5  14 519.021 12.9207   1
   0   5 -15 846.172 14.5164  -2
   0  -5  15 846.172 14.5164   1
   0  -5 -16 2428.83 24.8095  -2
   0   5  16 2428.83 24.8095   1
   0  -5 -17 410.967 12.0063  -2
   0   5  17 410.967 12.0063   1
   0   5 -18 414.536 12.4210  -2
   0  -5  18 414.536 12.4210   1
   0   5 -19 541.218 14.3831  -2
   0  -5  19 541.218 14.3831   1
   0   5 -20 13.8032 3.28853  -2
   0  -5  20 13.8032 3.28853   1
   0   5 -21 184.238 8.06569  -2
   0  -5  21 184.238 8.06569   1
   0   5 -22-6.28217 4.83195  -2
   0  -5  22-6.28217 4.83195   1
   0  -5 -23 758.666 26.1642  -2
   0   5  23 758.666 26.1642   1
   0   5 -24 352.755 18.6666  -2
   0  -5  24 352.755 18.6666   1
   0   5 -25 28.2934 7.47658  -2
   0  -5  25 28.2934 7.47658   1
   0   5 -26 141.293 13.3856  -2
   0  -5  26 141.293 13.3856   1
   0   5 -27 342.504 19.4035  -2
   0  -5  27 342.504 19.4035   1
   0   5 -28-1.15105 5.71734  -2
   0  -5  28-1.15105 5.71734   1
   0  -5 -29 14.7117 5.25552  -2
   0   5  29 14.7117 5.25552   1
   0   5 -30 67.0302 10.8493  -2
   0  -5  30 67.0302 10.8493   1
   0   6   0 1951.27 20.6613  -2
   0  -6   0 1951.27 20.6613   1
   0   6   1 960.602 14.7130  -2
   0  -6  -1 960.602 14.7130   1
   0   6   2 155.346 7.69893  -2
   0  -6  -2 155.346 7.69893   1
   0   6   3 24.3566 4.29787  -2
   0  -6  -3 24.3566 4.29787   1
   0   6   4 4690.80 32.3404  -2
   0  -6  -4 4690.80 32.3404   1
   0   6  -5 103.011 2.08234  -2
   0  -6   5 103.011 2.08234   1
   0   6   6 185.019 2.69558  -2
   0  -6  -6 185.019 2.69558   1
   0   6  -7 128.791 2.67212  -2
   0  -6   7 128.791 2.67212   1
   0   6  -8 998.787 6.68553  -2
   0  -6   8 998.787 6.68553   1
   0   6  -9 1983.04 9.69894  -2
   0  -6   9 1983.04 9.69894   1
   0  -6 -10 142.751 2.80269  -2
   0   6  10 142.751 2.80269   1
   0  -6 -11 27.6296 1.95168  -2
   0   6  11 27.6296 1.95168   1
   0   6 -12 2516.07 17.2004  -2
   0  -6  12 2516.07 17.2004   1
   0   6 -13 17.8798 4.65219  -2
   0  -6  13 17.8798 4.65219   1
   0   6 -14-1.21350 3.32580  -2
   0  -6  14-1.21350 3.32580   1
   0  -6 -15 1572.54 25.8679  -2
   0   6  15 1572.54 25.8679   1
   0   6 -16 49.6103 3.07764  -2
   0  -6  16 49.6103 3.07764   1
   0   6 -17 551.065 11.0942  -2
   0  -6  17 551.065 11.0942   1
   0   6 -18 1047.81 13.0596  -2
   0  -6  18 1047.81 13.0596   1
   0   6 -19 70.5614 4.35597  -2
   0  -6  19 70.5614 4.35597   1
   0   6 -20 485.758 14.1671  -2
   0  -6  20 485.758 14.1671   1
   0   6 -21-0.05980 4.20164  -2
   0  -6  21-0.05980 4.20164   1
   0   6 -22 132.025 9.20359  -2
   0  -6  22 132.025 9.20359   1
   0   6 -23 1601.44 37.4038  -2
   0  -6  23 1601.44 37.4038   1
   0   6 -24 245.002 16.0754  -2
   0  -6  24 245.002 16.0754   1
   0   6 -25 13.5774 6.71742  -2
   0  -6  25 13.5774 6.71742   1
   0   6 -26 809.011 28.1450  -2
   0  -6  26 809.011 28.1450   1
   0   6 -27-4.72530 5.85351  -2
   0  -6  27-4.72530 5.85351   1
   0   6 -28 8.43903 4.38089  -2
   0  -6  28 8.43903 4.38089   1
   0  -6 -29-4.45194 5.47704  -2
   0   6  29-4.45194 5.47704   1
   0   7  -1 1371.37 23.2270  -2
   0  -7   1 1371.37 23.2270   1
   0   7   2 10.2397 3.57137  -2
   0  -7  -2 10.2397 3.57137   1
   0   7   3 411.606 24.4314  -2
   0  -7  -3 411.606 24.4314   1
   0   7  -4 75.4620 6.98498  -2
   0  -7   4 75.4620 6.98498   1
   0   7   5 35.2165 5.38577  -2
   0  -7  -5 35.2165 5.38577   1
   0   7   6 181.122 10.4563  -2
   0  -7  -6 181.122 10.4563   1
   0   7  -7 802.566 6.89791  -2
   0  -7   7 802.566 6.89791   1
   0   7  -8 1.26507 1.01150  -2
   0  -7   8 1.26507 1.01150   1
   0   7  -9 520.733 5.83002  -2
   0  -7   9 520.733 5.83002   1
   0  -7 -10 177.052 3.90943  -2
   0   7  10 177.052 3.90943   1
   0  -7 -11 489.840 8.16863  -2
   0   7  11 489.840 8.16863   1
   0   7 -12 340.075 5.01331  -2
   0  -7  12 340.075 5.01331   1
   0   7 -13-2.27641 2.44058  -2
   0  -7  13-2.27641 2.44058   1
   0   7 -14 75.3001 3.66422  -2
   0  -7  14 75.3001 3.66422   1
   0  -7 -15 394.831 7.49263  -2
   0   7  15 394.831 7.49263   1
   0   7 -16 16.6633 2.88886  -2
   0  -7  16 16.6633 2.88886   1
   0   7 -17 0.89860 2.66359  -2
   0  -7  17 0.89860 2.66359   1
   0  -7 -18 534.268 9.76487  -2
   0   7  18 534.268 9.76487   1
   0   7 -19 79.0225 5.29350  -2
   0  -7  19 79.0225 5.29350   1
   0   7 -20 296.837 11.7407  -2
   0  -7  20 296.837 11.7407   1
   0   7 -21 50.3709 6.08056  -2
   0  -7  21 50.3709 6.08056   1
   0  -7 -22-5.33735 4.14656  -2
   0   7  22-5.33735 4.14656   1
   0  -7 -23 109.420 12.0152  -2
   0   7  23 109.420 12.0152   1
   0   7 -24 62.2461 10.0657  -2
   0  -7  24 62.2461 10.0657   1
   0   7 -25 126.064 13.4101  -2
   0  -7  25 126.064 13.4101   1
   0  -7 -26 337.188 19.4302  -2
   0   7  26 337.188 19.4302   1
   0  -7 -27 5.86314 8.72716  -2
   0   7  27 5.86314 8.72716   1
   0  -7 -28 51.3802 13.8498  -2
   0   7  28 51.3802 13.8498   1
   0  -7 -29 149.788 19.9227  -2
   0   7  29 149.788 19.9227   1
   0   8   0 787.027 36.4758  -2
   0  -8   0 787.027 36.4758   1
   0   8   1 117.946 10.6980  -2
   0  -8  -1 117.946 10.6980   1
   0   8  -2 19.0331 4.71822  -2
   0  -8   2 19.0331 4.71822   1
   0   8   3 1059.42 17.9732  -2
   0  -8  -3 1059.42 17.9732   1
   0   8   4 34.4614 5.82325  -2
   0  -8  -4 34.4614 5.82325   1
   0   8  -5 616.434 19.4722  -2
   0  -8   5 616.434 19.4722   1
   0   8  -6 259.494 16.8511  -2
   0  -8   6 259.494 16.8511   1
   0   8  -7 13.4092 5.94417  -2
   0  -8   7 13.4092 5.94417   1
   0   8  -8 515.963 24.1375  -2
   0  -8   8 515.963 24.1375   1
   0  -8  -9 605.762 8.02109  -2
   0   8   9 605.762 8.02109   1
   0  -8 -10 92.5184 5.84827  -2
   0   8  10 92.5184 5.84827   1
   0  -8 -11 722.778 10.0104  -2
   0   8  11 722.778 10.0104   1
   0   8 -12 1.29111 1.62756  -2
   0  -8  12 1.29111 1.62756   1
   0  -8 -13 19.9719 2.19373  -2
   0   8  13 19.9719 2.19373   1
   0   8 -14 182.549 10.3458  -2
   0  -8  14 182.549 10.3458   1
   0   8 -15 3.26010 6.86772  -2
   0  -8  15 3.26010 6.86772   1
   0   8 -16 41.8053 6.66117  -2
   0  -8  16 41.8053 6.66117   1
   0  -8 -17 552.949 19.9623  -2
   0   8  17 552.949 19.9623   1
   0  -8 -18 309.340 12.9004  -2
   0   8  18 309.340 12.9004   1
   0  -8 -19 199.865 11.1253  -2
   0   8  19 199.865 11.1253   1
   0  -8 -20 36.4464 4.38894  -2
   0   8  20 36.4464 4.38894   1
   0   8 -21-1.26635 8.67338  -2
   0  -8  21-1.26635 8.67338   1
   0  -8 -22 7.17318 9.80957  -2
   0   8  22 7.17318 9.80957   1
   0  -8 -23-1.87970 7.38023  -2
   0   8  23-1.87970 7.38023   1
   0  -8 -24 1.93758 9.61574  -2
   0   8  24 1.93758 9.61574   1
   0   9  -1 545.341 23.0112  -2
   0  -9   1 545.341 23.0112   1
   0   9  -2 71.4611 6.82322  -2
   0  -9   2 71.4611 6.82322   1
   0   9  -3 276.717 12.0608  -2
   0  -9   3 276.717 12.0608   1
   0   9  -4 69.2903 6.80663  -2
   0  -9   4 69.2903 6.80663   1
   0   9  -5 382.672 14.1587  -2
   0  -9   5 382.672 14.1587   1
   0   9  -6 11.6404 3.71623  -2
   0  -9   6 11.6404 3.71623   1
   0   9  -7 858.092 31.4015  -2
   0  -9   7 858.092 31.4015   1
   0   9  -8 118.353 13.1268  -2
   0  -9   8 118.353 13.1268   1
   0   9  -9 4.93782 5.82217  -2
   0  -9   9 4.93782 5.82217   1
   0   9 -10 238.374 18.4906  -2
   0  -9  10 238.374 18.4906   1
   0   9 -11 17.7694 7.98870  -2
   0  -9  11 17.7694 7.98870   1
   0   9 -12 378.145 23.8887  -2
   0  -9  12 378.145 23.8887   1
   0   9 -13 219.916 19.5919  -2
   0  -9  13 219.916 19.5919   1
   0   9 -14 7.32041 7.83763  -2
   0  -9  14 7.32041 7.83763   1
   0   9 -15 73.0137 13.1580  -2
   0  -9  15 73.0137 13.1580   1
   0   9 -16 91.4193 15.0026  -2
   0  -9  16 91.4193 15.0026   1
   0   9 -17 314.664 26.0559  -2
   0  -9  17 314.664 26.0559   1
   0   9 -18 263.429 16.0715  -2
   0  -9  18 263.429 16.0715   1
   0   9 -19 28.8569 13.2088  -2
   0  -9  19 28.8569 13.2088   1
   0   9 -20 143.037 21.2520  -2
   0  -9  20 143.037 21.2520   1
   0  10   0 399.021 29.9089  -2
   0 -10   0 399.021 29.9089   1
   0  10  -1 28.6253 5.20907  -2
   0 -10   1 28.6253 5.20907   1
   0  10   2 26.1982 5.27187  -2
   0 -10  -2 26.1982 5.27187   1
   0  10  -3 56.0313 5.83200  -2
   0 -10   3 56.0313 5.83200   1
   0  10  -4 1562.45 24.2088  -2
   0 -10   4 1562.45 24.2088   1
   0  10  -5 35.1244 5.62010  -2
   0 -10   5 35.1244 5.62010   1
   0  10  -6 40.0471 7.17939  -2
   0 -10   6 40.0471 7.17939   1
   0  10  -7 2.42342 4.46910  -2
   0 -10   7 2.42342 4.46910   1
   0  10  -8 135.301 14.4247  -2
   0 -10   8 135.301 14.4247   1
   0  10  -9 137.339 15.1705  -2
   0 -10   9 137.339 15.1705   1
   0  10 -10 29.9782 8.83468  -2
   0 -10  10 29.9782 8.83468   1
   0  10 -11 59.7586 11.4929  -2
   0 -10  11 59.7586 11.4929   1
   0  10 -12 818.401 35.9345  -2
   0 -10  12 818.401 35.9345   1
   0  10 -13 9.76029 4.28647  -2
   0 -10  13 9.76029 4.28647   1
   0  10 -14 426.476 27.7334  -2
   0 -10  14 426.476 27.7334   1
   0  10 -15 15.8565 9.42248  -2
   0 -10  15 15.8565 9.42248   1
   0  10 -16-4.00872 7.86627  -2
   0 -10  16-4.00872 7.86627   1
   0  10 -17 158.701 20.3018  -2
   0 -10  17 158.701 20.3018   1
   0  10 -18-2.29042 10.2779  -2
   0 -10  18-2.29042 10.2779   1
   0  10 -19-4.89014 9.95696  -2
   0 -10  19-4.89014 9.95696   1
   0  11  -1 242.287 17.7428  -2
   0 -11   1 242.287 17.7428   1
   0  11   2 0.02292 5.91561  -2
   0 -11  -2 0.02292 5.91561   1
   0  11   3 2.06030 6.00629  -2
   0 -11  -3 2.06030 6.00629   1
   0  11  -4 40.5857 8.71233  -2
   0 -11   4 40.5857 8.71233   1
   0  11  -5 115.916 19.0979  -2
   0 -11   5 115.916 19.0979   1
  -1   0  31 150.172 12.3828   1
  -1   0  29 203.479 13.2774   1
  -1   0  27 406.740 16.3402   1
  -1   0  25 1239.99 16.9140   1
  -1   0  23 3.37045 2.41540   1
  -1   0  21 186.326 6.34855   1
   1   0 -19 634.771 10.0762   1
   1   0 -17 2339.76 14.9328   1
   1   0 -15 124.061 4.37531   1
   1   0 -13 92.2755 5.20840   1
   1   0 -11 259.807 7.37772   1
   1   0  -9 1007.07 12.8482   1
   1   0  -7 321.102 6.87684   1
   1   0  -5 67.5570 3.92689   1
   1   0  -3 45.9600 2.75689   1
   1   0  -1 73.7070 2.96332   1
  -1   0  -1 1.45384 0.77682   1
   1   0   3 74.6596 3.67477   1
  -1   0  -5 349.887 4.49934   1
  -1   0  -7 417.813 6.78779   1
  -1   0  -9 346.677 6.53661   1
  -1   0 -11 257.736 4.40640   1
  -1   0 -13 1752.55 12.2425   1
  -1   0 -15 83.2493 3.26477   1
  -1   0 -17 948.238 8.68062   1
   1   0  19 482.868 8.96047   1
   1   0  21 1492.56 22.4826   1
   1   0  23-9.22781 3.98292   1
   1   0  25 922.214 20.1871   1
   1   0  27 61.7022 8.25405   1
   1   0  29 309.110 14.1169   1
  -1   1 -30 283.995 26.6268  -2
  -1  -1  31 283.995 26.6268   1
  -1   1 -29 185.442 21.9743  -2
  -1  -1  30 185.442 21.9743   1
  -1   1 -28 3.12906 9.26803  -2
  -1  -1  29 3.12906 9.26803   1
  -1   1 -27 164.458 19.6413  -2
  -1  -1  28 164.458 19.6413   1
  -1   1 -26 339.816 26.4056  -2
  -1  -1  27 339.816 26.4056   1
  -1   1 -25 132.545 9.92661  -2
  -1  -1  26 132.545 9.92661   1
   1  -1  24 407.281 16.0629  -2
   1   1 -25 407.281 16.0629   1
  -1   1 -23 303.138 13.8746  -2
  -1  -1  24 303.138 13.8746   1
  -1   1 -22 361.633 14.5836  -2
  -1  -1  23 361.633 14.5836   1
   1  -1  21 2102.86 33.2056  -2
   1   1 -22 2102.86 33.2056   1
   1  -1  20 223.313 11.2905  -2
   1   1 -21 223.313 11.2905   1
   1  -1  19 659.274 18.3077  -2
   1   1 -20 659.274 18.3077   1
   1  -1  18 640.630 17.3230  -2
   1   1 -19 640.630 17.3230   1
   1  -1  17 284.146 8.01239  -2
   1   1 -18 284.146 8.01239   1
   1   1  16 705.993 13.2117  -2
   1  -1 -17 705.993 13.2117   1
   1  -1  15 3289.92 27.4466  -2
   1   1 -16 3289.92 27.4466   1
   1  -1  14 409.227 10.9333  -2
   1   1 -15 409.227 10.9333   1
   1  -1  13 3754.11 31.7548  -2
   1   1 -14 3754.11 31.7548   1
   1   1  12 1262.89 20.1860  -2
   1  -1 -13 1262.89 20.1860   1
  -1   1 -11 598.813 11.4439  -2
  -1  -1  12 598.813 11.4439   1
   1  -1  10 962.259 13.1811  -2
   1   1 -11 962.259 13.1811   1
  -1   1  -9 240.542 6.35478  -2
  -1  -1  10 240.542 6.35478   1
   1  -1   8 1380.58 13.6852  -2
   1   1  -9 1380.58 13.6852   1
  -1   1  -7 6582.41 26.0597  -2
  -1  -1   8 6582.41 26.0597   1
   1   1   6 411.847 8.69949  -2
   1  -1  -7 411.847 8.69949   1
  -1   1  -5 1661.61 14.7005  -2
  -1  -1   6 1661.61 14.7005   1
  -1   1  -4 886.483 9.09001  -2
  -1  -1   5 886.483 9.09001   1
   1  -1  -4 5.40928 1.71261   1
  -1   1  -3 14.9011 2.40821  -2
  -1  -1   4 14.9011 2.40821   1
  -1  -1   3 56.2148 2.17518   1
  -1  -1   2 794.073 6.91122   1
   1  -1  -1 1614.66 7.86636   1
   1   1   0 2223.60 7.14408   1
   1  -1   1 329.254 3.56716   1
  -1  -1  -2 747.215 5.04856   1
   1   1   3 48.4736 1.75902   1
  -1   1   4 48.6004 1.69231  -2
  -1  -1  -3 48.6004 1.69231   1
   1  -1   4 2643.65 24.1418   1
   1  -1  -5 2672.44 14.0103  -2
   1   1   4 2672.44 14.0103   1
  -1   1   6 339.394 5.11539  -2
  -1  -1  -5 339.394 5.11539   1
   1   1  -7 2210.46 13.1778  -2
   1  -1   6 2210.46 13.1778   1
   1   1  -8 3929.91 22.8665  -2
   1  -1   7 3929.91 22.8665   1
   1   1  -9 510.006 7.20804  -2
   1  -1   8 510.006 7.20804   1
   1   1 -10 1178.64 11.4092  -2
   1  -1   9 1178.64 11.4092   1
  -1   1  11 4225.62 26.8687  -2
  -1  -1 -10 4225.62 26.8687   1
   1   1 -12 175.145 6.10490  -2
   1  -1  11 175.145 6.10490   1
  -1  -1  13 3842.63 28.4766  -2
  -1   1 -12 3842.63 28.4766   1
  -1  -1  14 724.691 13.1778  -2
  -1   1 -13 724.691 13.1778   1
  -1  -1  15 2105.23 22.5990  -2
  -1   1 -14 2105.23 22.5990   1
   1   1 -16 1392.98 19.0512  -2
   1  -1  15 1392.98 19.0512   1
  -1  -1  17 115.122 6.22503  -2
  -1   1 -16 115.122 6.22503   1
  -1  -1  18 749.614 14.3691  -2
  -1   1 -17 749.614 14.3691   1
   1   1 -19 3680.81 36.2046  -2
   1  -1  18 3680.81 36.2046   1
  -1  -1  20 181.960 7.62964  -2
  -1   1 -19 181.960 7.62964   1
   1   1 -21 655.342 20.1818  -2
   1  -1  20 655.342 20.1818   1
   1   1 -22 380.496 16.1931  -2
   1  -1  21 380.496 16.1931   1
   1   1 -23 881.617 36.3515  -2
   1  -1  22 881.617 36.3515   1
   1   1 -24 110.883 15.2539  -2
   1  -1  23 110.883 15.2539   1
   1   1 -25 62.6699 13.7003  -2
   1  -1  24 62.6699 13.7003   1
   1   1 -26 78.1566 14.4445  -2
   1  -1  25 78.1566 14.4445   1
   1   1 -27 1090.28 43.4526  -2
   1  -1  26 1090.28 43.4526   1
   1   1 -28 199.624 20.5744  -2
   1  -1  27 199.624 20.5744   1
   1   1 -29 31.9527 12.0461  -2
   1  -1  28 31.9527 12.0461   1
   1   1 -30 16.4997 11.9038  -2
   1  -1  29 16.4997 11.9038   1
   1   1 -31 173.898 21.2946  -2
   1  -1  30 173.898 21.2946   1
  -1   2 -30 36.2186 10.5184  -2
  -1  -2  31 36.2186 10.5184   1
  -1  -2 -29 859.676 29.6667  -2
  -1   2  30 859.676 29.6667   1
  -1   2 -28 244.659 16.8411  -2
  -1  -2  29 244.659 16.8411   1
  -1   2 -27 349.533 18.8088  -2
  -1  -2  28 349.533 18.8088   1
  -1   2 -26 412.942 19.9327  -2
  -1  -2  27 412.942 19.9327   1
  -1   2 -25 98.2518 11.4016  -2
  -1  -2  26 98.2518 11.4016   1
  -1  -2 -24 36.7443 8.70045  -2
  -1   2  25 36.7443 8.70045   1
  -1   2 -23 344.494 18.1254  -2
  -1  -2  24 344.494 18.1254   1
  -1   2 -22 80.5350 10.1547  -2
  -1  -2  23 80.5350 10.1547   1
  -1  -2 -21 1459.74 33.5696  -2
  -1   2  22 1459.74 33.5696   1
  -1  -2 -20 517.578 20.3574  -2
  -1   2  21 517.578 20.3574   1
  -1  -2 -19 68.2322 8.59117  -2
  -1   2  20 68.2322 8.59117   1
  -1   2 -18 468.177 18.6343  -2
  -1  -2  19 468.177 18.6343   1
   1  -2  17 293.705 10.0260  -2
   1   2 -18 293.705 10.0260   1
   1  -2  16 256.421 9.27076  -2
   1   2 -17 256.421 9.27076   1
   1   2  15 19.3512 3.70221  -2
   1  -2 -16 19.3512 3.70221   1
  -1  -2 -14 749.287 14.7506  -2
  -1   2  15 749.287 14.7506   1
   1  -2  13 169.749 8.35415  -2
   1   2 -14 169.749 8.35415   1
  -1   2 -12 90.2096 5.26633  -2
  -1  -2  13 90.2096 5.26633   1
   1   2  11 1579.28 18.3998  -2
   1  -2 -12 1579.28 18.3998   1
   1   2  10 45.3568 2.61408  -2
   1  -2 -11 45.3568 2.61408   1
   1  -2   9 2028.91 13.1429  -2
   1   2 -10 2028.91 13.1429   1
  -1   2  -8 731.912 7.01475  -2
  -1  -2   9 731.912 7.01475   1
   1  -2   7 971.078 9.51871  -2
   1   2  -8 971.078 9.51871   1
   1  -2   6 3080.78 15.3459  -2
   1   2  -7 3080.78 15.3459   1
   1  -2   5 1179.61 8.23272  -2
   1   2  -6 1179.61 8.23272   1
   1  -2   4 1035.68 6.46625  -2
   1   2  -5 1035.68 6.46625   1
  -1  -2  -3 3264.29 9.33694  -2
  -1   2   4 3264.29 9.33694   1
  -1  -2   3 79.8130 2.28293   1
   1  -2   2 486.977 4.29916  -2
   1   2  -3 486.977 4.29916   1
  -1   2   2 4818.70 10.8174   1
   1  -2   1 5721.68 19.0982  -2
   1   2  -2 5721.68 19.0982   1
  -1  -2   1 23.7492 0.96460   1
  -1   2   0 750.683 9.11539  -2
  -1  -2   1 750.683 9.11539   1
  -1   2   0 3745.99 8.93474   1
   1   2   1 4104.82 9.63258   1
  -1   2  -2 2157.36 11.0805   1
   1  -2  -3 2110.57 8.33667  -2
   1   2   2 2110.57 8.33667   1
  -1  -2  -3 1716.86 17.4106   1
   1  -2  -4 2183.19 10.7872  -2
   1   2   3 2183.19 10.7872   1
   1   2  -5 1111.83 8.20808  -2
   1  -2   4 1111.83 8.20808   1
   1  -2  -6 315.383 3.82096  -2
   1   2   5 315.383 3.82096   1
   1  -2  -7 2651.85 12.1641  -2
   1   2   6 2651.85 12.1641   1
  -1   2   8 213.520 4.55866  -2
  -1  -2  -7 213.520 4.55866   1
   1   2  -9 4070.37 21.7465  -2
   1  -2   8 4070.37 21.7465   1
   1  -2 -10 844.130 10.5929  -2
   1   2   9 844.130 10.5929   1
  -1   2  11 7.80944 2.19691  -2
  -1  -2 -10 7.80944 2.19691   1
   1   2 -12 1595.97 18.3660  -2
   1  -2  11 1595.97 18.3660   1
   1   2 -13 20.2406 3.37193  -2
   1  -2  12 20.2406 3.37193   1
  -1   2  14 163.668 6.18171  -2
  -1  -2 -13 163.668 6.18171   1
   1  -2 -15 144.741 6.58352  -2
   1   2  14 144.741 6.58352   1
   1   2 -16 107.090 5.30823  -2
   1  -2  15 107.090 5.30823   1
  -1  -2  17 1538.89 18.2511  -2
  -1   2 -16 1538.89 18.2511   1
   1  -2 -18 109.747 6.38243  -2
   1   2  17 109.747 6.38243   1
  -1   2  19 1465.61 20.9626  -2
  -1  -2 -18 1465.61 20.9626   1
   1   2 -20 233.074 10.3028  -2
   1  -2  19 233.074 10.3028   1
   1  -2 -21 366.727 16.3216  -2
   1   2  20 366.727 16.3216   1
   1  -2 -22 422.609 17.5338  -2
   1   2  21 422.609 17.5338   1
   1  -2 -23 260.141 14.8442  -2
   1   2  22 260.141 14.8442   1
   1  -2 -24 169.711 12.6241  -2
   1   2  23 169.711 12.6241   1
   1  -2 -25 236.602 14.8665  -2
   1   2  24 236.602 14.8665   1
   1  -2 -26 350.995 17.5148  -2
   1   2  25 350.995 17.5148   1
   1   2 -27 1849.88 38.2099  -2
   1  -2  26 1849.88 38.2099   1
   1  -2 -28 47.2161 9.14250  -2
   1   2  27 47.2161 9.14250   1
   1   2 -29 562.700 23.1756  -2
   1  -2  28 562.700 23.1756   1
   1   2 -30 187.109 15.1583  -2
   1  -2  29 187.109 15.1583   1
   1  -2 -31 135.384 13.8006  -2
   1   2  30 135.384 13.8006   1
  -1   3 -30 39.8202 9.52626  -2
  -1  -3  31 39.8202 9.52626   1
  -1  -3 -29 32.0245 8.76247  -2
  -1   3  30 32.0245 8.76247   1
  -1  -3 -28 133.550 13.5083  -2
  -1   3  29 133.550 13.5083   1
  -1   3 -27 650.096 25.2803  -2
  -1  -3  28 650.096 25.2803   1
  -1  -3 -26 531.894 22.6543  -2
  -1   3  27 531.894 22.6543   1
  -1   3 -25 9.98766 4.86409  -2
  -1  -3  26 9.98766 4.86409   1
  -1   3 -24 288.638 16.9462  -2
  -1  -3  25 288.638 16.9462   1
  -1   3 -23 489.588 20.8398  -2
  -1  -3  24 489.588 20.8398   1
  -1   3 -22 83.6063 9.91117  -2
  -1  -3  23 83.6063 9.91117   1
  -1  -3 -21 26.7258 7.57050  -2
  -1   3  22 26.7258 7.57050   1
  -1   3 -20 254.365 14.5966  -2
  -1  -3  21 254.365 14.5966   1
  -1   3 -19 250.447 14.3163  -2
  -1  -3  20 250.447 14.3163   1
  -1   3 -18 1458.03 32.7381  -2
  -1  -3  19 1458.03 32.7381   1
   1   3  17 114.919 6.81380  -2
   1  -3 -18 114.919 6.81380   1
   1   3  16 1721.41 20.3646  -2
   1  -3 -17 1721.41 20.3646   1
   1   3  15 1367.73 17.8286  -2
   1  -3 -16 1367.73 17.8286   1
   1  -3  14 179.198 6.76209  -2
   1   3 -15 179.198 6.76209   1
   1  -3  13 712.455 10.8900  -2
   1   3 -14 712.455 10.8900   1
   1  -3  12 266.982 6.44443  -2
   1   3 -13 266.982 6.44443   1
   1  -3  11 8.32692 1.96783  -2
   1   3 -12 8.32692 1.96783   1
  -1  -3 -10 1403.36 11.9069  -2
  -1   3  11 1403.36 11.9069   1
  -1  -3  -9 660.251 8.73095  -2
  -1   3  10 660.251 8.73095   1
   1   3   8 3120.09 17.3298  -2
   1  -3  -9 3120.09 17.3298   1
   1  -3   7 1430.73 10.6654  -2
   1   3  -8 1430.73 10.6654   1
   1  -3   6 1009.54 7.54954  -2
   1   3  -7 1009.54 7.54954   1
  -1   3  -5 609.469 5.36936  -2
  -1  -3   6 609.469 5.36936   1
  -1  -3  -4 51.2146 1.74097  -2
  -1   3   5 51.2146 1.74097   1
  -1  -3  -3 67.8525 1.70899  -2
  -1   3   4 67.8525 1.70899   1
   1  -3  -3 162.665 8.23924   1
  -1  -3  -2 174.574 2.25238  -2
  -1   3   3 174.574 2.25238   1
  -1   3   2 394.625 11.8107   1
   1  -3   1 623.168 3.64503  -2
   1   3  -2 623.168 3.64503   1
   1  -3  -1 3261.46 34.2616   1
  -1  -3   0 3236.03 9.84416  -2
  -1   3   1 3236.03 9.84416   1
   1  -3   0 121.731 7.06165   1
  -1   3   1 727.035 3.97864  -2
  -1  -3   0 727.035 3.97864   1
  -1   3   2 1388.01 5.46525  -2
  -1  -3  -1 1388.01 5.46525   1
  -1   3   3 134.034 2.38668  -2
  -1  -3  -2 134.034 2.38668   1
  -1  -3  -3 45.5745 4.04761   1
   1   3  -4 52.2674 1.94478  -2
   1  -3   3 52.2674 1.94478   1
   1   3  -5 229.698 3.07130  -2
   1  -3   4 229.698 3.07130   1
   1  -3  -6 112.108 2.56224  -2
   1   3   5 112.108 2.56224   1
   1  -3  -7 214.084 3.98371  -2
   1   3   6 214.084 3.98371   1
   1  -3  -8 728.016 7.22552  -2
   1   3   7 728.016 7.22552   1
   1  -3  -9 623.803 7.24566  -2
   1   3   8 623.803 7.24566   1
   1  -3 -10 1211.80 10.9955  -2
   1   3   9 1211.80 10.9955   1
   1   3 -11 1693.51 13.5205  -2
   1  -3  10 1693.51 13.5205   1
   1   3 -12 23.7958 2.86125  -2
   1  -3  11 23.7958 2.86125   1
   1   3 -13 939.773 13.3024  -2
   1  -3  12 939.773 13.3024   1
   1   3 -14 301.489 7.78331  -2
   1  -3  13 301.489 7.78331   1
   1   3 -15 30.3248 3.34422  -2
   1  -3  14 30.3248 3.34422   1
   1   3 -16 264.368 7.62653  -2
   1  -3  15 264.368 7.62653   1
  -1   3  17 291.273 8.24484  -2
  -1  -3 -16 291.273 8.24484   1
  -1   3  18 452.801 11.4888  -2
  -1  -3 -17 452.801 11.4888   1
   1  -3 -19 1278.15 19.1922  -2
   1   3  18 1278.15 19.1922   1
   1   3 -20 56.2512 5.33301  -2
   1  -3  19 56.2512 5.33301   1
   1   3 -21 544.073 16.0494  -2
   1  -3  20 544.073 16.0494   1
   1   3 -22 81.8192 8.86653  -2
   1  -3  21 81.8192 8.86653   1
   1  -3 -23 98.8236 9.86054  -2
   1   3  22 98.8236 9.86054   1
   1  -3 -24 278.029 15.5076  -2
   1   3  23 278.029 15.5076   1
   1   3 -25 247.755 15.1012  -2
   1  -3  24 247.755 15.1012   1
   1  -3 -26 22.2342 6.83050  -2
   1   3  25 22.2342 6.83050   1
   1  -3 -27 326.892 17.7175  -2
   1   3  26 326.892 17.7175   1
   1  -3 -28 119.390 12.5118  -2
   1   3  27 119.390 12.5118   1
   1   3 -29 65.6089 10.5503  -2
   1  -3  28 65.6089 10.5503   1
   1   3 -30 6.84531 6.39761  -2
   1  -3  29 6.84531 6.39761   1
   1   3 -31 273.361 17.0253  -2
   1  -3  30 273.361 17.0253   1
  -1  -4 -29 5.52693 7.56771  -2
  -1   4  30 5.52693 7.56771   1
  -1   4 -28 122.957 13.9508  -2
  -1  -4  29 122.957 13.9508   1
  -1  -4 -27 570.567 23.9770  -2
  -1   4  28 570.567 23.9770   1
  -1  -4 -26 61.3316 10.9284  -2
  -1   4  27 61.3316 10.9284   1
  -1  -4 -25 27.9092 8.67834  -2
  -1   4  26 27.9092 8.67834   1
  -1   4 -24 358.057 18.5607  -2
  -1  -4  25 358.057 18.5607   1
  -1  -4 -23 1719.85 38.2946  -2
  -1   4  24 1719.85 38.2946   1
  -1   4 -22 92.2484 11.0478  -2
  -1  -4  23 92.2484 11.0478   1
  -1  -4 -21 248.207 15.2733  -2
  -1   4  22 248.207 15.2733   1
  -1   4 -20 411.313 18.6349  -2
  -1  -4  21 411.313 18.6349   1
  -1  -4 -19 45.6913 8.17003  -2
  -1   4  20 45.6913 8.17003   1
  -1   4 -18 158.421 11.9891  -2
  -1  -4  19 158.421 11.9891   1
   1  -4  17 7.93760 2.78563  -2
   1   4 -18 7.93760 2.78563   1
   1   4  16 1034.35 14.0942  -2
   1  -4 -17 1034.35 14.0942   1
  -1   4 -15 801.296 11.2784  -2
  -1  -4  16 801.296 11.2784   1
   1  -4  14 545.313 8.96783  -2
   1   4 -15 545.313 8.96783   1
  -1   4 -13 1516.73 15.4460  -2
  -1  -4  14 1516.73 15.4460   1
  -1   4 -12 487.206 8.13768  -2
  -1  -4  13 487.206 8.13768   1
   1  -4  11 1778.34 15.9136  -2
   1   4 -12 1778.34 15.9136   1
   1  -4  10 347.566 6.19771  -2
   1   4 -11 347.566 6.19771   1
   1  -4   9 116.233 3.92750  -2
   1   4 -10 116.233 3.92750   1
   1   4   8 1144.72 10.5303  -2
   1  -4  -9 1144.72 10.5303   1
  -1  -4  -7 545.043 6.83574  -2
  -1   4   8 545.043 6.83574   1
  -1  -4  -6 1065.29 8.55790  -2
  -1   4   7 1065.29 8.55790   1
  -1   4  -5 2419.82 11.6378  -2
  -1  -4   6 2419.82 11.6378   1
  -1   4  -4 1236.13 7.52367  -2
  -1  -4   5 1236.13 7.52367   1
   1   4   3 8157.57 17.2273  -2
   1  -4  -4 8157.57 17.2273   1
  -1  -4  -2 508.806 4.04035  -2
  -1   4   3 508.806 4.04035   1
   1  -4   1 938.931 4.85937  -2
   1   4  -2 938.931 4.85937   1
   1  -4   0 826.108 4.23788  -2
   1   4  -1 826.108 4.23788   1
  -1   4   1 4461.47 13.7878  -2
  -1  -4   0 4461.47 13.7878   1
   1   4  -2 544.053 4.80143  -2
   1  -4   1 544.053 4.80143   1
   1  -4  -3 1843.12 8.03843  -2
   1   4   2 1843.12 8.03843   1
   1  -4  -4 2190.48 8.92530  -2
   1   4   3 2190.48 8.92530   1
   1  -4  -5 6811.26 17.5870  -2
   1   4   4 6811.26 17.5870   1
   1  -4  -6 1269.06 8.37120  -2
   1   4   5 1269.06 8.37120   1
   1   4  -7 1772.97 11.9093  -2
   1  -4   6 1772.97 11.9093   1
   1   4  -8 169.357 3.61732  -2
   1  -4   7 169.357 3.61732   1
   1   4  -9 3122.22 15.6600  -2
   1  -4   8 3122.22 15.6600   1
   1   4 -10 58.5863 2.78669  -2
   1  -4   9 58.5863 2.78669   1
   1   4 -11 969.863 10.3468  -2
   1  -4  10 969.863 10.3468   1
   1  -4 -12 931.617 11.3920  -2
   1   4  11 931.617 11.3920   1
   1  -4 -13 782.735 9.98720  -2
   1   4  12 782.735 9.98720   1
   1   4 -14 1470.22 13.2103  -2
   1  -4  13 1470.22 13.2103   1
   1  -4 -15 1063.36 12.5398  -2
   1   4  14 1063.36 12.5398   1
   1   4 -16 154.983 5.48732  -2
   1  -4  15 154.983 5.48732   1
  -1   4  17 367.957 8.86149  -2
  -1  -4 -16 367.957 8.86149   1
   1   4 -18 43.4591 3.86594  -2
   1  -4  17 43.4591 3.86594   1
   1   4 -19 118.170 5.77965  -2
   1  -4  18 118.170 5.77965   1
   1   4 -20 130.082 6.07653  -2
   1  -4  19 130.082 6.07653   1
   1   4 -21 375.978 13.5053  -2
   1  -4  20 375.978 13.5053   1
   1   4 -22 591.039 17.0635  -2
   1  -4  21 591.039 17.0635   1
   1  -4 -23 169.744 10.2111  -2
   1   4  22 169.744 10.2111   1
   1   4 -24 372.129 17.2926  -2
   1  -4  23 372.129 17.2926   1
   1  -4 -25 245.734 14.7474  -2
   1   4  24 245.734 14.7474   1
   1  -4 -26 1.24822 5.81696  -2
   1   4  25 1.24822 5.81696   1
   1  -4 -27 48.9062 9.63003  -2
   1   4  26 48.9062 9.63003   1
   1  -4 -28 113.796 12.2281  -2
   1   4  27 113.796 12.2281   1
   1  -4 -29 690.248 25.4333  -2
   1   4  28 690.248 25.4333   1
   1   4 -30 32.3572 8.64819  -2
   1  -4  29 32.3572 8.64819   1
  -1  -5 -29 7.52396 7.13123  -2
  -1   5  30 7.52396 7.13123   1
  -1   5 -28 293.303 17.8094  -2
  -1  -5  29 293.303 17.8094   1
  -1  -5 -27 286.658 17.4090  -2
  -1   5  28 286.658 17.4090   1
  -1   5 -26 223.391 16.3690  -2
  -1  -5  27 223.391 16.3690   1
  -1  -5 -25 187.886 14.7303  -2
  -1   5  26 187.886 14.7303   1
  -1  -5 -24-2.47299 6.01233  -2
  -1   5  25-2.47299 6.01233   1
  -1   5 -23 191.813 15.0190  -2
  -1  -5  24 191.813 15.0190   1
  -1   5 -22 684.715 24.5078  -2
  -1  -5  23 684.715 24.5078   1
  -1   5 -21 589.999 22.7142  -2
  -1  -5  22 589.999 22.7142   1
  -1  -5 -20 693.958 23.9848  -2
  -1   5  21 693.958 23.9848   1
  -1  -5 -19 416.080 18.6089  -2
  -1   5  20 416.080 18.6089   1
  -1  -5 -18 1933.05 25.9068  -2
  -1   5  19 1933.05 25.9068   1
  -1   5 -17 774.797 12.6058  -2
  -1  -5  18 774.797 12.6058   1
  -1   5 -16 261.336 7.44426  -2
  -1  -5  17 261.336 7.44426   1
  -1   5 -15 586.661 10.1494  -2
  -1  -5  16 586.661 10.1494   1
  -1   5 -14 409.748 7.71936  -2
  -1  -5  15 409.748 7.71936   1
   1   5  13 1275.79 15.6999  -2
   1  -5 -14 1275.79 15.6999   1
   1  -5  12 779.408 11.9677  -2
   1   5 -13 779.408 11.9677   1
  -1   5 -11 570.204 9.63257  -2
  -1  -5  12 570.204 9.63257   1
  -1  -5 -10 4147.46 21.9194  -2
  -1   5  11 4147.46 21.9194   1
  -1  -5  -9 717.446 8.64871  -2
  -1   5  10 717.446 8.64871   1
  -1  -5  -8 591.376 7.27603  -2
  -1   5   9 591.376 7.27603   1
  -1  -5  -7 437.532 6.05476  -2
  -1   5   8 437.532 6.05476   1
  -1  -5  -6 1649.91 10.4520  -2
  -1   5   7 1649.91 10.4520   1
   1  -5   5 183.210 4.04339  -2
   1   5  -6 183.210 4.04339   1
  -1  -5  -4 50.2516 1.94271  -2
  -1   5   5 50.2516 1.94271   1
   1   5   3 193.046 2.91079  -2
   1  -5  -4 193.046 2.91079   1
  -1  -5  -2 1790.76 7.19221  -2
  -1   5   3 1790.76 7.19221   1
  -1   5   2 15.4480 1.72055   1
   1  -5   1 243.273 5.29357  -2
   1   5  -2 243.273 5.29357   1
   1  -5   0 10.5030 5.17178  -2
   1   5  -1 10.5030 5.17178   1
   1  -5  -1 36.5669 7.10298  -2
   1   5   0 36.5669 7.10298   1
   1  -5  -2 1309.97 30.8734  -2
   1   5   1 1309.97 30.8734   1
   1  -5  -3 983.360 5.39318  -2
   1   5   2 983.360 5.39318   1
   1  -5  -4 273.310 3.41073  -2
   1   5   3 273.310 3.41073   1
   1   5  -5 17.5388 1.42199  -2
   1  -5   4 17.5388 1.42199   1
   1   5  -6 36.4676 2.09774  -2
   1  -5   5 36.4676 2.09774   1
   1  -5  -7 1706.95 10.7426  -2
   1   5   6 1706.95 10.7426   1
   1  -5  -8 1435.47 10.0444  -2
   1   5   7 1435.47 10.0444   1
   1  -5  -9 110.836 3.25452  -2
   1   5   8 110.836 3.25452   1
   1  -5 -10 170.028 4.09451  -2
   1   5   9 170.028 4.09451   1
   1   5 -11 3635.73 18.6767  -2
   1  -5  10 3635.73 18.6767   1
   1   5 -12 187.193 5.10699  -2
   1  -5  11 187.193 5.10699   1
   1  -5 -13 129.081 4.53955  -2
   1   5  12 129.081 4.53955   1
   1  -5 -14 993.813 12.7244  -2
   1   5  13 993.813 12.7244   1
   1  -5 -15 2186.18 16.2676  -2
   1   5  14 2186.18 16.2676   1
   1   5 -16 2274.40 16.2823  -2
   1  -5  15 2274.40 16.2823   1
   1   5 -17 41.1981 3.07390  -2
   1  -5  16 41.1981 3.07390   1
   1  -5 -18 180.153 5.38229  -2
   1   5  17 180.153 5.38229   1
  -1   5  19 2492.37 20.7907  -2
  -1  -5 -18 2492.37 20.7907   1
  -1   5  20 280.438 8.43744  -2
  -1  -5 -19 280.438 8.43744   1
   1   5 -21 153.429 7.94219  -2
   1  -5  20 153.429 7.94219   1
   1  -5 -22 693.550 15.0119  -2
   1   5  21 693.550 15.0119   1
   1   5 -23 1029.00 22.7279  -2
   1  -5  22 1029.00 22.7279   1
   1   5 -24 657.815 18.9849  -2
   1  -5  23 657.815 18.9849   1
   1  -5 -25-7.54180 4.79372  -2
   1   5  24-7.54180 4.79372   1
   1  -5 -26 65.5409 9.50710  -2
   1   5  25 65.5409 9.50710   1
   1  -5 -27 535.586 21.4222  -2
   1   5  26 535.586 21.4222   1
   1  -5 -28 789.753 25.9173  -2
   1   5  27 789.753 25.9173   1
   1  -5 -29 101.267 11.4288  -2
   1   5  28 101.267 11.4288   1
   1  -5 -30 14.4570 8.34491  -2
   1   5  29 14.4570 8.34491   1
  -1  -6 -28 57.2755 10.4761  -2
  -1   6  29 57.2755 10.4761   1
  -1   6 -27 8.29661 5.12671  -2
  -1  -6  28 8.29661 5.12671   1
  -1   6 -26 300.805 18.0445  -2
  -1  -6  27 300.805 18.0445   1
  -1   6 -25 85.2737 11.5437  -2
  -1  -6  26 85.2737 11.5437   1
  -1  -6 -24 91.4443 11.8068  -2
  -1   6  25 91.4443 11.8068   1
  -1   6 -23 218.893 15.8255  -2
  -1  -6  24 218.893 15.8255   1
  -1  -6 -22-0.58623 6.24407  -2
  -1   6  23-0.58623 6.24407   1
  -1   6 -21 80.0736 10.3883  -2
  -1  -6  22 80.0736 10.3883   1
  -1   6 -20 60.3925 6.34157  -2
  -1  -6  21 60.3925 6.34157   1
  -1   6 -19 17.8176 3.73199  -2
  -1  -6  20 17.8176 3.73199   1
  -1   6 -18 639.820 15.2202  -2
  -1  -6  19 639.820 15.2202   1
  -1  -6 -17 6.11762 2.34004  -2
  -1   6  18 6.11762 2.34004   1
  -1  -6 -16 54.7776 4.15391  -2
  -1   6  17 54.7776 4.15391   1
   1  -6  15 542.004 9.31731  -2
   1   6 -16 542.004 9.31731   1
  -1  -6 -14 263.725 7.46492  -2
  -1   6  15 263.725 7.46492   1
   1  -6  13 163.472 6.60998  -2
   1   6 -14 163.472 6.60998   1
   1   6  12 200.725 6.75409  -2
   1  -6 -13 200.725 6.75409   1
   1  -6  11 383.501 7.45781  -2
   1   6 -12 383.501 7.45781   1
   1  -6  10 230.050 5.36312  -2
   1   6 -11 230.050 5.36312   1
   1  -6   9 715.369 8.35494  -2
   1   6 -10 715.369 8.35494   1
   1   6   8 163.697 3.84427  -2
   1  -6  -9 163.697 3.84427   1
   1   6   7 304.870 6.85568  -2
   1  -6  -8 304.870 6.85568   1
   1   6   6 2645.76 12.0734  -2
   1  -6  -7 2645.76 12.0734   1
  -1   6  -5 176.278 3.30372  -2
  -1  -6   6 176.278 3.30372   1
  -1   6  -4 1504.87 8.52897  -2
  -1  -6   5 1504.87 8.52897   1
  -1   6   4 445.158 5.88842   1
  -1   6  -3 872.195 17.8074  -2
  -1  -6   4 872.195 17.8074   1
  -1   6  -2 187.973 7.57262  -2
  -1  -6   3 187.973 7.57262   1
  -1   6  -1 1699.15 20.7205  -2
  -1  -6   2 1699.15 20.7205   1
  -1   6   0 607.433 17.5328  -2
  -1  -6   1 607.433 17.5328   1
   1   6  -1 108.766 5.76031  -2
   1  -6   0 108.766 5.76031   1
   1  -6  -2 4669.05 30.7501  -2
   1   6   1 4669.05 30.7501   1
  -1   6   3 276.079 7.83134  -2
  -1  -6  -2 276.079 7.83134   1
   1   6  -4 2275.10 27.3766  -2
   1  -6   3 2275.10 27.3766   1
   1  -6   4 102.900 3.57548   1
   1  -6  -5 366.226 3.86132  -2
   1   6   4 366.226 3.86132   1
  -1   6   6 189.254 2.96108  -2
  -1  -6  -5 189.254 2.96108   1
   1  -6  -7 1379.95 8.40744  -2
   1   6   6 1379.95 8.40744   1
   1   6  -8 188.000 3.73437  -2
   1  -6   7 188.000 3.73437   1
   1   6  -9 154.332 3.86437  -2
   1  -6   8 154.332 3.86437   1
   1  -6 -10 2393.28 14.8165  -2
   1   6   9 2393.28 14.8165   1
   1   6 -11 543.385 7.74463  -2
   1  -6  10 543.385 7.74463   1
   1  -6 -12 506.820 7.86385  -2
   1   6  11 506.820 7.86385   1
   1  -6 -13 51.5092 3.30820  -2
   1   6  12 51.5092 3.30820   1
   1   6 -14 74.7779 3.99370  -2
   1  -6  13 74.7779 3.99370   1
   1   6 -15 167.842 5.42718  -2
   1  -6  14 167.842 5.42718   1
   1   6 -16 183.101 5.71513  -2
   1  -6  15 183.101 5.71513   1
  -1   6  17 45.7776 3.35717  -2
  -1  -6 -16 45.7776 3.35717   1
   1  -6 -18 52.2427 3.91828  -2
   1   6  17 52.2427 3.91828   1
  -1   6  19 423.504 9.97786  -2
  -1  -6 -18 423.504 9.97786   1
   1   6 -20 18.4581 4.19737  -2
   1  -6  19 18.4581 4.19737   1
   1   6 -21 175.526 8.24436  -2
   1  -6  20 175.526 8.24436   1
   1  -6 -22 470.191 12.5548  -2
   1   6  21 470.191 12.5548   1
   1   6 -23 26.2738 5.08432  -2
   1  -6  22 26.2738 5.08432   1
   1   6 -24 403.677 15.0687  -2
   1  -6  23 403.677 15.0687   1
   1   6 -25 22.9477 6.68752  -2
   1  -6  24 22.9477 6.68752   1
   1   6 -26 157.723 12.7646  -2
   1  -6  25 157.723 12.7646   1
   1  -6 -27 92.6494 10.7753  -2
   1   6  26 92.6494 10.7753   1
   1   6 -28 161.071 13.5818  -2
   1  -6  27 161.071 13.5818   1
   1   6 -29 82.1971 11.2059  -2
   1  -6  28 82.1971 11.2059   1
  -1  -7 -28 34.5463 13.0380  -2
  -1   7  29 34.5463 13.0380   1
  -1  -7 -27 651.823 34.9465  -2
  -1   7  28 651.823 34.9465   1
  -1   7 -26 295.642 17.2130  -2
  -1  -7  27 295.642 17.2130   1
  -1  -7 -25 4.09941 6.81452  -2
  -1   7  26 4.09941 6.81452   1
  -1   7 -24 7.49258 5.63586  -2
  -1  -7  25 7.49258 5.63586   1
  -1  -7 -23 78.8471 10.2738  -2
  -1   7  24 78.8471 10.2738   1
  -1   7 -22 509.743 21.0572  -2
  -1  -7  23 509.743 21.0572   1
  -1  -7 -21 556.434 20.6096  -2
  -1   7  22 556.434 20.6096   1
  -1   7 -20 294.629 15.1472  -2
  -1  -7  21 294.629 15.1472   1
  -1  -7 -19 469.866 13.4315  -2
  -1   7  20 469.866 13.4315   1
  -1   7 -18 731.668 15.4251  -2
  -1  -7  19 731.668 15.4251   1
  -1   7 -17 567.547 13.5700  -2
  -1  -7  18 567.547 13.5700   1
  -1   7 -16 11.8629 4.43410  -2
  -1  -7  17 11.8629 4.43410   1
  -1   7 -15 218.379 9.05836  -2
  -1  -7  16 218.379 9.05836   1
  -1   7 -14 595.251 12.4808  -2
  -1  -7  15 595.251 12.4808   1
  -1   7 -13 1865.57 25.8463  -2
  -1  -7  14 1865.57 25.8463   1
  -1   7 -12 2051.82 25.8949  -2
  -1  -7  13 2051.82 25.8949   1
  -1   7 -11 39.5896 3.69096  -2
  -1  -7  12 39.5896 3.69096   1
  -1  -7 -10 775.977 10.9639  -2
  -1   7  11 775.977 10.9639   1
  -1  -7  -9 895.293 10.5466  -2
  -1   7  10 895.293 10.5466   1
  -1   7  -8 350.166 6.11046  -2
  -1  -7   9 350.166 6.11046   1
  -1   7   8 128.866 5.52235   1
  -1   7  -7 117.751 4.49021  -2
  -1  -7   8 117.751 4.49021   1
  -1   7   7 6.81421 2.11271   1
  -1   7  -6 90.5743 2.54236  -2
  -1  -7   7 90.5743 2.54236   1
  -1   7   6 672.152 5.45848   1
  -1   7  -5 918.282 21.7698  -2
  -1  -7   6 918.282 21.7698   1
  -1   7  -4 3768.79 34.7316  -2
  -1  -7   5 3768.79 34.7316   1
   1   7   3 375.861 11.4126  -2
   1  -7  -4 375.861 11.4126   1
   1   7   2 90.4420 6.07371  -2
   1  -7  -3 90.4420 6.07371   1
  -1   7  -1 121.695 6.78931  -2
  -1  -7   2 121.695 6.78931   1
  -1   7   0 162.237 6.53000  -2
  -1  -7   1 162.237 6.53000   1
  -1   7   1 20.4786 4.34052  -2
  -1  -7   0 20.4786 4.34052   1
  -1   7   2 426.702 14.0901  -2
  -1  -7  -1 426.702 14.0901   1
   1   7  -3 486.249 14.7027  -2
   1  -7   2 486.249 14.7027   1
   1   7  -4 2157.94 30.1248  -2
   1  -7   3 2157.94 30.1248   1
   1   7  -5 740.124 17.8934  -2
   1  -7   4 740.124 17.8934   1
   1   7  -6 168.776 10.8093  -2
   1  -7   5 168.776 10.8093   1
   1  -7   6 467.901 7.51876   1
   1   7  -7 534.101 4.71041  -2
   1  -7   6 534.101 4.71041   1
   1  -7  -8 21.4855 1.52340  -2
   1   7   7 21.4855 1.52340   1
   1   7  -9 221.420 3.87390  -2
   1  -7   8 221.420 3.87390   1
   1   7 -10 769.710 7.69764  -2
   1  -7   9 769.710 7.69764   1
   1   7 -11 3744.28 17.9172  -2
   1  -7  10 3744.28 17.9172   1
   1  -7 -12 98.4898 3.69149  -2
   1   7  11 98.4898 3.69149   1
   1   7 -13 730.801 9.98848  -2
   1  -7  12 730.801 9.98848   1
   1   7 -14 329.308 7.31299  -2
   1  -7  13 329.308 7.31299   1
   1  -7 -15 1117.87 14.6821  -2
   1   7  14 1117.87 14.6821   1
   1  -7 -16 183.791 6.71668  -2
   1   7  15 183.791 6.71668   1
   1   7 -17 31.9880 4.14590  -2
   1  -7  16 31.9880 4.14590   1
   1   7 -18 289.424 9.45075  -2
   1  -7  17 289.424 9.45075   1
   1   7 -19 3460.30 31.4139  -2
   1  -7  18 3460.30 31.4139   1
   1   7 -20 219.805 9.16802  -2
   1  -7  19 219.805 9.16802   1
   1   7 -21 337.351 10.8782  -2
   1  -7  20 337.351 10.8782   1
   1  -7 -22 241.825 10.0346  -2
   1   7  21 241.825 10.0346   1
   1   7 -23 304.868 11.0375  -2
   1  -7  22 304.868 11.0375   1
   1   7 -24 143.751 8.36654  -2
   1  -7  23 143.751 8.36654   1
   1   7 -25 6.05351 4.79694  -2
   1  -7  24 6.05351 4.79694   1
   1  -7 -26-3.00312 5.63410  -2
   1   7  25-3.00312 5.63410   1
   1  -7 -27 882.751 36.7638  -2
   1   7  26 882.751 36.7638   1
   1  -7 -28 318.819 23.6842  -2
   1   7  27 318.819 23.6842   1
   1  -7 -29 62.8414 13.0712  -2
   1   7  28 62.8414 13.0712   1
  -1  -8 -23 498.836 27.5962  -2
  -1   8  24 498.836 27.5962   1
  -1  -8 -22 69.8657 11.9014  -2
  -1   8  23 69.8657 11.9014   1
  -1  -8 -21 883.926 31.9590  -2
  -1   8  22 883.926 31.9590   1
  -1  -8 -20 636.388 26.8694  -2
  -1   8  21 636.388 26.8694   1
  -1   8 -19 544.948 19.7872  -2
  -1  -8  20 544.948 19.7872   1
  -1  -8 -18 1.96381 5.16812  -2
  -1   8  19 1.96381 5.16812   1
  -1  -8 -17 54.5090 5.73361  -2
  -1   8  18 54.5090 5.73361   1
  -1  -8 -16 25.9327 6.06841  -2
  -1   8  17 25.9327 6.06841   1
  -1  -8 -15 10.4107 4.14455  -2
  -1   8  16 10.4107 4.14455   1
  -1   8 -14 543.903 23.2060  -2
  -1  -8  15 543.903 23.2060   1
  -1   8 -13 607.123 14.3878  -2
  -1  -8  14 607.123 14.3878   1
  -1  -8 -12 669.145 10.6217  -2
  -1   8  13 669.145 10.6217   1
  -1  -8 -11 200.810 5.70290  -2
  -1   8  12 200.810 5.70290   1
  -1  -8 -10 11.8679 1.98920  -2
  -1   8  11 11.8679 1.98920   1
  -1   8  -9 47.5879 2.24924  -2
  -1  -8  10 47.5879 2.24924   1
  -1   8   9 11.4998 1.49227   1
  -1   8  -8 88.0780 8.70212  -2
  -1  -8   9 88.0780 8.70212   1
  -1   8  -7 835.976 23.3260  -2
  -1  -8   8 835.976 23.3260   1
  -1   8  -6 1095.23 25.9406  -2
  -1  -8   7 1095.23 25.9406   1
  -1   8  -5 35.2777 6.00440  -2
  -1  -8   6 35.2777 6.00440   1
   1   8   4 559.209 14.7513  -2
   1  -8  -5 559.209 14.7513   1
  -1   8  -3 1950.00 26.2939  -2
  -1  -8   4 1950.00 26.2939   1
  -1   8  -2 11.2331 2.95708  -2
  -1  -8   3 11.2331 2.95708   1
  -1   8  -1 484.541 11.0710  -2
  -1  -8   2 484.541 11.0710   1
  -1   8   0 344.631 10.2311  -2
  -1  -8   1 344.631 10.2311   1
  -1   8   1 2008.59 23.8767  -2
  -1  -8   0 2008.59 23.8767   1
   1   8  -2 505.494 16.9354  -2
   1  -8   1 505.494 16.9354   1
  -1   8   3 81.5310 8.05637  -2
  -1  -8  -2 81.5310 8.05637   1
  -1   8   4 1040.04 28.3037  -2
  -1  -8  -3 1040.04 28.3037   1
   1   8  -5 3128.58 39.2406  -2
   1  -8   4 3128.58 39.2406   1
   1   8  -6 43.8215 6.30571  -2
   1  -8   5 43.8215 6.30571   1
  -1   8   7 765.566 18.4144  -2
  -1  -8  -6 765.566 18.4144   1
   1   8  -8 178.946 11.7871  -2
   1  -8   7 178.946 11.7871   1
   1  -8   8 353.915 7.44780   1
   1  -8  -9 462.324 5.26607  -2
   1   8   8 462.324 5.26607   1
   1   8 -10 10.1159 1.91549  -2
   1  -8   9 10.1159 1.91549   1
   1   8 -11 18.6046 1.94513  -2
   1  -8  10 18.6046 1.94513   1
   1  -8 -12 1082.66 10.6894  -2
   1   8  11 1082.66 10.6894   1
   1   8 -13 1235.14 14.4229  -2
   1  -8  12 1235.14 14.4229   1
   1  -8 -14 188.985 8.41833  -2
   1   8  13 188.985 8.41833   1
   1   8 -15 298.092 15.9120  -2
   1  -8  14 298.092 15.9120   1
   1  -8 -16-0.34635 3.35805  -2
   1   8  15-0.34635 3.35805   1
   1  -8 -17 83.1276 7.21560  -2
   1   8  16 83.1276 7.21560   1
   1   8 -18 346.305 11.0878  -2
   1  -8  17 346.305 11.0878   1
   1   8 -19 24.2435 4.78447  -2
   1  -8  18 24.2435 4.78447   1
   1  -8 -20 372.210 12.4023  -2
   1   8  19 372.210 12.4023   1
   1   8 -21 115.078 8.09366  -2
   1  -8  20 115.078 8.09366   1
   1   8 -22 200.183 11.1908  -2
   1  -8  21 200.183 11.1908   1
   1   8 -23 59.5211 9.95214  -2
   1  -8  22 59.5211 9.95214   1
   1  -8 -24 84.8385 14.6969  -2
   1   8  23 84.8385 14.6969   1
  -1   9 -17 423.684 33.4770  -2
  -1  -9  18 423.684 33.4770   1
  -1   9 -16 340.009 29.6473  -2
  -1  -9  17 340.009 29.6473   1
  -1   9 -15 286.945 19.0166  -2
  -1  -9  16 286.945 19.0166   1
  -1   9 -14 632.306 26.0362  -2
  -1  -9  15 632.306 26.0362   1
  -1   9 -13 66.0442 10.1026  -2
  -1  -9  14 66.0442 10.1026   1
  -1   9 -12 1688.59 39.5193  -2
  -1  -9  13 1688.59 39.5193   1
  -1   9 -11 50.2989 8.58970  -2
  -1  -9  12 50.2989 8.58970   1
  -1   9 -10 1130.31 30.9545  -2
  -1  -9  11 1130.31 30.9545   1
  -1   9  -9 569.345 21.5534  -2
  -1  -9  10 569.345 21.5534   1
  -1   9  -8 668.743 22.7218  -2
  -1  -9   9 668.743 22.7218   1
  -1   9  -7 706.174 22.7809  -2
  -1  -9   8 706.174 22.7809   1
  -1   9  -6 551.333 19.7522  -2
  -1  -9   7 551.333 19.7522   1
  -1   9  -5 64.8538 7.69748  -2
  -1  -9   6 64.8538 7.69748   1
  -1   9  -4 1584.15 31.3204  -2
  -1  -9   5 1584.15 31.3204   1
  -1   9  -3 323.832 11.0632  -2
  -1  -9   4 323.832 11.0632   1
  -1   9  -2 566.644 13.7574  -2
  -1  -9   3 566.644 13.7574   1
   1   9   1 115.053 6.41422  -2
   1  -9  -2 115.053 6.41422   1
   1   9   0 206.243 8.12287  -2
   1  -9  -1 206.243 8.12287   1
  -1   9   1 637.798 14.6169  -2
  -1  -9   0 637.798 14.6169   1
  -1   9   2 30.8070 4.35659  -2
  -1  -9  -1 30.8070 4.35659   1
   1   9  -3 264.369 16.5369  -2
   1  -9   2 264.369 16.5369   1
   1   9  -4 320.260 17.9124  -2
   1  -9   3 320.260 17.9124   1
  -1   9   5 1008.29 30.2502  -2
  -1  -9  -4 1008.29 30.2502   1
  -1   9   6 14.7340 4.71853  -2
  -1  -9  -5 14.7340 4.71853   1
   1   9  -7 151.773 9.57093  -2
   1  -9   6 151.773 9.57093   1
   1   9  -8 285.775 12.7149  -2
   1  -9   7 285.775 12.7149   1
   1   9  -9 268.441 14.7660  -2
   1  -9   8 268.441 14.7660   1
   1   9 -10 255.312 14.5375  -2
   1  -9   9 255.312 14.5375   1
   1   9 -11 317.036 16.4658  -2
   1  -9  10 317.036 16.4658   1
   1   9 -12 34.0113 6.86407  -2
   1  -9  11 34.0113 6.86407   1
   1   9 -13 1065.51 28.9285  -2
   1  -9  12 1065.51 28.9285   1
   1   9 -14 98.8761 10.3110  -2
   1  -9  13 98.8761 10.3110   1
   1   9 -15 387.456 18.4507  -2
   1  -9  14 387.456 18.4507   1
   1   9 -16 506.478 20.9399  -2
   1  -9  15 506.478 20.9399   1
   1   9 -17 63.8245 9.61183  -2
   1  -9  16 63.8245 9.61183   1
   1   9 -18 247.577 16.0414  -2
   1  -9  17 247.577 16.0414   1
   1   9 -19 116.645 11.0422  -2
   1  -9  18 116.645 11.0422   1
   1   9 -20 65.7655 9.05436  -2
   1  -9  19 65.7655 9.05436   1
   1   9 -21 304.912 25.4695  -2
   1  -9  20 304.912 25.4695   1
  -1  10 -13 26.4851 11.7569  -2
  -1 -10  14 26.4851 11.7569   1
  -1  10 -12 781.000 44.3491  -2
  -1 -10  13 781.000 44.3491   1
  -1  10 -11 109.833 18.1886  -2
  -1 -10  12 109.833 18.1886   1
  -1  10 -10 28.8716 12.2322  -2
  -1 -10  11 28.8716 12.2322   1
  -1  10  -9 259.748 26.5453  -2
  -1 -10  10 259.748 26.5453   1
  -1  10  -8 240.916 25.7213  -2
  -1 -10   9 240.916 25.7213   1
  -1  10  -7 101.329 18.0716  -2
  -1 -10   8 101.329 18.0716   1
  -1  10  -6 8.36684 6.41984  -2
  -1 -10   7 8.36684 6.41984   1
  -1  10  -5 96.8765 11.9276  -2
  -1 -10   6 96.8765 11.9276   1
  -1  10  -4 785.004 29.5777  -2
  -1 -10   5 785.004 29.5777   1
  -1  10  -3 251.339 13.3936  -2
  -1 -10   4 251.339 13.3936   1
  -1  10  -2 396.393 16.6203  -2
  -1 -10   3 396.393 16.6203   1
   1  10   1 106.443 9.96594  -2
   1 -10  -2 106.443 9.96594   1
  -1  10   0 648.469 18.1041  -2
  -1 -10   1 648.469 18.1041   1
  -1  10   1 430.707 15.1575  -2
  -1 -10   0 430.707 15.1575   1
  -1  10   2 705.823 21.7383  -2
  -1 -10  -1 705.823 21.7383   1
  -1  10   3 58.6687 10.4345  -2
  -1 -10  -2 58.6687 10.4345   1
   1  10  -4 130.409 9.49290  -2
   1 -10   3 130.409 9.49290   1
  -1  10   5 352.962 14.3686  -2
  -1 -10  -4 352.962 14.3686   1
  -1  10   6 731.330 20.1992  -2
  -1 -10  -5 731.330 20.1992   1
   1  10  -7 5.74267 5.29860  -2
   1 -10   6 5.74267 5.29860   1
   1  10  -8 174.867 13.0239  -2
   1 -10   7 174.867 13.0239   1
   1  10  -9 435.286 16.0592  -2
   1 -10   8 435.286 16.0592   1
   1  10 -10 1183.70 25.1540  -2
   1 -10   9 1183.70 25.1540   1
   1  10 -11 31.3680 6.31400  -2
   1 -10  10 31.3680 6.31400   1
   1  10 -12 201.577 13.8839  -2
   1 -10  11 201.577 13.8839   1
   1  10 -13 145.989 12.6607  -2
   1 -10  12 145.989 12.6607   1
   1  10 -14 46.6542 10.2958  -2
   1 -10  13 46.6542 10.2958   1
   1  10 -15 28.0015 9.80438  -2
   1 -10  14 28.0015 9.80438   1
   1  10 -16 42.6633 10.3673  -2
   1 -10  15 42.6633 10.3673   1
   1  10 -17 114.965 14.9709  -2
   1 -10  16 114.965 14.9709   1
   1  10 -18 555.578 29.1915  -2
   1 -10  17 555.578 29.1915   1
   1  10 -19 104.813 15.8062  -2
   1 -10  18 104.813 15.8062   1
  -1  11  -5 8.42402 9.52775  -2
  -1 -11   6 8.42402 9.52775   1
  -1  11  -4 935.132 34.0975  -2
  -1 -11   5 935.132 34.0975   1
  -1  11  -3 123.953 14.0555  -2
  -1 -11   4 123.953 14.0555   1
  -1  11  -2 31.2171 7.17740  -2
  -1 -11   3 31.2171 7.17740   1
  -1  11  -1 70.9208 7.66056  -2
  -1 -11   2 70.9208 7.66056   1
   1  11   0 8.87037 5.15758  -2
   1 -11  -1 8.87037 5.15758   1
   1  11  -1 49.8995 7.07257  -2
   1 -11   0 49.8995 7.07257   1
   1  11  -2 399.814 17.2733  -2
   1 -11   1 399.814 17.2733   1
   1  11  -3 124.234 12.5531  -2
   1 -11   2 124.234 12.5531   1
   1  11  -4 507.347 22.8348  -2
   1 -11   3 507.347 22.8348   1
  -1  11   5 580.647 34.9538  -2
  -1 -11  -4 580.647 34.9538   1
  -2   0 -28 425.587 25.3412  -2
  -2   0  30 425.587 25.3412   1
  -2   0 -26 2507.27 59.6088  -2
  -2   0  28 2507.27 59.6088   1
  -2   0 -24 939.387 19.0920  -2
  -2   0  26 939.387 19.0920   1
   2   0  22 2219.23 27.6699  -2
   2   0 -24 2219.23 27.6699   1
   2   0  20 86.2924 6.38333  -2
   2   0 -22 86.2924 6.38333   1
  -2   0 -18 1885.18 46.6588  -2
  -2   0  20 1885.18 46.6588   1
  -2   0 -16 4729.88 43.6005  -2
  -2   0  18 4729.88 43.6005   1
   2   0  14 727.052 15.8456  -2
   2   0 -16 727.052 15.8456   1
   2   0  12 774.005 19.1804  -2
   2   0 -14 774.005 19.1804   1
   2   0  10 932.328 19.2853  -2
   2   0 -12 932.328 19.2853   1
   2   0 -10 8499.14 56.5721   1
   2   0  -8 156.766 7.36146   1
   2   0  -6 169.294 7.24190   1
   2   0  -4 24380.8 75.5726   1
   2   0  -2 7909.11 41.2218   1
   2   0   0 1705.55 19.3271   1
   2   0   2 1031.69 11.1836   1
   2   0   4 24045.6 81.9577   1
  -2   0   6 26304.0 88.6906  -2
  -2   0  -4 26304.0 88.6906   1
   2   0   6 822.547 11.0487   1
  -2   0   8 889.485 18.4441  -2
  -2   0  -6 889.485 18.4441   1
   2   0   8 480.408 12.7130   1
   2   0 -10 2047.45 26.7060  -2
   2   0   8 2047.45 26.7060   1
   2   0  10 85.7426 6.28801   1
   2   0 -12 256.262 11.0049  -2
   2   0  10 256.262 11.0049   1
  -2   0  14 3847.96 26.3591  -2
  -2   0 -12 3847.96 26.3591   1
  -2   0  16 133.161 4.67580  -2
  -2   0 -14 133.161 4.67580   1
   2   0 -18 1767.41 16.5517  -2
   2   0  16 1767.41 16.5517   1
  -2   0 -18 10.8822 7.18600   1
   2   0 -20 347.088 20.1785  -2
   2   0  18 347.088 20.1785   1
   2   0 -22 363.795 21.2139  -2
   2   0  20 363.795 21.2139   1
   2   0 -24 457.924 24.6644  -2
   2   0  22 457.924 24.6644   1
   2   0 -26 2348.40 51.9333  -2
   2   0  24 2348.40 51.9333   1
   2   0 -28 434.047 25.3444  -2
   2   0  26 434.047 25.3444   1
   2   0 -30 1758.45 46.3363  -2
   2   0  28 1758.45 46.3363   1
  -2   1 -29 116.673 16.2182  -2
  -2  -1  31 116.673 16.2182   1
  -2   1 -28 133.216 17.4693  -2
  -2  -1  30 133.216 17.4693   1
  -2   1 -27 32.5487 12.1879  -2
  -2  -1  29 32.5487 12.1879   1
  -2   1 -26 148.807 16.7842  -2
  -2  -1  28 148.807 16.7842   1
  -2   1 -25 527.008 28.5842  -2
  -2  -1  27 527.008 28.5842   1
  -2   1 -24 803.336 33.6813  -2
  -2  -1  26 803.336 33.6813   1
   2  -1  23 188.701 9.04466  -2
   2   1 -25 188.701 9.04466   1
  -2   1 -22 208.052 9.31968  -2
  -2  -1  24 208.052 9.31968   1
   2  -1  21 338.848 11.2383  -2
   2   1 -23 338.848 11.2383   1
   2  -1  20 133.837 7.60619  -2
   2   1 -22 133.837 7.60619   1
   2  -1  19 1289.13 19.5370  -2
   2   1 -21 1289.13 19.5370   1
   2  -1  18 354.277 10.2396  -2
   2   1 -20 354.277 10.2396   1
   2  -1  17 52.1357 4.84557  -2
   2   1 -19 52.1357 4.84557   1
   2   1  16 3708.32 25.9619  -2
   2  -1 -18 3708.32 25.9619   1
   2  -1  15 9.01317 2.77474  -2
   2   1 -17 9.01317 2.77474   1
   2  -1  14 457.124 8.41692  -2
   2   1 -16 457.124 8.41692   1
   2   1  13 563.623 8.91930  -2
   2  -1 -15 563.623 8.91930   1
   2  -1  12 1254.80 12.5231  -2
   2   1 -14 1254.80 12.5231   1
   2  -1  11 3634.28 21.5999  -2
   2   1 -13 3634.28 21.5999   1
   2   1  10 1121.15 11.0767  -2
   2  -1 -12 1121.15 11.0767   1
   2   1   9 1221.83 9.58687  -2
   2  -1 -11 1221.83 9.58687   1
   2   1 -10 5139.73 22.1982   1
  -2   1  -8 5528.53 31.2780  -2
  -2  -1  10 5528.53 31.2780   1
   2  -1  -9 333.351 10.8990   1
  -2   1  -7 350.808 11.3386  -2
  -2  -1   9 350.808 11.3386   1
   2  -1  -8 122.730 6.69076   1
  -2   1  -6 313.156 10.2333  -2
  -2  -1   8 313.156 10.2333   1
   2  -1  -7 615.037 9.76289   1
  -2  -1   6 1316.53 13.6138   1
   2  -1  -5 1748.59 15.3129   1
   2  -1  -4 1606.86 14.0089   1
  -2  -1   3 1671.91 9.66180   1
  -2   1   2 1264.00 7.48446   1
  -2   1   1 485.417 3.51317   1
   2  -1   0 95.1132 1.80588   1
   2  -1   1 62.0011 1.43213   1
   2  -1   2 281.306 4.59652   1
   2  -1   3 695.167 9.25883   1
  -2  -1  -4 828.029 7.77008   1
   2  -1   5 107.512 3.15593   1
  -2  -1  -6 929.416 9.41959   1
   2  -1   7 69.4284 3.73881   1
   2   1  -9 130.082 6.96025  -2
   2  -1   7 130.082 6.96025   1
   2  -1   8 357.930 13.1930   1
   2  -1 -10 1333.58 14.7816  -2
   2   1   8 1333.58 14.7816   1
   2  -1   9 117.861 8.12715   1
  -2   1  11 354.977 6.67203  -2
  -2  -1  -9 354.977 6.67203   1
   2  -1  10 2380.35 35.3955   1
  -2   1  12 2508.14 15.7934  -2
  -2  -1 -10 2508.14 15.7934   1
   2   1 -13 4397.04 20.3605  -2
   2  -1  11 4397.04 20.3605   1
   2   1  12 187.404 11.8701   1
   2   1 -14 425.098 7.82739  -2
   2  -1  12 425.098 7.82739   1
  -2  -1  15 510.602 8.88216  -2
  -2   1 -13 510.602 8.88216   1
   2   1 -16 2690.10 16.7139  -2
   2  -1  14 2690.10 16.7139   1
   2   1 -17 37.1822 2.94104  -2
   2  -1  15 37.1822 2.94104   1
   2   1 -18 1375.70 13.1000  -2
   2  -1  16 1375.70 13.1000   1
   2   1 -19 34.7980 3.47092  -2
   2  -1  17 34.7980 3.47092   1
  -2  -1  20 2301.10 21.9274  -2
  -2   1 -18 2301.10 21.9274   1
   2   1 -21 2062.50 32.3570  -2
   2  -1  19 2062.50 32.3570   1
   2   1 -22 105.044 13.5887  -2
   2  -1  20 105.044 13.5887   1
   2   1 -23 910.969 32.4150  -2
   2  -1  21 910.969 32.4150   1
   2   1 -24 556.478 25.9652  -2
   2  -1  22 556.478 25.9652   1
   2   1 -25 39.7275 11.5798  -2
   2  -1  23 39.7275 11.5798   1
   2   1 -26 659.385 28.6553  -2
   2  -1  24 659.385 28.6553   1
   2   1 -27 287.876 20.9262  -2
   2  -1  25 287.876 20.9262   1
   2   1 -28 535.570 27.0043  -2
   2  -1  26 535.570 27.0043   1
   2   1 -29 190.201 17.8276  -2
   2  -1  27 190.201 17.8276   1
   2   1 -30 131.110 16.0482  -2
   2  -1  28 131.110 16.0482   1
   2   1 -31 412.145 24.8348  -2
   2  -1  29 412.145 24.8348   1
  -2  -2 -29 197.003 14.5269  -2
  -2   2  31 197.003 14.5269   1
  -2   2 -28 65.4682 9.52163  -2
  -2  -2  30 65.4682 9.52163   1
  -2   2 -27 232.201 14.6740  -2
  -2  -2  29 232.201 14.6740   1
  -2  -2 -26 823.013 24.0776  -2
  -2   2  28 823.013 24.0776   1
  -2  -2 -25 232.026 14.8573  -2
  -2   2  27 232.026 14.8573   1
  -2   2 -24-0.78845 6.38395  -2
  -2  -2  26-0.78845 6.38395   1
  -2   2 -23 11.7444 6.79654  -2
  -2  -2  25 11.7444 6.79654   1
  -2   2 -22 176.657 12.2632  -2
  -2  -2  24 176.657 12.2632   1
  -2   2 -21 793.808 22.8465  -2
  -2  -2  23 793.808 22.8465   1
  -2   2 -20 31.0569 7.66507  -2
  -2  -2  22 31.0569 7.66507   1
  -2  -2 -19 633.936 19.5335  -2
  -2   2  21 633.936 19.5335   1
  -2  -2 -18 605.712 18.2088  -2
  -2   2  20 605.712 18.2088   1
  -2   2 -17 163.264 10.0123  -2
  -2  -2  19 163.264 10.0123   1
  -2   2 -16 151.949 5.63511  -2
  -2  -2  18 151.949 5.63511   1
   2  -2  15 501.846 8.74251  -2
   2   2 -17 501.846 8.74251   1
   2  -2  14 251.974 6.17366  -2
   2   2 -16 251.974 6.17366   1
  -2  -2 -13 473.181 7.68634  -2
  -2   2  15 473.181 7.68634   1
  -2  -2 -12 52.3423 3.11021  -2
  -2   2  14 52.3423 3.11021   1
   2  -2  11 543.915 8.40526  -2
   2   2 -13 543.915 8.40526   1
   2  -2  10 137.777 4.30251  -2
   2   2 -12 137.777 4.30251   1
   2   2   9 1640.52 11.4802  -2
   2  -2 -11 1640.52 11.4802   1
   2  -2   8 1339.08 10.0684  -2
   2   2 -10 1339.08 10.0684   1
   2  -2  -9 5218.58 29.9479   1
   2  -2   7 6792.56 28.9977  -2
   2   2  -9 6792.56 28.9977   1
  -2   2   8 453.351 6.23826   1
   2  -2   6 576.749 16.4200  -2
   2   2  -8 576.749 16.4200   1
   2  -2  -7 1526.69 10.8849   1
   2  -2   5 2347.09 30.6994  -2
   2   2  -7 2347.09 30.6994   1
  -2   2   6 232.403 4.17505   1
  -2  -2   5 33.5994 1.78187   1
   2  -2  -4 884.040 6.71873   1
  -2   2   3 4913.21 13.8918   1
  -2   2   2 1872.31 7.81872   1
   2  -2  -1 14237.1 20.1994   1
   2   2   0 130.109 1.82898   1
   2   2   1 9027.02 17.2863   1
   2  -2   2 987.278 5.89023   1
   2   2   3 195.247 2.73191   1
   2  -2  -5 218.866 4.89089  -2
   2   2   3 218.866 4.89089   1
   2  -2   4 1751.89 10.8327   1
   2  -2  -6 1827.89 17.1626  -2
   2   2   4 1827.89 17.1626   1
  -2  -2  -5 4613.98 18.6564   1
  -2   2  -6 461.566 5.15919   1
   2  -2  -8 535.534 12.4304  -2
   2   2   6 535.534 12.4304   1
   2   2   7 8081.67 32.4990   1
   2   2  -9 9145.94 28.2437  -2
   2  -2   7 9145.94 28.2437   1
   2  -2   8 1.82498 1.50095   1
  -2   2  10 255.084 5.38930  -2
  -2  -2  -8 255.084 5.38930   1
   2  -2   9 5792.95 52.8293   1
   2  -2 -11 5961.74 20.5168  -2
   2   2   9 5961.74 20.5168   1
   2  -2  10 758.818 20.0609   1
   2  -2 -12 779.794 8.88547  -2
   2   2  10 779.794 8.88547   1
   2  -2  11 76.3738 7.29675   1
  -2   2  13 172.636 4.79798  -2
  -2  -2 -11 172.636 4.79798   1
   2  -2  12 271.417 13.1382   1
  -2   2  14 279.227 5.57067  -2
  -2  -2 -12 279.227 5.57067   1
   2  -2  13 844.789 23.3119   1
  -2   2  15 944.601 10.3039  -2
  -2  -2 -13 944.601 10.3039   1
   2  -2 -16 346.709 6.91963  -2
   2   2  14 346.709 6.91963   1
   2  -2 -17 1320.46 13.4758  -2
   2   2  15 1320.46 13.4758   1
  -2   2  18 69.2347 4.17327  -2
  -2  -2 -16 69.2347 4.17327   1
  -2   2  19 483.476 11.9273  -2
  -2  -2 -17 483.476 11.9273   1
  -2   2  20 447.857 12.0051  -2
  -2  -2 -18 447.857 12.0051   1
   2   2 -21 168.872 11.4111  -2
   2  -2  19 168.872 11.4111   1
   2  -2 -22 18.4787 6.61303  -2
   2   2  20 18.4787 6.61303   1
   2  -2 -23 230.265 12.8403  -2
   2   2  21 230.265 12.8403   1
   2  -2 -24 755.989 20.5896  -2
   2   2  22 755.989 20.5896   1
   2   2 -25-1.94587 6.07131  -2
   2  -2  23-1.94587 6.07131   1
   2  -2 -26 37.2405 8.32636  -2
   2   2  24 37.2405 8.32636   1
   2  -2 -27 140.091 11.5908  -2
   2   2  25 140.091 11.5908   1
   2   2 -28 178.540 11.8892  -2
   2  -2  26 178.540 11.8892   1
   2  -2 -29 112.379 10.9590  -2
   2   2  27 112.379 10.9590   1
   2  -2 -30 252.972 14.3672  -2
   2   2  28 252.972 14.3672   1
   2   2 -31 232.270 14.2548  -2
   2  -2  29 232.270 14.2548   1
  -2  -3 -29 3.72336 5.62157  -2
  -2   3  31 3.72336 5.62157   1
  -2  -3 -28-6.48404 6.75094  -2
  -2   3  30-6.48404 6.75094   1
  -2  -3 -27 216.252 14.0016  -2
  -2   3  29 216.252 14.0016   1
  -2  -3 -26 264.606 14.7054  -2
  -2   3  28 264.606 14.7054   1
  -2  -3 -25 111.414 10.9551  -2
  -2   3  27 111.414 10.9551   1
  -2   3 -24 1874.47 35.1937  -2
  -2  -3  26 1874.47 35.1937   1
  -2  -3 -23 52.1700 9.27786  -2
  -2   3  25 52.1700 9.27786   1
  -2   3 -22 397.258 16.7593  -2
  -2  -3  24 397.258 16.7593   1
  -2   3 -21 292.112 14.8720  -2
  -2  -3  23 292.112 14.8720   1
  -2   3 -20 1052.51 25.3199  -2
  -2  -3  22 1052.51 25.3199   1
  -2   3 -19 56.0181 8.04331  -2
  -2  -3  21 56.0181 8.04331   1
  -2   3 -18 726.908 19.1382  -2
  -2  -3  20 726.908 19.1382   1
  -2  -3 -17 99.9854 8.27923  -2
  -2   3  19 99.9854 8.27923   1
  -2   3 -16 5707.32 33.8654  -2
  -2  -3  18 5707.32 33.8654   1
  -2  -3 -15 661.144 10.1560  -2
  -2   3  17 661.144 10.1560   1
  -2  -3 -14 1147.44 12.3519  -2
  -2   3  16 1147.44 12.3519   1
   2   3  13 2199.18 16.3130  -2
   2  -3 -15 2199.18 16.3130   1
  -2  -3 -12 4130.76 21.2334  -2
  -2   3  14 4130.76 21.2334   1
  -2   3 -11 301.140 6.51482  -2
  -2  -3  13 301.140 6.51482   1
  -2  -3  12 328.435 7.67496   1
   2  -3  10 693.570 8.95257  -2
   2   3 -12 693.570 8.95257   1
  -2  -3  11 502.752 9.01378   1
   2  -3   9 520.003 6.70818  -2
   2   3 -11 520.003 6.70818   1
   2   3   8 5269.74 19.8901  -2
   2  -3 -10 5269.74 19.8901   1
   2  -3   7 2449.23 12.9478  -2
   2   3  -9 2449.23 12.9478   1
   2  -3  -8 846.530 10.0301   1
   2  -3   6 1711.35 16.5642  -2
   2   3  -8 1711.35 16.5642   1
   2   3  -7 3160.14 13.4349   1
   2  -3   5 3915.33 35.6252  -2
   2   3  -7 3915.33 35.6252   1
   2  -3  -6 3313.39 13.3731   1
   2  -3   4 3585.67 31.3080  -2
   2   3  -6 3585.67 31.3080   1
  -2   3   5 1133.68 7.56109   1
   2  -3   3 1278.47 16.7934  -2
   2   3  -5 1278.47 16.7934   1
  -2   3   4 10.4594 0.93236   1
  -2   3   3 2185.06 8.16221   1
  -2  -3   2 52.9308 1.35972   1
  -2  -3   1 872.390 5.17909   1
  -2   3   0 890.059 5.21020   1
  -2   3  -1 1097.19 6.13467   1
   2  -3   2 109.181 2.21224   1
   2  -3   3 495.098 4.40922   1
   2  -3   4 538.006 4.74367   1
  -2   3  -5 3248.30 11.4754   1
   2  -3   6 4315.50 37.2323   1
  -2   3   8 4617.50 20.9109  -2
  -2  -3  -6 4617.50 20.9109   1
   2   3   7 204.631 7.45734   1
   2   3  -9 628.621 7.58681  -2
   2  -3   7 628.621 7.58681   1
   2   3 -10 1121.65 8.33368  -2
   2  -3   8 1121.65 8.33368   1
   2  -3   9 11.2695 3.88850   1
   2   3 -11 106.615 3.04103  -2
   2  -3   9 106.615 3.04103   1
   2  -3  10 2028.60 34.1376   1
   2  -3 -12 2070.30 12.3946  -2
   2   3  10 2070.30 12.3946   1
   2  -3  11 41.2958 6.14613   1
   2  -3 -13 101.630 3.08046  -2
   2   3  11 101.630 3.08046   1
   2  -3  12 836.560 22.7313   1
   2   3 -14 1525.48 10.2418  -2
   2  -3  12 1525.48 10.2418   1
   2   3 -15 2153.52 13.0504  -2
   2  -3  13 2153.52 13.0504   1
   2  -3  14 5853.02 62.3026   1
  -2   3  16 5936.82 24.1005  -2
  -2  -3 -14 5936.82 24.1005   1
   2   3 -17 907.000 9.31645  -2
   2  -3  15 907.000 9.31645   1
   2  -3 -18 1109.70 10.9050  -2
   2   3  16 1109.70 10.9050   1
  -2   3  19 34.8854 4.06358  -2
  -2  -3 -17 34.8854 4.06358   1
   2  -3 -20 2645.22 23.1001  -2
   2   3  18 2645.22 23.1001   1
   2   3 -21 269.944 8.30352  -2
   2  -3  19 269.944 8.30352   1
   2  -3 -22 563.945 17.7269  -2
   2   3  20 563.945 17.7269   1
   2  -3 -23 260.612 13.1275  -2
   2   3  21 260.612 13.1275   1
   2   3 -24 2008.81 32.3939  -2
   2  -3  22 2008.81 32.3939   1
   2  -3 -25 253.906 13.1524  -2
   2   3  23 253.906 13.1524   1
   2   3 -26 714.526 20.6189  -2
   2  -3  24 714.526 20.6189   1
   2  -3 -27 94.1622 10.0055  -2
   2   3  25 94.1622 10.0055   1
   2   3 -28 913.388 23.0867  -2
   2  -3  26 913.388 23.0867   1
   2  -3 -29 103.506 10.3690  -2
   2   3  27 103.506 10.3690   1
   2  -3 -30 15.3795 7.01269  -2
   2   3  28 15.3795 7.01269   1
   2  -3 -31-10.1060 5.86401  -2
   2   3  29-10.1060 5.86401   1
  -2   4 -28 66.4936 9.86196  -2
  -2  -4  30 66.4936 9.86196   1
  -2  -4 -27 390.060 18.3429  -2
  -2   4  29 390.060 18.3429   1
  -2  -4 -26 190.420 13.5059  -2
  -2   4  28 190.420 13.5059   1
  -2   4 -25 278.442 15.4782  -2
  -2  -4  27 278.442 15.4782   1
  -2   4 -24 365.880 16.8291  -2
  -2  -4  26 365.880 16.8291   1
  -2   4 -23 184.164 12.4542  -2
  -2  -4  25 184.164 12.4542   1
  -2   4 -22 1315.06 29.6001  -2
  -2  -4  24 1315.06 29.6001   1
  -2  -4 -21 68.8596 9.45037  -2
  -2   4  23 68.8596 9.45037   1
  -2  -4 -20 337.457 14.9678  -2
  -2   4  22 337.457 14.9678   1
  -2   4 -19 445.491 16.1137  -2
  -2  -4  21 445.491 16.1137   1
  -2   4 -18 135.875 9.61609  -2
  -2  -4  20 135.875 9.61609   1
  -2  -4 -17 1354.26 24.2442  -2
  -2   4  19 1354.26 24.2442   1
  -2   4 -16 705.490 13.9625  -2
  -2  -4  18 705.490 13.9625   1
   2   4  15 9.70162 3.50255  -2
   2  -4 -17 9.70162 3.50255   1
  -2  -4 -14 773.164 10.6330  -2
  -2   4  16 773.164 10.6330   1
  -2  -4  15 3.69121 2.29343   1
   2  -4  13 24.0250 2.93595  -2
   2   4 -15 24.0250 2.93595   1
  -2  -4  14 333.917 9.44516   1
  -2   4 -12 389.912 7.00272  -2
  -2  -4  14 389.912 7.00272   1
  -2  -4  13 55.7145 4.30352   1
   2  -4  11 213.232 5.66272  -2
   2   4 -13 213.232 5.66272   1
   2  -4  10 428.942 7.27788  -2
   2   4 -12 428.942 7.27788   1
  -2   4  -9 2239.06 12.6205  -2
  -2  -4  11 2239.06 12.6205   1
  -2  -4  -8 786.638 6.82772  -2
  -2   4  10 786.638 6.82772   1
  -2   4   9 191.312 11.0282   1
   2   4   7 249.149 4.02480  -2
   2  -4  -9 249.149 4.02480   1
  -2   4   8 104.608 4.32812   1
   2  -4   6 117.683 3.76083  -2
   2   4  -8 117.683 3.76083   1
  -2  -4   7 167.677 4.35428   1
   2  -4   5 176.246 4.22878  -2
   2   4  -7 176.246 4.22878   1
  -2   4   6 3.90572 1.37501   1
   2   4   4 487.114 7.52124  -2
   2  -4  -6 487.114 7.52124   1
  -2   4   5 33.0175 1.63341   1
   2  -4   3 60.8783 4.50057  -2
   2   4  -5 60.8783 4.50057   1
  -2   4   4 2425.18 10.2258   1
   2  -4  -3 886.701 5.82687   1
  -2   4   2 56.0166 1.71221   1
   2  -4  -1 326.030 3.48456   1
  -2   4   0 1418.08 7.08588   1
   2  -4   1 1026.20 6.17142   1
  -2   4  -2 412.658 3.98828   1
   2   4   3 198.213 3.17513   1
  -2  -4   5 206.269 7.12203  -2
  -2   4  -3 206.269 7.12203   1
   2  -4   4 2699.19 13.4223   1
  -2  -4  -5 0.18475 0.98811   1
  -2   4   7 31.6346 2.31824  -2
  -2  -4  -5 31.6346 2.31824   1
   2  -4   6 14.1489 2.10755   1
  -2   4   8 32.9681 2.75432  -2
  -2  -4  -6 32.9681 2.75432   1
   2   4   7 393.461 8.32965   1
   2  -4  -9 447.113 6.06032  -2
   2   4   7 447.113 6.06032   1
  -2   4  10 720.680 6.54592  -2
  -2  -4  -8 720.680 6.54592   1
   2   4 -11 1923.00 10.8788  -2
   2  -4   9 1923.00 10.8788   1
   2   4 -12 746.592 7.20100  -2
   2  -4  10 746.592 7.20100   1
   2  -4  11 868.396 23.4941   1
   2  -4 -13 888.548 8.77048  -2
   2   4  11 888.548 8.77048   1
   2  -4  12 175.741 11.4211   1
   2   4 -14 192.968 4.03475  -2
   2  -4  12 192.968 4.03475   1
   2  -4  13 164.968 11.4075   1
   2  -4 -15 170.965 3.96939  -2
   2   4  13 170.965 3.96939   1
   2  -4  14 115.991 9.84799   1
  -2   4  16 244.194 4.91906  -2
  -2  -4 -14 244.194 4.91906   1
   2  -4 -17 93.9913 3.35228  -2
   2   4  15 93.9913 3.35228   1
   2  -4  16 63.9479 8.44444   1
  -2   4  18 162.796 4.94818  -2
  -2  -4 -16 162.796 4.94818   1
   2  -4  17 975.022 28.0614   1
   2  -4 -19 1160.79 13.0488  -2
   2   4  17 1160.79 13.0488   1
   2   4 -20 196.617 5.56752  -2
   2  -4  18 196.617 5.56752   1
   2   4 -21 1571.31 14.2204  -2
   2  -4  19 1571.31 14.2204   1
  -2  -4 -20 222.053 13.3135   1
   2  -4 -22 281.518 8.60528  -2
   2   4  20 281.518 8.60528   1
   2   4 -23 125.486 8.03896  -2
   2  -4  21 125.486 8.03896   1
   2  -4 -24 514.251 14.1327  -2
   2   4  22 514.251 14.1327   1
   2   4 -25 47.5180 6.36250  -2
   2  -4  23 47.5180 6.36250   1
   2  -4 -26 813.228 17.8053  -2
   2   4  24 813.228 17.8053   1
   2  -4 -27 229.203 12.8364  -2
   2   4  25 229.203 12.8364   1
   2  -4 -28 48.7294 8.97377  -2
   2   4  26 48.7294 8.97377   1
   2  -4 -29 982.406 24.4643  -2
   2   4  27 982.406 24.4643   1
   2  -4 -30 323.730 15.0759  -2
   2   4  28 323.730 15.0759   1
   2   4  29 22.2258 9.97958   1
  -2   5 -28 91.5993 11.3577  -2
  -2  -5  30 91.5993 11.3577   1
  -2   5 -27 56.7797 9.82491  -2
  -2  -5  29 56.7797 9.82491   1
  -2  -5 -26 0.56788 6.47031  -2
  -2   5  28 0.56788 6.47031   1
  -2   5 -25 22.7397 7.90585  -2
  -2  -5  27 22.7397 7.90585   1
  -2  -5 -24 257.684 15.3097  -2
  -2   5  26 257.684 15.3097   1
  -2  -5 -23 13.4032 7.99714  -2
  -2   5  25 13.4032 7.99714   1
  -2   5 -22 137.392 11.5295  -2
  -2  -5  24 137.392 11.5295   1
  -2  -5 -21 5.30229 6.25685  -2
  -2   5  23 5.30229 6.25685   1
  -2   5 -20 195.490 11.8546  -2
  -2  -5  22 195.490 11.8546   1
  -2   5 -19 118.137 9.30172  -2
  -2  -5  21 118.137 9.30172   1
  -2  -5 -18 1096.35 22.4077  -2
  -2   5  20 1096.35 22.4077   1
  -2   5 -17 124.028 8.73613  -2
  -2  -5  19 124.028 8.73613   1
  -2  -5 -16 177.901 6.24115  -2
  -2   5  18 177.901 6.24115   1
  -2  -5 -15 155.189 4.79119  -2
  -2   5  17 155.189 4.79119   1
   2   5  14 184.004 4.97321  -2
   2  -5 -16 184.004 4.97321   1
   2  -5  13 6.80908 2.08836  -2
   2   5 -15 6.80908 2.08836   1
  -2  -5 -12 339.859 6.63196  -2
  -2   5  14 339.859 6.63196   1
   2  -5  11 699.507 9.93893  -2
   2   5 -13 699.507 9.93893   1
   2   5  10 3672.52 24.0203  -2
   2  -5 -12 3672.52 24.0203   1
  -2  -5  -9 145.315 3.81347  -2
  -2   5  11 145.315 3.81347   1
  -2  -5  -8 524.785 6.26342  -2
  -2   5  10 524.785 6.26342   1
  -2   5   9 553.099 10.4772   1
  -2  -5  -7 559.808 7.27150  -2
  -2   5   9 559.808 7.27150   1
  -2   5   8 147.260 5.43578   1
  -2  -5  -6 406.656 5.99195  -2
  -2   5   8 406.656 5.99195   1
  -2   5   7 8.79942 1.57815   1
   2   5   5 14.1960 2.25343  -2
   2  -5  -7 14.1960 2.25343   1
  -2   5   6 871.586 9.92521   1
  -2   5  -4 885.516 8.59996  -2
  -2  -5   6 885.516 8.59996   1
  -2   5   5 830.357 8.59122   1
  -2   5  -3 827.035 8.61790  -2
  -2  -5   5 827.035 8.61790   1
  -2   5   4 3151.29 17.4392   1
  -2   5  -2 3410.36 15.9894  -2
  -2  -5   4 3410.36 15.9894   1
  -2  -5   3 5.42532 1.39448   1
  -2   5  -1 22.0318 2.06278  -2
  -2  -5   3 22.0318 2.06278   1
  -2  -5   2 1829.88 11.6484   1
   2  -5   0 1952.78 11.0985  -2
   2   5  -2 1952.78 11.0985   1
  -2   5   1 489.304 5.10937   1
  -2   5   1 562.956 7.35805  -2
  -2  -5   1 562.956 7.35805   1
   2  -5   0 858.795 8.48649   1
  -2   5   2 1190.34 6.93061  -2
  -2  -5   0 1190.34 6.93061   1
   2  -5   1 114.861 2.93721   1
  -2  -5   3 105.845 3.50528  -2
  -2   5  -1 105.845 3.50528   1
   2  -5   2 1285.44 10.1899   1
   2  -5  -4 1818.58 28.9303  -2
   2   5   2 1818.58 28.9303   1
   2   5   3 79.9352 2.45178   1
   2  -5   4 129.412 3.52789   1
   2  -5  -6 279.070 12.3536  -2
   2   5   4 279.070 12.3536   1
   2  -5   5 5.59735 1.34076   1
   2   5  -7 7.51727 1.70155  -2
   2  -5   5 7.51727 1.70155   1
  -2  -5  -6 1389.02 12.4173   1
   2  -5  -8 1431.23 9.58491  -2
   2   5   6 1431.23 9.58491   1
   2  -5   7 10.8282 2.75322   1
  -2   5   9 97.6932 2.79708  -2
  -2  -5  -7 97.6932 2.79708   1
   2   5   8 1014.10 13.6787   1
   2   5 -10 1107.67 9.50089  -2
   2  -5   8 1107.67 9.50089   1
   2  -5   9 93.5190 4.70913   1
   2   5 -11 121.716 4.18292  -2
   2  -5   9 121.716 4.18292   1
   2  -5  10 769.126 22.8153   1
   2   5 -12 1364.89 10.7723  -2
   2  -5  10 1364.89 10.7723   1
   2   5 -13 266.062 5.00205  -2
   2  -5  11 266.062 5.00205   1
  -2   5  14 680.218 7.20771  -2
  -2  -5 -12 680.218 7.20771   1
   2  -5  13 6.69188 4.86910   1
   2  -5 -15 8.69432 1.89815  -2
   2   5  13 8.69432 1.89815   1
   2   5 -16 650.022 7.14069  -2
   2  -5  14 650.022 7.14069   1
   2  -5  15 192.928 12.9690   1
   2  -5 -17 210.389 4.76788  -2
   2   5  15 210.389 4.76788   1
   2   5  16 479.942 19.5411   1
   2   5 -18 527.976 8.04049  -2
   2  -5  16 527.976 8.04049   1
   2   5 -19 32.4335 3.14438  -2
   2  -5  17 32.4335 3.14438   1
   2  -5  18 89.2328 10.1957   1
   2  -5 -20 244.911 6.76546  -2
   2   5  18 244.911 6.76546   1
   2  -5 -21 370.908 7.41363  -2
   2   5  19 370.908 7.41363   1
   2   5 -22 472.601 10.8145  -2
   2  -5  20 472.601 10.8145   1
   2   5 -23 8.46905 4.08259  -2
   2  -5  21 8.46905 4.08259   1
   2   5 -24 229.495 10.1258  -2
   2  -5  22 229.495 10.1258   1
   2   5 -25 221.841 9.82077  -2
   2  -5  23 221.841 9.82077   1
   2   5 -26 60.8158 7.06264  -2
   2  -5  24 60.8158 7.06264   1
   2   5 -27 3.42086 5.59759  -2
   2  -5  25 3.42086 5.59759   1
   2  -5 -28 25.7846 6.57777  -2
   2   5  26 25.7846 6.57777   1
   2   5 -29 112.041 10.1131  -2
   2  -5  27 112.041 10.1131   1
   2  -5 -30 9.21317 7.18624  -2
   2   5  28 9.21317 7.18624   1
  -2  -6 -27 242.008 14.9229  -2
  -2   6  29 242.008 14.9229   1
  -2   6 -26 854.462 25.5256  -2
  -2  -6  28 854.462 25.5256   1
  -2   6 -25 463.870 19.1355  -2
  -2  -6  27 463.870 19.1355   1
  -2  -6 -24 4.80616 7.69030  -2
  -2   6  26 4.80616 7.69030   1
  -2   6 -23 94.5417 10.5812  -2
  -2  -6  25 94.5417 10.5812   1
  -2  -6 -22 89.8180 10.2725  -2
  -2   6  24 89.8180 10.2725   1
  -2  -6 -21 66.2224 8.27576  -2
  -2   6  23 66.2224 8.27576   1
  -2   6 -20 4.14626 5.40610  -2
  -2  -6  22 4.14626 5.40610   1
  -2   6 -19 76.7916 7.90127  -2
  -2  -6  21 76.7916 7.90127   1
  -2  -6 -18 424.271 13.8030  -2
  -2   6  20 424.271 13.8030   1
  -2   6 -17 1546.20 17.0679  -2
  -2  -6  19 1546.20 17.0679   1
  -2   6 -16 9.61028 3.01051  -2
  -2  -6  18 9.61028 3.01051   1
  -2  -6 -15 152.941 4.78764  -2
  -2   6  17 152.941 4.78764   1
   2   6  14 329.533 7.54834  -2
   2  -6 -16 329.533 7.54834   1
   2  -6  13 360.575 7.53432  -2
   2   6 -15 360.575 7.53432   1
   2   6  12 271.174 6.52847  -2
   2  -6 -14 271.174 6.52847   1
  -2   6 -11 416.742 8.88682  -2
  -2  -6  13 416.742 8.88682   1
  -2   6 -10 210.538 5.89582  -2
  -2  -6  12 210.538 5.89582   1
  -2   6  11 719.057 12.7683   1
  -2   6  -9 765.934 12.4649  -2
  -2  -6  11 765.934 12.4649   1
  -2   6  10 433.708 9.47341   1
   2   6   8 467.872 9.58499  -2
   2  -6 -10 467.872 9.58499   1
  -2   6   9 160.045 5.68935   1
   2  -6   7 163.054 5.68158  -2
   2   6  -9 163.054 5.68158   1
  -2   6   8 801.497 11.3286   1
   2   6   6 884.365 11.2588  -2
   2  -6  -8 884.365 11.2588   1
  -2   6   7 63.0864 3.51522   1
   2   6   5 557.690 7.50999  -2
   2  -6  -7 557.690 7.50999   1
  -2   6   6 1540.31 13.6441   1
   2   6   4 1614.93 11.0257  -2
   2  -6  -6 1614.93 11.0257   1
  -2  -6   5 943.657 9.64402   1
  -2   6  -3 1030.07 8.84111  -2
  -2  -6   5 1030.07 8.84111   1
  -2   6   4 149.055 4.68848   1
   2  -6   2 599.816 5.40336  -2
   2   6  -4 599.816 5.40336   1
  -2   6   3 174.782 5.84801   1
   2   6   1 235.011 3.13868  -2
   2  -6  -3 235.011 3.13868   1
   2  -6  -2 1137.02 20.9972   1
  -2   6   0 1216.92 5.91467  -2
  -2  -6   2 1216.92 5.91467   1
  -2   6   1 42.3389 6.55851   1
   2  -6  -1 32.9015 2.24057  -2
   2   6  -1 32.9015 2.24057   1
   2  -6   0 766.905 13.4827   1
   2   6  -2 948.278 6.64400  -2
   2  -6   0 948.278 6.64400   1
  -2  -6  -1 376.885 15.3162   1
   2   6  -3 391.365 5.80855  -2
   2  -6   1 391.365 5.80855   1
  -2  -6  -2 2326.22 16.5106   1
   2   6  -4 2351.06 10.0751  -2
   2  -6   2 2351.06 10.0751   1
   2  -6   3 299.944 4.90214   1
   2  -6  -5 455.348 4.63907  -2
   2   6   3 455.348 4.63907   1
   2   6   4 142.664 4.20609   1
   2  -6  -6 435.161 5.76038  -2
   2   6   4 435.161 5.76038   1
   2   6   5 2331.07 17.2638   1
   2  -6  -7 2374.18 13.9561  -2
   2   6   5 2374.18 13.9561   1
   2   6   6 212.332 5.11320   1
   2  -6  -8 367.399 6.80353  -2
   2   6   6 367.399 6.80353   1
   2  -6   7 15.7980 2.17817   1
   2  -6  -9 41.0705 2.64324  -2
   2   6   7 41.0705 2.64324   1
   2  -6   8 171.549 5.65036   1
   2   6 -10 239.972 5.48705  -2
   2  -6   8 239.972 5.48705   1
   2  -6   9 145.797 7.78413   1
   2  -6 -11 263.311 4.86082  -2
   2   6   9 263.311 4.86082   1
   2  -6  10 1167.76 21.8443   1
   2   6 -12 1155.18 10.6167  -2
   2  -6  10 1155.18 10.6167   1
   2  -6  11 52.8291 5.79257   1
   2   6 -13 117.558 4.11571  -2
   2  -6  11 117.558 4.11571   1
   2   6 -14 58.3652 2.97876  -2
   2  -6  12 58.3652 2.97876   1
   2  -6  13 2039.43 32.5122   1
  -2   6  15 2016.85 14.7650  -2
  -2  -6 -13 2016.85 14.7650   1
   2   6 -16 248.909 5.24696  -2
   2  -6  14 248.909 5.24696   1
   2  -6  15 80.2452 9.53564   1
   2   6 -17 103.417 3.85868  -2
   2  -6  15 103.417 3.85868   1
   2  -6 -18 0.43864 2.69300  -2
   2   6  16 0.43864 2.69300   1
   2  -6 -19 284.080 7.30828  -2
   2   6  17 284.080 7.30828   1
   2  -6  18 124.112 11.8136   1
   2   6 -20 197.352 8.25248  -2
   2  -6  18 197.352 8.25248   1
   2   6 -21 597.526 11.4539  -2
   2  -6  19 597.526 11.4539   1
   2   6 -22 95.7240 5.83510  -2
   2  -6  20 95.7240 5.83510   1
   2   6 -23 311.154 9.24352  -2
   2  -6  21 311.154 9.24352   1
   2   6 -24 781.921 13.9732  -2
   2  -6  22 781.921 13.9732   1
   2  -6 -25 17.6078 5.10554  -2
   2   6  23 17.6078 5.10554   1
   2  -6 -26 28.5548 6.01141  -2
   2   6  24 28.5548 6.01141   1
   2  -6  25 44.5436 12.8348   1
   2  -6 -27 135.766 10.2574  -2
   2   6  25 135.766 10.2574   1
   2  -6 -28 180.978 12.0417  -2
   2   6  26 180.978 12.0417   1
   2  -6 -29 575.301 18.5101  -2
   2   6  27 575.301 18.5101   1
  -2  -7 -27 94.4505 15.5646  -2
  -2   7  29 94.4505 15.5646   1
  -2  -7 -25 3.58037 9.18364  -2
  -2   7  27 3.58037 9.18364   1
  -2   7 -24 1.44423 5.01228  -2
  -2  -7  26 1.44423 5.01228   1
  -2  -7 -23-15.3164 5.77523  -2
  -2   7  25-15.3164 5.77523   1
  -2   7 -22 6.29490 4.81237  -2
  -2  -7  24 6.29490 4.81237   1
  -2  -7 -21 26.9008 6.27785  -2
  -2   7  23 26.9008 6.27785   1
  -2   7 -20 1085.04 22.2752  -2
  -2  -7  22 1085.04 22.2752   1
  -2  -7 -19 112.269 8.85192  -2
  -2   7  21 112.269 8.85192   1
  -2  -7 -18 39.3307 6.38131  -2
  -2   7  20 39.3307 6.38131   1
  -2   7 -17 82.0208 7.13319  -2
  -2  -7  19 82.0208 7.13319   1
  -2   7 -16 100.670 5.44192  -2
  -2  -7  18 100.670 5.44192   1
   2  -7  15 139.900 6.08979  -2
   2   7 -17 139.900 6.08979   1
   2  -7  14 18.9563 3.38937  -2
   2   7 -16 18.9563 3.38937   1
  -2   7 -13 581.421 9.63950  -2
  -2  -7  15 581.421 9.63950   1
   2  -7 -14 707.677 11.5163   1
   2  -7  12 734.443 16.7196  -2
   2   7 -14 734.443 16.7196   1
  -2  -7  13-0.36811 2.33936   1
   2  -7  11 4.81171 3.92225  -2
   2   7 -13 4.81171 3.92225   1
  -2  -7  12 50.6371 5.75305   1
   2  -7  10 82.5635 5.46344  -2
   2   7 -12 82.5635 5.46344   1
   2  -7 -11 396.112 7.60632   1
   2  -7   9 393.334 11.5034  -2
   2   7 -11 393.334 11.5034   1
   2  -7 -10 115.455 4.12157   1
  -2   7  -8 145.441 7.41809  -2
  -2  -7  10 145.441 7.41809   1
  -2   7   9 315.304 6.02642   1
   2  -7   7 322.793 9.95229  -2
   2   7  -9 322.793 9.95229   1
  -2   7   8 3.56153 1.51834   1
   2  -7   6 8.18572 3.09541  -2
   2   7  -8 8.18572 3.09541   1
  -2  -7   7 907.591 8.72385   1
   2  -7   5 1160.22 14.0824  -2
   2   7  -7 1160.22 14.0824   1
   2  -7  -6 47.6388 2.22118   1
  -2   7  -4 62.1260 4.18585  -2
  -2  -7   6 62.1260 4.18585   1
  -2   7   5 116.285 3.22081   1
   2   7   3 142.248 3.94618  -2
   2  -7  -5 142.248 3.94618   1
  -2   7   4 90.5056 2.52368   1
   2   7   2 123.708 3.35382  -2
   2  -7  -4 123.708 3.35382   1
  -2   7   3 1144.17 6.95096   1
   2  -7   1 1369.85 10.6026  -2
   2   7  -3 1369.85 10.6026   1
   2   7  -2 28.8686 2.32941   1
   2   7   0 43.9904 3.91091  -2
   2  -7  -2 43.9904 3.91091   1
  -2   7   1 103.993 4.49149  -2
  -2  -7   1 103.993 4.49149   1
   2   7  -2 41.7627 2.90565  -2
   2  -7   0 41.7627 2.90565   1
   2   7  -3 621.083 6.29072  -2
   2  -7   1 621.083 6.29072   1
   2  -7   2 188.779 4.41290   1
   2   7  -4 237.851 5.48670  -2
   2  -7   2 237.851 5.48670   1
   2  -7   3 106.995 5.05752   1
   2   7  -5 145.008 3.72427  -2
   2  -7   3 145.008 3.72427   1
   2  -7   4 40.0019 1.93024   1
  -2   7   6 46.1173 3.60074  -2
  -2  -7  -4 46.1173 3.60074   1
   2  -7   5 1436.86 10.4393   1
   2   7  -7 1679.57 15.4997  -2
   2  -7   5 1679.57 15.4997   1
   2  -7   6 11.2603 1.86106   1
  -2   7   8 8.99310 2.46492  -2
  -2  -7  -6 8.99310 2.46492   1
   2  -7   7 64.3119 3.02299   1
   2  -7  -9 132.116 7.23515  -2
   2   7   7 132.116 7.23515   1
   2  -7   8 189.735 4.98107   1
   2   7 -10 204.718 6.02407  -2
   2  -7   8 204.718 6.02407   1
   2  -7   9 9.83626 2.13726   1
  -2   7  11 72.8788 3.47378  -2
  -2  -7  -9 72.8788 3.47378   1
   2   7  10 426.971 7.82714   1
   2   7 -12 440.846 7.94104  -2
   2  -7  10 440.846 7.94104   1
   2  -7  11 32.0083 3.24152   1
   2   7 -13 28.8103 4.13598  -2
   2  -7  11 28.8103 4.13598   1
   2  -7  12 35.7315 3.88316   1
   2   7 -14 201.930 7.79118  -2
   2  -7  12 201.930 7.79118   1
   2   7  13 713.877 19.5493   1
   2   7 -15 814.809 12.2309  -2
   2  -7  13 814.809 12.2309   1
   2   7  14 134.294 9.67920   1
   2   7 -16 140.696 5.83343  -2
   2  -7  14 140.696 5.83343   1
   2   7 -17 196.196 5.82959  -2
   2  -7  15 196.196 5.82959   1
   2   7 -18 268.286 7.79635  -2
   2  -7  16 268.286 7.79635   1
   2   7 -19 10.1630 3.21881  -2
   2  -7  17 10.1630 3.21881   1
   2   7 -20 243.767 7.84171  -2
   2  -7  18 243.767 7.84171   1
   2  -7 -21 11.8018 3.47211  -2
   2   7  19 11.8018 3.47211   1
   2  -7 -22 518.835 11.3372  -2
   2   7  20 518.835 11.3372   1
   2  -7 -23 27.6163 4.84873  -2
   2   7  21 27.6163 4.84873   1
   2   7 -24 136.007 7.09562  -2
   2  -7  22 136.007 7.09562   1
   2   7 -25 13.0141 5.30323  -2
   2  -7  23 13.0141 5.30323   1
   2  -7 -26 30.4117 4.91451  -2
   2   7  24 30.4117 4.91451   1
   2  -7 -27-0.90547 8.37966  -2
   2   7  25-0.90547 8.37966   1
   2  -7 -28 3.83115 6.82910  -2
   2   7  26 3.83115 6.82910   1
   2  -7 -29 31.2478 10.3571  -2
   2   7  27 31.2478 10.3571   1
  -2  -8 -22 39.6269 10.4718  -2
  -2   8  24 39.6269 10.4718   1
  -2  -8 -21 74.2813 10.3678  -2
  -2   8  23 74.2813 10.3678   1
  -2  -8 -20 71.4733 10.6974  -2
  -2   8  22 71.4733 10.6974   1
  -2  -8 -19 841.292 21.3636  -2
  -2   8  21 841.292 21.3636   1
  -2  -8 -18 107.633 9.06702  -2
  -2   8  20 107.633 9.06702   1
  -2   8 -17 66.5185 7.23049  -2
  -2  -8  19 66.5185 7.23049   1
  -2   8  18 65.0145 8.45872   1
  -2   8 -16 100.950 15.3704  -2
  -2  -8  18 100.950 15.3704   1
  -2   8  17 62.8010 7.36190   1
  -2   8 -15 83.6595 14.6319  -2
  -2  -8  17 83.6595 14.6319   1
  -2   8  16 35.7505 5.89603   1
  -2   8 -14 47.5724 11.9193  -2
  -2  -8  16 47.5724 11.9193   1
  -2   8  15 72.5177 7.03447   1
  -2   8 -13 239.285 20.7336  -2
  -2  -8  15 239.285 20.7336   1
  -2   8 -12 195.710 19.0217  -2
  -2  -8  14 195.710 19.0217   1
  -2   8 -11 1885.68 26.2399  -2
  -2  -8  13 1885.68 26.2399   1
  -2   8  12-3.73251 2.64557   1
   2  -8  10 15.1760 5.29873  -2
   2   8 -12 15.1760 5.29873   1
  -2   8  11 1.39167 1.66098   1
  -2   8  -9 64.7799 11.5280  -2
  -2  -8  11 64.7799 11.5280   1
   2   8 -10 442.905 6.62264   1
  -2   8  -8 423.598 24.5991  -2
  -2  -8  10 423.598 24.5991   1
  -2   8   9 3.76881 1.62848   1
  -2   8  -7 86.0308 11.5371  -2
  -2  -8   9 86.0308 11.5371   1
  -2  -8   8 3.55804 1.33796   1
  -2   8  -6 33.4460 5.90108  -2
  -2  -8   8 33.4460 5.90108   1
  -2   8   7 132.300 4.21677   1
  -2   8  -5 291.068 11.8748  -2
  -2  -8   7 291.068 11.8748   1
  -2   8  -4 79.8691 7.04843  -2
  -2  -8   6 79.8691 7.04843   1
  -2   8  -3 1627.40 24.6450  -2
  -2  -8   5 1627.40 24.6450   1
  -2   8  -2 173.620 8.73517  -2
  -2  -8   4 173.620 8.73517   1
  -2   8  -1 177.861 7.38746  -2
  -2  -8   3 177.861 7.38746   1
  -2   8   0 537.710 9.99862  -2
  -2  -8   2 537.710 9.99862   1
  -2   8   1 313.094 7.06259  -2
  -2  -8   1 313.094 7.06259   1
  -2   8   2 205.351 5.81031  -2
  -2  -8   0 205.351 5.81031   1
   2   8  -3 190.441 5.50006  -2
   2  -8   1 190.441 5.50006   1
   2   8  -4 130.289 4.93680  -2
   2  -8   2 130.289 4.93680   1
  -2   8   5 933.690 11.2573  -2
  -2  -8  -3 933.690 11.2573   1
   2   8  -6 519.653 8.09060  -2
   2  -8   4 519.653 8.09060   1
   2   8   5 530.143 7.03625   1
   2   8  -7 685.603 9.19554  -2
   2  -8   5 685.603 9.19554   1
   2   8   6 116.150 3.79198   1
   2   8  -8 135.258 7.44247  -2
   2  -8   6 135.258 7.44247   1
   2   8   7 378.797 5.44430   1
   2   8  -9 424.307 15.6638  -2
   2  -8   7 424.307 15.6638   1
   2   8   8 91.1237 3.32423   1
   2   8 -10 181.982 10.3563  -2
   2  -8   8 181.982 10.3563   1
   2   8   9 347.677 6.52929   1
   2   8 -11 374.177 13.8524  -2
   2  -8   9 374.177 13.8524   1
   2   8  10 194.952 6.45424   1
   2  -8 -12 209.911 7.87982  -2
   2   8  10 209.911 7.87982   1
   2   8  11 268.605 8.13661   1
   2   8 -13 631.395 18.2548  -2
   2  -8  11 631.395 18.2548   1
   2   8 -14 314.774 13.2728  -2
   2  -8  12 314.774 13.2728   1
   2  -8 -15 773.413 14.6227  -2
   2   8  13 773.413 14.6227   1
   2  -8 -16 27.8501 4.59849  -2
   2   8  14 27.8501 4.59849   1
   2  -8 -17 78.8999 6.18543  -2
   2   8  15 78.8999 6.18543   1
   2  -8 -18 43.1171 5.28191  -2
   2   8  16 43.1171 5.28191   1
   2  -8 -19 445.075 10.8048  -2
   2   8  17 445.075 10.8048   1
   2   8 -20 146.510 7.20020  -2
   2  -8  18 146.510 7.20020   1
   2  -8 -21 350.038 10.4570  -2
   2   8  19 350.038 10.4570   1
   2   8 -22 49.6549 5.48016  -2
   2  -8  20 49.6549 5.48016   1
   2  -8 -23 309.034 13.0738  -2
   2   8  21 309.034 13.0738   1
   2  -8 -24 140.479 9.93616  -2
   2   8  22 140.479 9.93616   1
  -2   9 -17 88.4661 16.2454  -2
  -2  -9  19 88.4661 16.2454   1
  -2   9 -16 170.190 20.7430  -2
  -2  -9  18 170.190 20.7430   1
  -2   9 -15 143.110 18.8889  -2
  -2  -9  17 143.110 18.8889   1
  -2   9 -14 28.0604 10.5645  -2
  -2  -9  16 28.0604 10.5645   1
  -2   9 -13 124.430 17.1709  -2
  -2  -9  15 124.430 17.1709   1
  -2   9 -12 520.937 31.8136  -2
  -2  -9  14 520.937 31.8136   1
  -2   9 -11 121.156 16.8453  -2
  -2  -9  13 121.156 16.8453   1
  -2   9 -10 78.3162 13.7331  -2
  -2  -9  12 78.3162 13.7331   1
  -2   9  -9 282.551 22.7217  -2
  -2  -9  11 282.551 22.7217   1
  -2   9  -8 70.7039 13.8878  -2
  -2  -9  10 70.7039 13.8878   1
  -2   9  -7 315.135 23.2198  -2
  -2  -9   9 315.135 23.2198   1
  -2   9  -6 7.10130 8.82399  -2
  -2  -9   8 7.10130 8.82399   1
  -2   9  -5 375.421 14.9933  -2
  -2  -9   7 375.421 14.9933   1
  -2   9  -4 118.197 16.7473  -2
  -2  -9   6 118.197 16.7473   1
  -2   9  -3 242.703 18.5691  -2
  -2  -9   5 242.703 18.5691   1
  -2   9  -2 10.6589 9.57065  -2
  -2  -9   4 10.6589 9.57065   1
  -2   9  -1 787.615 22.2485  -2
  -2  -9   3 787.615 22.2485   1
  -2   9   0 18.7940 5.20407  -2
  -2  -9   2 18.7940 5.20407   1
  -2   9   1 214.268 9.85083  -2
  -2  -9   1 214.268 9.85083   1
   2   9  -2 66.2096 6.06372  -2
   2  -9   0 66.2096 6.06372   1
  -2   9   3 396.197 12.4679  -2
  -2  -9  -1 396.197 12.4679   1
  -2   9   4 11.7630 4.92177  -2
  -2  -9  -2 11.7630 4.92177   1
   2   9  -5 708.069 16.3657  -2
   2  -9   3 708.069 16.3657   1
  -2   9   6 32.7446 5.42934  -2
  -2  -9  -4 32.7446 5.42934   1
   2   9  -7 294.829 11.2837  -2
   2  -9   5 294.829 11.2837   1
   2   9  -8 96.5194 9.51682  -2
   2  -9   6 96.5194 9.51682   1
   2   9  -9 68.7156 6.64118  -2
   2  -9   7 68.7156 6.64118   1
   2   9 -10 333.987 11.3811  -2
   2  -9   8 333.987 11.3811   1
   2   9 -11 75.2504 6.84204  -2
   2  -9   9 75.2504 6.84204   1
   2   9 -12 87.7271 7.11684  -2
   2  -9  10 87.7271 7.11684   1
   2   9 -13 528.207 17.7076  -2
   2  -9  11 528.207 17.7076   1
   2   9 -14 102.629 9.35645  -2
   2  -9  12 102.629 9.35645   1
   2   9 -15 106.953 9.44262  -2
   2  -9  13 106.953 9.44262   1
   2   9 -16 168.339 11.3965  -2
   2  -9  14 168.339 11.3965   1
   2   9 -17 163.392 11.4372  -2
   2  -9  15 163.392 11.4372   1
   2   9 -18 273.373 14.3412  -2
   2  -9  16 273.373 14.3412   1
   2   9 -19 22.1193 6.37628  -2
   2  -9  17 22.1193 6.37628   1
   2   9 -20 144.349 10.4571  -2
   2  -9  18 144.349 10.4571   1
   2  -9  19 83.1052 12.8001   1
   2   9 -21 119.524 14.0773  -2
   2  -9  19 119.524 14.0773   1
   2   9 -22 115.817 13.9350  -2
   2  -9  20 115.817 13.9350   1
  -2  10 -12 562.806 35.0418  -2
  -2 -10  14 562.806 35.0418   1
  -2  10 -11 69.3275 14.6134  -2
  -2 -10  13 69.3275 14.6134   1
  -2  10 -10 26.2589 11.4986  -2
  -2 -10  12 26.2589 11.4986   1
  -2  10  -9 181.758 21.1628  -2
  -2 -10  11 181.758 21.1628   1
  -2  10  -8 150.381 19.4875  -2
  -2 -10  10 150.381 19.4875   1
  -2  10  -7 155.700 19.0412  -2
  -2 -10   9 155.700 19.0412   1
  -2  10  -6 223.971 23.1625  -2
  -2 -10   8 223.971 23.1625   1
  -2  10  -5 106.611 16.4891  -2
  -2 -10   7 106.611 16.4891   1
  -2  10  -4 1163.69 29.8656  -2
  -2 -10   6 1163.69 29.8656   1
  -2  10  -3 12.5516 6.70119  -2
  -2 -10   5 12.5516 6.70119   1
  -2  10  -2 469.568 19.2023  -2
  -2 -10   4 469.568 19.2023   1
  -2  10  -1 156.503 12.3950  -2
  -2 -10   3 156.503 12.3950   1
  -2  10   0 33.6295 7.33982  -2
  -2 -10   2 33.6295 7.33982   1
  -2  10   1 382.853 14.3379  -2
  -2 -10   1 382.853 14.3379   1
  -2  10   2 263.683 14.4207  -2
  -2 -10   0 263.683 14.4207   1
  -2  10   3 261.148 13.8178  -2
  -2 -10  -1 261.148 13.8178   1
   2  10  -4 875.145 19.9179  -2
   2 -10   2 875.145 19.9179   1
  -2  10   5 83.1183 7.64969  -2
  -2 -10  -3 83.1183 7.64969   1
  -2  10   6 847.602 19.1119  -2
  -2 -10  -4 847.602 19.1119   1
   2  10  -7 63.8428 7.14017  -2
   2 -10   5 63.8428 7.14017   1
   2  10  -8 71.1210 7.00094  -2
   2 -10   6 71.1210 7.00094   1
   2  10  -9 523.886 14.6568  -2
   2 -10   7 523.886 14.6568   1
   2  10 -10 186.328 9.69169  -2
   2 -10   8 186.328 9.69169   1
   2  10 -11 106.052 7.95250  -2
   2 -10   9 106.052 7.95250   1
   2  10 -12 66.6602 6.89167  -2
   2 -10  10 66.6602 6.89167   1
   2  10 -13 160.038 9.33793  -2
   2 -10  11 160.038 9.33793   1
   2  10 -14 486.202 22.5829  -2
   2 -10  12 486.202 22.5829   1
   2  10 -15 25.0239 9.11929  -2
   2 -10  13 25.0239 9.11929   1
   2  10 -16 34.3562 9.32964  -2
   2 -10  14 34.3562 9.32964   1
   2  10 -17 218.065 17.0030  -2
   2 -10  15 218.065 17.0030   1
   2  10 -19 15.3631 9.43383  -2
   2 -10  17 15.3631 9.43383   1
  -2  11  -5 27.2819 9.99924  -2
  -2 -11   7 27.2819 9.99924   1
  -2  11  -4 71.2492 13.0091  -2
  -2 -11   6 71.2492 13.0091   1
  -2  11  -3 74.0926 10.1784  -2
  -2 -11   5 74.0926 10.1784   1
  -2  11  -2 62.7874 10.1960  -2
  -2 -11   4 62.7874 10.1960   1
  -2  11  -1 243.834 16.3715  -2
  -2 -11   3 243.834 16.3715   1
  -2  11   0 94.3886 11.1370  -2
  -2 -11   2 94.3886 11.1370   1
  -2  11   1 121.776 15.5938  -2
  -2 -11   1 121.776 15.5938   1
  -2  11   2 23.6264 9.52850  -2
  -2 -11   0 23.6264 9.52850   1
  -2  11   3 22.3416 9.50503  -2
  -2 -11  -1 22.3416 9.50503   1
  -2  11   4 17.7219 9.13523  -2
  -2 -11  -2 17.7219 9.13523   1
  -2  11   5 256.737 19.8039  -2
  -2 -11  -3 256.737 19.8039   1
  -2  11   6 21.9963 6.25898  -2
  -2 -11  -4 21.9963 6.25898   1
   2  11  -7 79.7904 11.1593  -2
   2 -11   5 79.7904 11.1593   1
   2  11  -8 14.1610 7.62632  -2
   2 -11   6 14.1610 7.62632   1
   2  11  -9 40.1351 9.37469  -2
   2 -11   7 40.1351 9.37469   1
   2  11 -10 234.321 16.6373  -2
   2 -11   8 234.321 16.6373   1
   2  11 -11 23.5148 8.53739  -2
   2 -11   9 23.5148 8.53739   1
   2  11 -12 59.3496 10.6117  -2
   2 -11  10 59.3496 10.6117   1
   2  11 -13 264.607 17.3863  -2
   2 -11  11 264.607 17.3863   1
   2  11 -14 2.92881 5.96463  -2
   2 -11  12 2.92881 5.96463   1
  -3   0 -27-21.8340 8.70082  -2
  -3   0  29-21.8340 8.70082   1
  -3   0 -25 1347.12 48.5194  -2
  -3   0  27 1347.12 48.5194   1
   3   0  23 533.239 15.0313  -2
   3   0 -25 533.239 15.0313   1
   3   0  21 295.974 10.4567  -2
   3   0 -23 295.974 10.4567   1
  -3   0 -19 191.901 8.24763  -2
  -3   0  21 191.901 8.24763   1
  -3   0 -17 638.406 26.6710  -2
  -3   0  19 638.406 26.6710   1
  -3   0 -15 672.451 16.2768  -2
  -3   0  17 672.451 16.2768   1
   3   0  13 378.825 11.3273  -2
   3   0 -15 378.825 11.3273   1
   3   0  11 269.433 11.9323  -2
   3   0 -13 269.433 11.9323   1
   3   0   9 141.923 8.38380  -2
   3   0 -11 141.923 8.38380   1
   3   0  -9 263.444 10.6558   1
   3   0  -7 164.672 8.12441   1
   3   0  -5 202.145 8.56674   1
   3   0  -3 310.471 6.66557   1
   3   0  -1 8.61887 2.81767   1
   3   0  -1 10.4631 3.13665  -2
   3   0  -1 10.4631 3.13665   1
   3   0   1 59.6719 2.62221   1
   3   0  -3 132.446 7.14950  -2
   3   0   1 132.446 7.14950   1
   3   0   3 1036.57 19.0990   1
  -3   0   5 1119.93 19.6925  -2
  -3   0  -3 1119.93 19.6925   1
   3   0   5 68.7123 2.83619   1
   3   0  -7 114.889 5.13171  -2
   3   0   5 114.889 5.13171   1
   3   0   7 380.987 11.6228   1
  -3   0   9 434.417 10.2102  -2
  -3   0  -7 434.417 10.2102   1
   3   0   9 706.710 16.8752   1
  -3   0  11 705.260 14.4137  -2
  -3   0  -9 705.260 14.4137   1
   3   0 -13 594.097 19.2926  -2
   3   0  11 594.097 19.2926   1
   3   0 -15 75.0007 4.55154  -2
   3   0  13 75.0007 4.55154   1
   3   0 -17 2662.49 22.5151  -2
   3   0  15 2662.49 22.5151   1
   3   0 -19 1019.89 21.0150  -2
   3   0  17 1019.89 21.0150   1
   3   0 -21 68.9426 7.89155  -2
   3   0  19 68.9426 7.89155   1
   3   0 -23 41.8929 11.7888  -2
   3   0  21 41.8929 11.7888   1
   3   0 -25 2227.98 61.5250  -2
   3   0  23 2227.98 61.5250   1
   3   0 -27 757.269 35.5727  -2
   3   0  25 757.269 35.5727   1
   3   0 -29-4.67170 9.82759  -2
   3   0  27-4.67170 9.82759   1
  -3   1 -28 241.653 24.2137  -2
  -3  -1  30 241.653 24.2137   1
  -3   1 -27 142.505 20.0321  -2
  -3  -1  29 142.505 20.0321   1
  -3   1 -26 1.26777 10.2568  -2
  -3  -1  28 1.26777 10.2568   1
  -3   1 -25-20.2008 9.43601  -2
  -3  -1  27-20.2008 9.43601   1
  -3   1 -24 1531.17 50.5864  -2
  -3  -1  26 1531.17 50.5864   1
  -3   1 -23 119.415 17.3497  -2
  -3  -1  25 119.415 17.3497   1
  -3   1 -22 319.491 24.7678  -2
  -3  -1  24 319.491 24.7678   1
  -3   1 -21 95.8395 15.4221  -2
  -3  -1  23 95.8395 15.4221   1
  -3   1 -20 754.707 33.2205  -2
  -3  -1  22 754.707 33.2205   1
   3  -1  19 311.169 9.21765  -2
   3   1 -21 311.169 9.21765   1
   3  -1  18 91.0383 5.45256  -2
   3   1 -20 91.0383 5.45256   1
   3  -1  17 200.919 6.95925  -2
   3   1 -19 200.919 6.95925   1
   3  -1  16 5816.55 32.5525  -2
   3   1 -18 5816.55 32.5525   1
   3  -1  15 451.263 8.06098  -2
   3   1 -17 451.263 8.06098   1
   3   1  14 371.058 6.80509  -2
   3  -1 -16 371.058 6.80509   1
   3   1  13 5.66651 1.78725  -2
   3  -1 -15 5.66651 1.78725   1
  -3   1 -12 539.906 12.8752  -2
  -3  -1  14 539.906 12.8752   1
  -3   1 -11 359.706 10.4080  -2
  -3  -1  13 359.706 10.4080   1
   3   1  10 343.715 9.73076  -2
   3  -1 -12 343.715 9.73076   1
  -3   1  -9 1256.78 16.6324  -2
  -3  -1  11 1256.78 16.6324   1
   3   1   8 8357.57 55.8220  -2
   3  -1 -10 8357.57 55.8220   1
   3  -1  -9 1057.94 20.7736   1
  -3   1  -7 1204.46 22.5693  -2
  -3  -1   9 1204.46 22.5693   1
   3   1   6 14.2255 2.86728  -2
   3  -1  -8 14.2255 2.86728   1
   3  -1  -7 92.0544 6.18062   1
  -3   1  -5 118.692 7.37781  -2
  -3  -1   7 118.692 7.37781   1
   3  -1  -6 0.13273 1.64540   1
  -3  -1   5 153.872 5.40211   1
  -3  -1   4 3.50502 1.30245   1
  -3  -1   3 1302.63 8.69337   1
  -3  -1   2 2550.38 9.16504   1
  -3  -1   1 1447.33 9.24661   1
  -3   1   1 1694.51 19.5607  -2
  -3  -1   1 1694.51 19.5607   1
   3  -1   0 2861.98 12.8827   1
  -3   1   2 3493.07 30.4558  -2
  -3  -1   0 3493.07 30.4558   1
  -3  -1  -1 4.45156 0.74749   1
  -3   1   3 266.639 9.58751  -2
  -3  -1  -1 266.639 9.58751   1
  -3  -1  -2 644.758 10.5439   1
  -3   1   4 717.543 16.4301  -2
  -3  -1  -2 717.543 16.4301   1
   3  -1   3 516.171 7.15372   1
  -3   1   5 550.850 15.4830  -2
  -3  -1  -3 550.850 15.4830   1
   3  -1   4 423.134 6.56272   1
  -3   1   6 425.147 15.0029  -2
  -3  -1  -4 425.147 15.0029   1
  -3  -1  -5 239.175 6.01039   1
  -3   1   7 257.715 7.63733  -2
  -3  -1  -5 257.715 7.63733   1
   3   1   6 36.6868 3.60416   1
  -3   1   8 35.6075 3.01813  -2
  -3  -1  -6 35.6075 3.01813   1
  -3  -1  -7 976.001 20.7877   1
   3   1  -9 1145.66 12.0909  -2
   3  -1   7 1145.66 12.0909   1
   3   1   8 6951.10 48.0181   1
  -3   1  10 8179.70 36.3303  -2
  -3  -1  -8 8179.70 36.3303   1
   3  -1 -11 401.865 8.04939  -2
   3   1   9 401.865 8.04939   1
  -3   1  12 1126.02 13.8427  -2
  -3  -1 -10 1126.02 13.8427   1
  -3   1  13 331.793 6.89836  -2
  -3  -1 -11 331.793 6.89836   1
   3   1 -14 819.721 15.4228  -2
   3  -1  12 819.721 15.4228   1
   3   1 -15 35.5716 3.30143  -2
   3  -1  13 35.5716 3.30143   1
   3   1 -16 378.245 7.64699  -2
   3  -1  14 378.245 7.64699   1
   3   1 -17 426.552 8.38246  -2
   3  -1  15 426.552 8.38246   1
   3   1 -18 4274.16 33.1836  -2
   3  -1  16 4274.16 33.1836   1
   3   1 -19 130.955 8.58636  -2
   3  -1  17 130.955 8.58636   1
   3   1 -20 432.440 14.8673  -2
   3  -1  18 432.440 14.8673   1
   3   1 -21 73.0000 8.07320  -2
   3  -1  19 73.0000 8.07320   1
   3   1 -22 399.437 16.3205  -2
   3  -1  20 399.437 16.3205   1
   3   1 -23 14.0804 6.66851  -2
   3  -1  21 14.0804 6.66851   1
   3   1 -24 414.089 18.3132  -2
   3  -1  22 414.089 18.3132   1
   3   1 -25 266.550 22.7361  -2
   3  -1  23 266.550 22.7361   1
   3   1 -26 540.609 31.6384  -2
   3  -1  24 540.609 31.6384   1
   3   1 -27-15.2397 10.2738  -2
   3  -1  25-15.2397 10.2738   1
   3   1 -28 2.31987 11.0573  -2
   3  -1  26 2.31987 11.0573   1
   3   1 -29 40.5089 13.4766  -2
   3  -1  27 40.5089 13.4766   1
   3   1 -30 14.9898 12.4602  -2
   3  -1  28 14.9898 12.4602   1
  -3   2 -28-24.6130 9.14943  -2
  -3  -2  30-24.6130 9.14943   1
  -3  -2 -27-6.19609 6.35561  -2
  -3   2  29-6.19609 6.35561   1
  -3   2 -26 103.397 13.6727  -2
  -3  -2  28 103.397 13.6727   1
  -3  -2 -25 76.4940 11.4834  -2
  -3   2  27 76.4940 11.4834   1
  -3  -2 -24 1264.47 34.2905  -2
  -3   2  26 1264.47 34.2905   1
  -3  -2 -23 658.552 24.9395  -2
  -3   2  25 658.552 24.9395   1
  -3  -2 -22 205.492 14.6314  -2
  -3   2  24 205.492 14.6314   1
  -3  -2 -21 100.153 10.8866  -2
  -3   2  23 100.153 10.8866   1
  -3  -2 -20 38.3242 8.05539  -2
  -3   2  22 38.3242 8.05539   1
  -3   2 -19 0.78490 5.02666  -2
  -3  -2  21 0.78490 5.02666   1
  -3  -2 -18 473.750 17.0674  -2
  -3   2  20 473.750 17.0674   1
  -3   2 -17 11.5517 5.11324  -2
  -3  -2  19 11.5517 5.11324   1
  -3  -2 -16 797.559 20.4348  -2
  -3   2  18 797.559 20.4348   1
   3  -2  15 1441.54 19.9448  -2
   3   2 -17 1441.54 19.9448   1
   3  -2  14 415.226 8.02932  -2
   3   2 -16 415.226 8.02932   1
  -3  -2 -13 215.009 5.82658  -2
  -3   2  15 215.009 5.82658   1
  -3  -2 -12 520.332 8.29328  -2
  -3   2  14 520.332 8.29328   1
   3  -2  11 32.0400 2.98470  -2
   3   2 -13 32.0400 2.98470   1
   3  -2  10 1742.82 14.7113  -2
   3   2 -12 1742.82 14.7113   1
  -3   2  -9 536.502 9.02786  -2
  -3  -2  11 536.502 9.02786   1
   3  -2   8 88.8243 4.00672  -2
   3   2 -10 88.8243 4.00672   1
   3   2   7 595.512 8.83371  -2
   3  -2  -9 595.512 8.83371   1
   3  -2  -8 1927.54 27.3169   1
  -3  -2  -6 2158.00 16.4345  -2
  -3   2   8 2158.00 16.4345   1
   3  -2  -7 194.386 8.71248   1
  -3  -2  -5 570.663 8.39348  -2
  -3   2   7 570.663 8.39348   1
  -3  -2   6 1533.78 8.73486   1
  -3  -2  -4 2039.14 26.7737  -2
  -3   2   6 2039.14 26.7737   1
  -3   2   5 109.313 2.95926   1
  -3   2  -3 203.733 5.50828  -2
  -3  -2   5 203.733 5.50828   1
  -3   2   4 3132.39 13.3070   1
  -3   2   3 2588.17 10.5217   1
  -3  -2   2 2158.55 8.84224   1
   3  -2  -1 7.67043 0.90410   1
   3  -2   0 800.426 5.75490   1
   3  -2   1 50.6593 1.67807   1
   3  -2   2 1365.96 7.75601   1
   3  -2   3 458.241 3.97321   1
   3   2  -5 466.141 12.2557  -2
   3  -2   3 466.141 12.2557   1
   3  -2   4 2641.18 13.4185   1
   3  -2  -6 2869.74 21.4460  -2
   3   2   4 2869.74 21.4460   1
   3   2   5 1997.16 16.0368   1
   3   2  -7 1970.29 14.9142  -2
   3  -2   5 1970.29 14.9142   1
  -3  -2  -6 1277.24 22.9080   1
   3  -2  -8 1658.74 11.1577  -2
   3   2   6 1658.74 11.1577   1
   3  -2  -9 907.483 8.87841  -2
   3   2   7 907.483 8.87841   1
  -3   2  10 57.0157 2.86378  -2
  -3  -2  -8 57.0157 2.86378   1
   3   2   9 67.4556 3.39587   1
   3  -2 -11 169.506 5.26998  -2
   3   2   9 169.506 5.26998   1
   3   2  10 28.1996 2.93212   1
   3  -2 -12 346.915 6.73599  -2
   3   2  10 346.915 6.73599   1
   3   2 -13 153.734 5.15616  -2
   3  -2  11 153.734 5.15616   1
   3   2 -14 1203.68 13.8560  -2
   3  -2  12 1203.68 13.8560   1
   3  -2 -15 425.496 7.74278  -2
   3   2  13 425.496 7.74278   1
   3  -2 -16 70.7149 3.87277  -2
   3   2  14 70.7149 3.87277   1
   3   2 -17 960.573 19.3368  -2
   3  -2  15 960.573 19.3368   1
   3   2 -18 886.377 15.5909  -2
   3  -2  16 886.377 15.5909   1
   3   2 -19 53.9858 5.21750  -2
   3  -2  17 53.9858 5.21750   1
   3   2 -20 561.957 13.9325  -2
   3  -2  18 561.957 13.9325   1
   3   2 -21 1.03267 3.96401  -2
   3  -2  19 1.03267 3.96401   1
   3  -2 -22 253.837 11.1890  -2
   3   2  20 253.837 11.1890   1
   3  -2 -23 28.2302 6.19249  -2
   3   2  21 28.2302 6.19249   1
   3   2 -24 402.555 14.7690  -2
   3  -2  22 402.555 14.7690   1
   3  -2 -25 265.146 12.9927  -2
   3   2  23 265.146 12.9927   1
   3   2 -26 1207.47 25.4121  -2
   3  -2  24 1207.47 25.4121   1
   3  -2 -27 47.3823 9.32363  -2
   3   2  25 47.3823 9.32363   1
   3  -2 -28 527.431 21.7355  -2
   3   2  26 527.431 21.7355   1
   3   2 -29 1.54454 5.61235  -2
   3  -2  27 1.54454 5.61235   1
   3  -2 -30-2.61785 8.27949  -2
   3   2  28-2.61785 8.27949   1
  -3   3 -28-6.48710 5.09699  -2
  -3  -3  30-6.48710 5.09699   1
  -3  -3 -27 88.1952 12.2515  -2
  -3   3  29 88.1952 12.2515   1
  -3   3 -26 41.6368 9.96733  -2
  -3  -3  28 41.6368 9.96733   1
  -3  -3 -25 111.563 13.0025  -2
  -3   3  27 111.563 13.0025   1
  -3  -3 -24 396.697 20.3226  -2
  -3   3  26 396.697 20.3226   1
  -3  -3 -23 45.3303 10.8757  -2
  -3   3  25 45.3303 10.8757   1
  -3  -3 -22 647.524 23.5318  -2
  -3   3  24 647.524 23.5318   1
  -3  -3 -21 98.6442 10.9439  -2
  -3   3  23 98.6442 10.9439   1
  -3  -3 -20 47.4323 8.58909  -2
  -3   3  22 47.4323 8.58909   1
  -3   3 -19 136.154 10.8971  -2
  -3  -3  21 136.154 10.8971   1
  -3  -3 -18 296.592 13.8462  -2
  -3   3  20 296.592 13.8462   1
  -3   3 -17 458.084 16.0184  -2
  -3  -3  19 458.084 16.0184   1
  -3  -3 -16 39.8383 6.62974  -2
  -3   3  18 39.8383 6.62974   1
   3   3 -17 23.1020 7.07455   1
  -3   3 -15 229.095 11.0179  -2
  -3  -3  17 229.095 11.0179   1
  -3  -3 -14 357.909 7.56919  -2
  -3   3  16 357.909 7.56919   1
  -3  -3 -13 179.380 5.36684  -2
  -3   3  15 179.380 5.36684   1
   3   3  12 578.793 8.47549  -2
   3  -3 -14 578.793 8.47549   1
   3  -3  11 448.161 7.23700  -2
   3   3 -13 448.161 7.23700   1
   3  -3  10 604.703 7.99129  -2
   3   3 -12 604.703 7.99129   1
  -3   3  -9 440.789 7.33064  -2
  -3  -3  11 440.789 7.33064   1
   3  -3   8 190.201 4.87601  -2
   3   3 -10 190.201 4.87601   1
  -3   3  -7 456.879 7.02042  -2
  -3  -3   9 456.879 7.02042   1
   3  -3   6 247.274 4.21680  -2
   3   3  -8 247.274 4.21680   1
  -3  -3  -5 34.8518 1.97046  -2
  -3   3   7 34.8518 1.97046   1
   3   3  -6 1047.88 19.1182   1
  -3  -3  -4 1134.80 8.92198  -2
  -3   3   6 1134.80 8.92198   1
  -3  -3   5 710.113 9.31793   1
  -3   3  -3 732.037 7.82273  -2
  -3  -3   5 732.037 7.82273   1
  -3  -3   4 180.268 4.22612   1
  -3   3  -2 290.332 4.93463  -2
  -3  -3   4 290.332 4.93463   1
  -3  -3   3 147.689 3.81627   1
  -3  -3  -1 135.915 4.06258  -2
  -3   3   3 135.915 4.06258   1
   3  -3  -2 21.9478 1.27845   1
   3   3  -1 1048.06 6.45771   1
   3  -3   0 102.376 2.37177   1
  -3  -3   2 90.4585 5.99253  -2
  -3   3   0 90.4585 5.99253   1
   3   3   1 8.28083 1.21783   1
   3   3  -3 24.7777 3.00518  -2
   3  -3   1 24.7777 3.00518   1
   3   3   2 684.590 7.73426   1
   3   3  -4 709.863 8.93831  -2
   3  -3   2 709.863 8.93831   1
  -3  -3  -3 52.6467 2.90367   1
   3   3  -5 182.513 3.37961  -2
   3  -3   3 182.513 3.37961   1
   3   3   4 147.754 4.47146   1
   3  -3  -6 342.083 4.54720  -2
   3   3   4 342.083 4.54720   1
   3   3   5 7.96869 2.95736   1
   3   3  -7 9.74113 1.53494  -2
   3  -3   5 9.74113 1.53494   1
   3   3   6 789.305 17.8730   1
   3   3  -8 759.555 8.38435  -2
   3  -3   6 759.555 8.38435   1
  -3   3   9 1761.79 15.1861  -2
  -3  -3  -7 1761.79 15.1861   1
   3   3 -10 62.4205 3.73019  -2
   3  -3   8 62.4205 3.73019   1
   3   3 -11 341.389 7.79945  -2
   3  -3   9 341.389 7.79945   1
   3  -3  10 71.3619 7.11630   1
   3   3 -12 169.545 5.89773  -2
   3  -3  10 169.545 5.89773   1
   3  -3  11 130.544 9.74062   1
   3  -3 -13 218.570 5.11305  -2
   3   3  11 218.570 5.11305   1
   3   3 -14 583.852 7.09762  -2
   3  -3  12 583.852 7.09762   1
   3  -3 -15 62.2004 3.02582  -2
   3   3  13 62.2004 3.02582   1
   3   3 -16 1782.33 13.3506  -2
   3  -3  14 1782.33 13.3506   1
   3  -3 -17 1300.09 14.0774  -2
   3   3  15 1300.09 14.0774   1
   3  -3 -18 135.144 4.77616  -2
   3   3  16 135.144 4.77616   1
   3  -3 -19 423.990 9.84520  -2
   3   3  17 423.990 9.84520   1
   3  -3 -20 49.8935 5.57380  -2
   3   3  18 49.8935 5.57380   1
   3  -3 -21 603.999 14.8989  -2
   3   3  19 603.999 14.8989   1
   3  -3 -22 120.976 11.6144  -2
   3   3  20 120.976 11.6144   1
   3  -3 -23-1.20802 6.97143  -2
   3   3  21-1.20802 6.97143   1
   3  -3 -24 1080.67 29.2449  -2
   3   3  22 1080.67 29.2449   1
   3  -3 -25 301.628 17.0493  -2
   3   3  23 301.628 17.0493   1
   3   3 -26 74.8819 8.47578  -2
   3  -3  24 74.8819 8.47578   1
   3  -3 -27 258.403 12.9812  -2
   3   3  25 258.403 12.9812   1
   3  -3 -28 136.747 12.4499  -2
   3   3  26 136.747 12.4499   1
   3   3 -29 457.786 20.0434  -2
   3  -3  27 457.786 20.0434   1
   3   3 -30-10.9732 10.8699  -2
   3  -3  28-10.9732 10.8699   1
  -3  -4 -27-6.61580 6.73145  -2
  -3   4  29-6.61580 6.73145   1
  -3  -4 -26 578.568 24.5271  -2
  -3   4  28 578.568 24.5271   1
  -3  -4 -25 277.463 17.6191  -2
  -3   4  27 277.463 17.6191   1
  -3  -4 -24 146.508 14.2745  -2
  -3   4  26 146.508 14.2745   1
  -3  -4 -23 131.460 12.9958  -2
  -3   4  25 131.460 12.9958   1
  -3  -4 -22 66.8718 9.06491  -2
  -3   4  24 66.8718 9.06491   1
  -3  -4 -21-3.90157 5.95684  -2
  -3   4  23-3.90157 5.95684   1
  -3  -4 -20 166.530 12.0124  -2
  -3   4  22 166.530 12.0124   1
  -3  -4 -19 43.7937 7.70673  -2
  -3   4  21 43.7937 7.70673   1
  -3  -4 -18 1165.49 25.2105  -2
  -3   4  20 1165.49 25.2105   1
  -3  -4 -17 527.776 16.5407  -2
  -3   4  19 527.776 16.5407   1
  -3   4 -16 89.9029 7.84869  -2
  -3  -4  18 89.9029 7.84869   1
   3  -4 -17 484.652 19.6327   1
  -3  -4 -15 573.493 15.8985  -2
  -3   4  17 573.493 15.8985   1
   3  -4  14 502.003 8.61133  -2
   3   4 -16 502.003 8.61133   1
  -3   4 -13 55.0010 3.64504  -2
  -3  -4  15 55.0010 3.64504   1
  -3   4 -12 378.562 7.04729  -2
  -3  -4  14 378.562 7.04729   1
  -3  -4  13 27.9187 2.47293   1
   3   4  11 89.8331 3.86545  -2
   3  -4 -13 89.8331 3.86545   1
  -3   4 -10 373.592 6.46450  -2
  -3  -4  12 373.592 6.46450   1
   3   4   9 653.560 7.72143  -2
   3  -4 -11 653.560 7.72143   1
  -3   4  -8 1487.12 10.9819  -2
  -3  -4  10 1487.12 10.9819   1
  -3   4  -7 277.662 4.74796  -2
  -3  -4   9 277.662 4.74796   1
  -3  -4  -6 5342.56 18.3394  -2
  -3   4   8 5342.56 18.3394   1
   3  -4   5 193.803 3.64121  -2
   3   4  -7 193.803 3.64121   1
  -3  -4  -4 287.902 3.93990  -2
  -3   4   6 287.902 3.93990   1
  -3  -4   5 104.997 7.42624   1
  -3   4  -3 234.182 3.62809  -2
  -3  -4   5 234.182 3.62809   1
   3   4  -4 482.968 7.93925   1
   3   4   2 557.533 6.08017  -2
   3  -4  -4 557.533 6.08017   1
  -3  -4   3 314.405 12.0486   1
  -3  -4  -1 449.843 5.09382  -2
  -3   4   3 449.843 5.09382   1
  -3  -4   2 750.144 13.4171   1
   3  -4   0 2495.30 12.3830  -2
   3   4  -2 2495.30 12.3830   1
   3   4  -1 42.5477 2.44093   1
   3   4  -1 37.2178 2.86596  -2
   3  -4  -1 37.2178 2.86596   1
   3   4   0 9370.29 43.4540   1
   3   4  -2 9349.15 22.5955  -2
   3  -4   0 9349.15 22.5955   1
   3   4   1 717.708 17.0327   1
   3   4  -3 763.256 6.66336  -2
   3  -4   1 763.256 6.66336   1
   3   4  -4 508.341 5.11300  -2
   3  -4   2 508.341 5.11300   1
  -3  -4  -3 714.309 15.1698   1
   3   4  -5 706.661 6.08046  -2
   3  -4   3 706.661 6.08046   1
   3   4   4 1354.42 15.6567   1
   3   4  -6 1351.78 9.15439  -2
   3  -4   4 1351.78 9.15439   1
  -3  -4  -5 109.895 6.06581   1
   3   4  -7 138.720 3.08012  -2
   3  -4   5 138.720 3.08012   1
  -3   4   8 1390.73 9.53879  -2
  -3  -4  -6 1390.73 9.53879   1
   3   4  -9 179.838 4.80728  -2
   3  -4   7 179.838 4.80728   1
   3   4 -10 4347.95 25.0112  -2
   3  -4   8 4347.95 25.0112   1
   3   4 -11 1213.77 13.7295  -2
   3  -4   9 1213.77 13.7295   1
   3   4 -12 1136.50 13.7290  -2
   3  -4  10 1136.50 13.7290   1
   3   4 -13 317.768 5.88300  -2
   3  -4  11 317.768 5.88300   1
   3   4 -14 237.799 5.33584  -2
   3  -4  12 237.799 5.33584   1
   3   4 -15 24.8520 2.35111  -2
   3  -4  13 24.8520 2.35111   1
   3  -4 -16 169.566 3.95098  -2
   3   4  14 169.566 3.95098   1
   3  -4 -17 89.6124 3.72916  -2
   3   4  15 89.6124 3.72916   1
   3   4 -18 75.2900 3.73822  -2
   3  -4  16 75.2900 3.73822   1
   3  -4 -19 917.907 10.9518  -2
   3   4  17 917.907 10.9518   1
  -3   4  20 526.428 8.85600  -2
  -3  -4 -18 526.428 8.85600   1
   3   4 -21 10.8944 3.52463  -2
   3  -4  19 10.8944 3.52463   1
  -3   4  22 143.427 7.39714  -2
  -3  -4 -20 143.427 7.39714   1
   3   4 -23 17.6107 4.19499  -2
   3  -4  21 17.6107 4.19499   1
   3  -4 -24 4.96697 4.83494  -2
   3   4  22 4.96697 4.83494   1
   3  -4 -25 183.253 13.6467  -2
   3   4  23 183.253 13.6467   1
   3  -4 -26 664.336 22.8558  -2
   3   4  24 664.336 22.8558   1
   3  -4 -27 268.404 15.7940  -2
   3   4  25 268.404 15.7940   1
   3  -4 -28 108.468 11.9057  -2
   3   4  26 108.468 11.9057   1
   3  -4 -29 4.12102 6.26423  -2
   3   4  27 4.12102 6.26423   1
   3   4 -30 418.539 26.2780  -2
   3  -4  28 418.539 26.2780   1
  -3  -5 -27 524.536 22.9972  -2
  -3   5  29 524.536 22.9972   1
  -3  -5 -26 11.7846 5.96260  -2
  -3   5  28 11.7846 5.96260   1
  -3  -5 -25 657.325 24.8081  -2
  -3   5  27 657.325 24.8081   1
  -3  -5 -24 362.949 18.0097  -2
  -3   5  26 362.949 18.0097   1
  -3  -5 -23 420.810 19.0893  -2
  -3   5  25 420.810 19.0893   1
  -3  -5 -22 96.0798 10.5327  -2
  -3   5  24 96.0798 10.5327   1
  -3  -5 -21-11.6280 5.34677  -2
  -3   5  23-11.6280 5.34677   1
  -3  -5 -20 1092.36 25.5109  -2
  -3   5  22 1092.36 25.5109   1
  -3  -5 -19 355.685 15.1249  -2
  -3   5  21 355.685 15.1249   1
  -3  -5 -18 41.8818 7.16584  -2
  -3   5  20 41.8818 7.16584   1
  -3  -5 -17 507.020 16.0487  -2
  -3   5  19 507.020 16.0487   1
  -3  -5 -16 1639.97 26.7335  -2
  -3   5  18 1639.97 26.7335   1
  -3  -5 -15 659.575 16.4090  -2
  -3   5  17 659.575 16.4090   1
  -3   5 -14 116.607 5.60766  -2
  -3  -5  16 116.607 5.60766   1
  -3   5 -13 779.318 7.74262  -2
  -3  -5  15 779.318 7.74262   1
   3  -5  12 2300.73 12.9185  -2
   3   5 -14 2300.73 12.9185   1
   3  -5  11 280.203 5.94771  -2
   3   5 -13 280.203 5.94771   1
   3  -5  10 160.659 4.63164  -2
   3   5 -12 160.659 4.63164   1
  -3   5  -9 633.554 8.12658  -2
  -3  -5  11 633.554 8.12658   1
  -3   5  -8 2038.31 13.6871  -2
  -3  -5  10 2038.31 13.6871   1
  -3   5  -7 350.923 5.33065  -2
  -3  -5   9 350.923 5.33065   1
  -3  -5  -6 409.848 4.78147  -2
  -3   5   8 409.848 4.78147   1
  -3   5  -5 1636.76 10.4404  -2
  -3  -5   7 1636.76 10.4404   1
  -3  -5  -4 1628.20 10.0420  -2
  -3   5   6 1628.20 10.0420   1
   3   5   3 95.3465 2.99609  -2
   3  -5  -5 95.3465 2.99609   1
  -3  -5  -2 726.458 6.93101  -2
  -3   5   4 726.458 6.93101   1
   3   5   1 1746.40 9.94635  -2
   3  -5  -3 1746.40 9.94635   1
   3  -5   0 644.371 5.84296  -2
   3   5  -2 644.371 5.84296   1
   3   5  -1 72.5257 2.51334  -2
   3  -5  -1 72.5257 2.51334   1
   3   5   0 1292.07 25.0675   1
   3   5  -2 1396.95 8.98903  -2
   3  -5   0 1396.95 8.98903   1
   3   5  -3 420.847 4.78999  -2
   3  -5   1 420.847 4.78999   1
  -3  -5  -2 95.5303 6.92721   1
   3   5  -4 199.064 3.49453  -2
   3  -5   2 199.064 3.49453   1
  -3  -5  -3 159.342 8.57570   1
  -3  -5   5 153.985 3.18675  -2
  -3   5  -3 153.985 3.18675   1
  -3  -5  -4 1230.81 22.7639   1
   3   5  -6 1422.14 9.03923  -2
   3  -5   4 1422.14 9.03923   1
  -3  -5  -5 701.599 17.1056   1
   3  -5  -7 943.788 9.41376  -2
   3   5   5 943.788 9.41376   1
   3   5  -8 209.420 4.87540  -2
   3  -5   6 209.420 4.87540   1
   3   5  -9 567.967 8.27770  -2
   3  -5   7 567.967 8.27770   1
   3  -5 -10 1628.69 14.1419  -2
   3   5   8 1628.69 14.1419   1
   3   5 -11 956.129 9.99770  -2
   3  -5   9 956.129 9.99770   1
   3   5 -12 234.484 5.34147  -2
   3  -5  10 234.484 5.34147   1
   3   5 -13 1358.27 11.6208  -2
   3  -5  11 1358.27 11.6208   1
   3  -5 -14 1011.70 9.80421  -2
   3   5  12 1011.70 9.80421   1
   3   5 -15 184.102 4.32921  -2
   3  -5  13 184.102 4.32921   1
   3  -5 -16 605.221 7.82047  -2
   3   5  14 605.221 7.82047   1
   3   5 -17 283.697 6.97536  -2
   3  -5  15 283.697 6.97536   1
   3   5 -18 610.792 10.3242  -2
   3  -5  16 610.792 10.3242   1
   3   5 -19 2371.66 24.4939  -2
   3  -5  17 2371.66 24.4939   1
   3   5 -20 310.800 10.2608  -2
   3  -5  18 310.800 10.2608   1
   3   5 -21 949.892 17.0913  -2
   3  -5  19 949.892 17.0913   1
   3   5 -22 277.987 9.76803  -2
   3  -5  20 277.987 9.76803   1
   3   5 -23-5.67903 3.91860  -2
   3  -5  21-5.67903 3.91860   1
   3   5 -24 292.277 12.6426  -2
   3  -5  22 292.277 12.6426   1
   3   5 -25 84.4961 7.97411  -2
   3  -5  23 84.4961 7.97411   1
   3   5 -26 75.6020 7.80402  -2
   3  -5  24 75.6020 7.80402   1
   3   5 -27 1156.66 24.1454  -2
   3  -5  25 1156.66 24.1454   1
   3  -5 -28 7.68760 6.19008  -2
   3   5  26 7.68760 6.19008   1
   3   5 -29 312.345 16.0908  -2
   3  -5  27 312.345 16.0908   1
  -3  -6 -27 52.3236 16.1877  -2
  -3   6  29 52.3236 16.1877   1
  -3  -6 -26 3.38825 5.21787  -2
  -3   6  28 3.38825 5.21787   1
  -3  -6 -25 229.109 16.1226  -2
  -3   6  27 229.109 16.1226   1
  -3  -6 -24 12.5020 7.42564  -2
  -3   6  26 12.5020 7.42564   1
  -3  -6 -23 629.883 21.5312  -2
  -3   6  25 629.883 21.5312   1
  -3  -6 -22 6.24581 5.70485  -2
  -3   6  24 6.24581 5.70485   1
  -3  -6 -21 1267.72 28.0216  -2
  -3   6  23 1267.72 28.0216   1
  -3  -6 -20 123.478 9.78568  -2
  -3   6  22 123.478 9.78568   1
  -3  -6 -19 246.822 12.3013  -2
  -3   6  21 246.822 12.3013   1
  -3   6 -18 587.703 16.9945  -2
  -3  -6  20 587.703 16.9945   1
  -3  -6 -17 167.322 9.86792  -2
  -3   6  19 167.322 9.86792   1
  -3   6 -16-4.86405 4.25000  -2
  -3  -6  18-4.86405 4.25000   1
  -3  -6 -15 855.900 18.2785  -2
  -3   6  17 855.900 18.2785   1
  -3   6 -14 113.308 4.73687  -2
  -3  -6  16 113.308 4.73687   1
   3   6  13 1540.71 16.1617  -2
   3  -6 -15 1540.71 16.1617   1
  -3   6 -12 33.3710 3.61945  -2
  -3  -6  14 33.3710 3.61945   1
  -3  -6 -11 152.061 5.31616  -2
  -3   6  13 152.061 5.31616   1
  -3  -6 -10 1072.13 10.9894  -2
  -3   6  12 1072.13 10.9894   1
  -3   6  -9 195.602 5.71506  -2
  -3  -6  11 195.602 5.71506   1
  -3   6  -8 84.6253 3.91645  -2
  -3  -6  10 84.6253 3.91645   1
   3   6   7 291.320 6.10436  -2
   3  -6  -9 291.320 6.10436   1
   3  -6   6 465.345 6.38810  -2
   3   6  -8 465.345 6.38810   1
   3   6   5 914.419 8.56970  -2
   3  -6  -7 914.419 8.56970   1
   3  -6   4 63.7143 2.68097  -2
   3   6  -6 63.7143 2.68097   1
  -3   6  -3 558.922 6.08782  -2
  -3  -6   5 558.922 6.08782   1
   3   6   2 350.217 4.83501  -2
   3  -6  -4 350.217 4.83501   1
  -3   6  -1 2709.16 12.0686  -2
  -3  -6   3 2709.16 12.0686   1
   3   6   0 146.840 3.21683  -2
   3  -6  -2 146.840 3.21683   1
   3   6  -1 176.723 3.37237  -2
   3  -6  -1 176.723 3.37237   1
   3   6  -2 730.853 8.47989  -2
   3  -6   0 730.853 8.47989   1
  -3  -6  -1 237.645 12.1745   1
   3  -6  -3 686.166 5.96352  -2
   3   6   1 686.166 5.96352   1
   3   6  -4 556.186 5.46039  -2
   3  -6   2 556.186 5.46039   1
  -3  -6   5 1236.18 9.32421  -2
  -3   6  -3 1236.18 9.32421   1
   3   6  -6 7.69215 2.06807  -2
   3  -6   4 7.69215 2.06807   1
   3   6  -7 4454.57 20.8753  -2
   3  -6   5 4454.57 20.8753   1
   3  -6  -8 328.234 6.20052  -2
   3   6   6 328.234 6.20052   1
   3   6  -9 494.491 6.76048  -2
   3  -6   7 494.491 6.76048   1
   3  -6 -10 433.702 6.89621  -2
   3   6   8 433.702 6.89621   1
   3   6 -11 265.547 6.31797  -2
   3  -6   9 265.547 6.31797   1
   3   6 -12 490.188 7.71310  -2
   3  -6  10 490.188 7.71310   1
   3   6 -13 742.351 9.00366  -2
   3  -6  11 742.351 9.00366   1
   3   6 -14 21.4778 2.71856  -2
   3  -6  12 21.4778 2.71856   1
   3  -6 -15 1806.13 15.0327  -2
   3   6  13 1806.13 15.0327   1
   3   6 -16 327.885 6.92713  -2
   3  -6  14 327.885 6.92713   1
   3   6 -17 318.294 9.57488  -2
   3  -6  15 318.294 9.57488   1
   3   6 -18 8.43808 3.98119  -2
   3  -6  16 8.43808 3.98119   1
   3   6 -19 27.2817 4.58031  -2
   3  -6  17 27.2817 4.58031   1
   3   6 -20 102.100 6.43511  -2
   3  -6  18 102.100 6.43511   1
   3   6 -21 110.807 6.80223  -2
   3  -6  19 110.807 6.80223   1
   3   6 -22 18.1626 4.26534  -2
   3  -6  20 18.1626 4.26534   1
   3   6 -23 268.894 9.76026  -2
   3  -6  21 268.894 9.76026   1
   3   6 -24 101.470 7.24528  -2
   3  -6  22 101.470 7.24528   1
   3   6 -25 104.027 7.23141  -2
   3  -6  23 104.027 7.23141   1
   3  -6 -26 46.3155 8.31947  -2
   3   6  24 46.3155 8.31947   1
   3  -6 -27 155.851 12.1209  -2
   3   6  25 155.851 12.1209   1
   3  -6 -28-0.02868 5.89249  -2
   3   6  26-0.02868 5.89249   1
  -3  -7 -26 7.49143 10.6390  -2
  -3   7  28 7.49143 10.6390   1
  -3  -7 -25 80.8586 15.5401  -2
  -3   7  27 80.8586 15.5401   1
  -3   7 -24-10.3845 5.66540  -2
  -3  -7  26-10.3845 5.66540   1
  -3  -7 -23 106.614 10.1724  -2
  -3   7  25 106.614 10.1724   1
  -3  -7 -22 649.542 20.2404  -2
  -3   7  24 649.542 20.2404   1
  -3  -7 -21 61.9326 7.81428  -2
  -3   7  23 61.9326 7.81428   1
  -3  -7 -20 660.851 19.0330  -2
  -3   7  22 660.851 19.0330   1
  -3  -7 -19 118.088 9.91483  -2
  -3   7  21 118.088 9.91483   1
  -3   7 -18 191.197 14.7407  -2
  -3  -7  20 191.197 14.7407   1
  -3  -7 -17 134.965 8.97380  -2
  -3   7  19 134.965 8.97380   1
  -3  -7 -16 897.244 18.3228  -2
  -3   7  18 897.244 18.3228   1
  -3  -7 -15 272.817 10.5193  -2
  -3   7  17 272.817 10.5193   1
  -3  -7 -14 380.508 8.91321  -2
  -3   7  16 380.508 8.91321   1
  -3  -7 -13 198.962 6.81590  -2
  -3   7  15 198.962 6.81590   1
  -3  -7 -12 1926.81 18.1737  -2
  -3   7  14 1926.81 18.1737   1
  -3  -7 -11 149.966 5.69600  -2
  -3   7  13 149.966 5.69600   1
  -3  -7 -10 714.386 9.34020  -2
  -3   7  12 714.386 9.34020   1
  -3   7  -9 62.3289 3.89375  -2
  -3  -7  11 62.3289 3.89375   1
   3   7   8 2387.87 17.4600  -2
   3  -7 -10 2387.87 17.4600   1
  -3  -7  -7 1734.68 12.2642  -2
  -3   7   9 1734.68 12.2642   1
  -3  -7  -6 531.897 6.82954  -2
  -3   7   8 531.897 6.82954   1
  -3   7  -5 441.942 5.99247  -2
  -3  -7   7 441.942 5.99247   1
   3  -7   4 2089.06 12.2074  -2
   3   7  -6 2089.06 12.2074   1
   3   7   3 32.0072 2.34000  -2
   3  -7  -5 32.0072 2.34000   1
   3  -7   2 820.842 7.49315  -2
   3   7  -4 820.842 7.49315   1
   3   7   1 115.771 3.36572  -2
   3  -7  -3 115.771 3.36572   1
   3   7   0 836.557 7.30452  -2
   3  -7  -2 836.557 7.30452   1
  -3   7   1 2017.35 11.1198  -2
  -3  -7   1 2017.35 11.1198   1
  -3  -7   0 979.623 26.6056   1
   3   7  -2 1103.00 8.37678  -2
   3  -7   0 1103.00 8.37678   1
   3   7  -3 523.007 7.13295  -2
   3  -7   1 523.007 7.13295   1
  -3   7   4 529.378 8.73993  -2
  -3  -7  -2 529.378 8.73993   1
   3   7  -5 51.3374 2.87029  -2
   3  -7   3 51.3374 2.87029   1
   3   7  -6 501.079 6.38574  -2
   3  -7   4 501.079 6.38574   1
   3   7  -7 341.484 4.97999  -2
   3  -7   5 341.484 4.97999   1
   3   7  -8 399.431 5.51182  -2
   3  -7   6 399.431 5.51182   1
   3   7  -9 482.662 6.61931  -2
   3  -7   7 482.662 6.61931   1
   3   7 -10 759.229 9.48499  -2
   3  -7   8 759.229 9.48499   1
   3   7 -11 168.329 5.00884  -2
   3  -7   9 168.329 5.00884   1
   3   7 -12 168.950 5.31639  -2
   3  -7  10 168.950 5.31639   1
   3   7 -13 600.004 9.79182  -2
   3  -7  11 600.004 9.79182   1
   3   7 -14 349.441 7.93459  -2
   3  -7  12 349.441 7.93459   1
   3   7 -15 322.720 8.05726  -2
   3  -7  13 322.720 8.05726   1
   3  -7 -16 2108.49 19.0863  -2
   3   7  14 2108.49 19.0863   1
   3   7 -17 213.265 7.51253  -2
   3  -7  15 213.265 7.51253   1
   3   7 -18 197.711 7.27530  -2
   3  -7  16 197.711 7.27530   1
   3   7 -19 23.2180 4.00382  -2
   3  -7  17 23.2180 4.00382   1
   3   7 -20 140.189 6.66673  -2
   3  -7  18 140.189 6.66673   1
   3   7 -21 727.802 14.6209  -2
   3  -7  19 727.802 14.6209   1
   3   7 -22 154.168 7.62118  -2
   3  -7  20 154.168 7.62118   1
   3   7 -23 73.9072 6.35927  -2
   3  -7  21 73.9072 6.35927   1
   3   7 -24 1449.00 22.9302  -2
   3  -7  22 1449.00 22.9302   1
   3   7 -25 453.971 14.1750  -2
   3  -7  23 453.971 14.1750   1
   3   7 -26-6.14561 5.78457  -2
   3  -7  24-6.14561 5.78457   1
   3  -7 -27 10.6231 9.82375  -2
   3   7  25 10.6231 9.82375   1
   3  -7 -28-5.43940 7.78560  -2
   3   7  26-5.43940 7.78560   1
  -3  -8 -21 24.2228 9.16716  -2
  -3   8  23 24.2228 9.16716   1
  -3   8 -20 83.1077 9.15556  -2
  -3  -8  22 83.1077 9.15556   1
  -3  -8 -19 13.7812 5.79780  -2
  -3   8  21 13.7812 5.79780   1
  -3  -8 -18 295.682 13.4396  -2
  -3   8  20 295.682 13.4396   1
  -3  -8 -17 44.1849 6.76964  -2
  -3   8  19 44.1849 6.76964   1
  -3  -8 -16 737.623 19.0512  -2
  -3   8  18 737.623 19.0512   1
  -3  -8 -15 1114.46 22.3639  -2
  -3   8  17 1114.46 22.3639   1
  -3  -8 -14 56.8609 6.66758  -2
  -3   8  16 56.8609 6.66758   1
  -3  -8 -13 8.82430 4.48009  -2
  -3   8  15 8.82430 4.48009   1
  -3  -8 -12 18.9563 5.05737  -2
  -3   8  14 18.9563 5.05737   1
  -3  -8 -11 22.3133 4.78113  -2
  -3   8  13 22.3133 4.78113   1
  -3   8 -10 43.8483 10.5007  -2
  -3  -8  12 43.8483 10.5007   1
   3  -8   9 317.713 11.7094  -2
   3   8 -11 317.713 11.7094   1
  -3  -8  -8 598.292 10.6622  -2
  -3   8  10 598.292 10.6622   1
  -3  -8  -7 493.236 9.41678  -2
  -3   8   9 493.236 9.41678   1
  -3  -8  -6 830.863 8.99694  -2
  -3   8   8 830.863 8.99694   1
  -3  -8  -5 26.6028 2.43470  -2
  -3   8   7 26.6028 2.43470   1
  -3  -8  -4 119.100 3.57923  -2
  -3   8   6 119.100 3.57923   1
   3  -8   3 52.4322 2.61505  -2
   3   8  -5 52.4322 2.61505   1
   3  -8   2 781.753 7.47081  -2
   3   8  -4 781.753 7.47081   1
   3  -8   1 531.851 8.04502  -2
   3   8  -3 531.851 8.04502   1
   3   8   0 537.829 9.76713  -2
   3  -8  -2 537.829 9.76713   1
  -3   8   1 22.0129 3.90494  -2
  -3  -8   1 22.0129 3.90494   1
  -3   8   2 2707.40 18.3981  -2
  -3  -8   0 2707.40 18.3981   1
   3   8  -3 153.397 4.16001  -2
   3  -8   1 153.397 4.16001   1
  -3   8   4 350.144 5.75673  -2
  -3  -8  -2 350.144 5.75673   1
  -3   8   5 150.601 3.57119  -2
  -3  -8  -3 150.601 3.57119   1
   3   8  -6 602.045 8.90792  -2
   3  -8   4 602.045 8.90792   1
   3   8  -7 132.216 3.97203  -2
   3  -8   5 132.216 3.97203   1
   3  -8  -8 634.236 7.93591  -2
   3   8   6 634.236 7.93591   1
   3   8  -9 894.428 11.9597  -2
   3  -8   7 894.428 11.9597   1
   3   8 -10 2020.34 18.2854  -2
   3  -8   8 2020.34 18.2854   1
   3   8 -11 185.087 7.36533  -2
   3  -8   9 185.087 7.36533   1
   3   8 -12 192.384 9.96191  -2
   3  -8  10 192.384 9.96191   1
   3   8 -13 68.6937 5.78669  -2
   3  -8  11 68.6937 5.78669   1
   3   8 -14 11.0300 4.15860  -2
   3  -8  12 11.0300 4.15860   1
   3   8 -15 5.60187 4.04782  -2
   3  -8  13 5.60187 4.04782   1
   3   8 -16 213.655 10.1493  -2
   3  -8  14 213.655 10.1493   1
   3   8 -17 867.375 18.7289  -2
   3  -8  15 867.375 18.7289   1
   3   8 -18 370.824 11.3464  -2
   3  -8  16 370.824 11.3464   1
   3   8 -19 95.0382 6.70580  -2
   3  -8  17 95.0382 6.70580   1
   3   8 -20 77.0425 6.27085  -2
   3  -8  18 77.0425 6.27085   1
   3   8 -21 6.36598 4.11019  -2
   3  -8  19 6.36598 4.11019   1
   3   8 -22 586.553 18.9010  -2
   3  -8  20 586.553 18.9010   1
   3   8 -23 93.7325 9.25578  -2
   3  -8  21 93.7325 9.25578   1
   3   8 -24 7.04689 9.16010  -2
   3  -8  22 7.04689 9.16010   1
   3   8 -25 232.089 19.2757  -2
   3  -8  23 232.089 19.2757   1
  -3   9 -16 136.534 18.0186  -2
  -3  -9  18 136.534 18.0186   1
  -3   9 -15 356.596 26.1081  -2
  -3  -9  17 356.596 26.1081   1
  -3   9 -14 175.010 18.4281  -2
  -3  -9  16 175.010 18.4281   1
  -3   9 -13 99.5981 14.8729  -2
  -3  -9  15 99.5981 14.8729   1
  -3   9 -12 807.380 35.9418  -2
  -3  -9  14 807.380 35.9418   1
  -3   9 -11 284.140 22.2433  -2
  -3  -9  13 284.140 22.2433   1
  -3   9 -10 246.329 20.2968  -2
  -3  -9  12 246.329 20.2968   1
  -3   9  -9 315.551 23.2201  -2
  -3  -9  11 315.551 23.2201   1
  -3   9  -8 150.913 16.7830  -2
  -3  -9  10 150.913 16.7830   1
  -3   9  -7 728.688 33.1260  -2
  -3  -9   9 728.688 33.1260   1
  -3   9  -6 209.673 18.9197  -2
  -3  -9   8 209.673 18.9197   1
  -3   9  -5 79.4994 12.9631  -2
  -3  -9   7 79.4994 12.9631   1
  -3   9  -4 1174.96 39.7862  -2
  -3  -9   6 1174.96 39.7862   1
  -3   9  -3 74.5293 13.1693  -2
  -3  -9   5 74.5293 13.1693   1
  -3   9  -2 664.136 30.2748  -2
  -3  -9   4 664.136 30.2748   1
  -3   9  -1 96.2420 8.84718  -2
  -3  -9   3 96.2420 8.84718   1
  -3   9   0 280.054 11.2594  -2
  -3  -9   2 280.054 11.2594   1
   3   9  -1 349.184 11.4063  -2
   3  -9  -1 349.184 11.4063   1
  -3   9   2 43.2602 6.20941  -2
  -3  -9   0 43.2602 6.20941   1
  -3   9   3 22.2807 5.38432  -2
  -3  -9  -1 22.2807 5.38432   1
   3   9  -4 437.430 13.8799  -2
   3  -9   2 437.430 13.8799   1
  -3   9   5 155.173 9.28567  -2
  -3  -9  -3 155.173 9.28567   1
   3   9  -6 625.356 16.2771  -2
   3  -9   4 625.356 16.2771   1
  -3   9   7 34.3555 5.58620  -2
  -3  -9  -5 34.3555 5.58620   1
   3   9  -8 293.522 17.1286  -2
   3  -9   6 293.522 17.1286   1
   3   9  -9 153.493 12.7459  -2
   3  -9   7 153.493 12.7459   1
   3   9 -10 214.874 15.3434  -2
   3  -9   8 214.874 15.3434   1
   3   9 -11 406.991 15.4094  -2
   3  -9   9 406.991 15.4094   1
   3   9 -12 48.8367 6.66074  -2
   3  -9  10 48.8367 6.66074   1
   3   9 -13 888.179 22.2692  -2
   3  -9  11 888.179 22.2692   1
   3   9 -14 232.606 12.2565  -2
   3  -9  12 232.606 12.2565   1
   3   9 -15 290.934 13.9620  -2
   3  -9  13 290.934 13.9620   1
   3   9 -16 131.002 10.0940  -2
   3  -9  14 131.002 10.0940   1
   3   9 -17 480.910 19.9993  -2
   3  -9  15 480.910 19.9993   1
   3   9 -18 278.719 15.6261  -2
   3  -9  16 278.719 15.6261   1
   3   9 -19 461.211 25.5766  -2
   3  -9  17 461.211 25.5766   1
   3   9 -20 42.0361 11.6506  -2
   3  -9  18 42.0361 11.6506   1
   3   9 -21 915.445 35.1098  -2
   3  -9  19 915.445 35.1098   1
  -3  10 -12 201.635 19.1071  -2
  -3 -10  14 201.635 19.1071   1
  -3  10 -11 74.2776 14.8109  -2
  -3 -10  13 74.2776 14.8109   1
  -3  10 -10 49.6125 12.9875  -2
  -3 -10  12 49.6125 12.9875   1
  -3  10  -9 232.767 22.3613  -2
  -3 -10  11 232.767 22.3613   1
  -3  10  -8 8.07713 9.39514  -2
  -3 -10  10 8.07713 9.39514   1
  -3  10  -7 146.176 17.3855  -2
  -3 -10   9 146.176 17.3855   1
  -3  10  -6 107.374 15.3934  -2
  -3 -10   8 107.374 15.3934   1
  -3  10  -5 134.872 17.6614  -2
  -3 -10   7 134.872 17.6614   1
  -3  10  -4 53.3258 14.2585  -2
  -3 -10   6 53.3258 14.2585   1
  -3  10  -3 209.535 13.1785  -2
  -3 -10   5 209.535 13.1785   1
  -3  10  -2 216.150 13.0666  -2
  -3 -10   4 216.150 13.0666   1
  -3  10  -1 314.745 15.3276  -2
  -3 -10   3 314.745 15.3276   1
  -3  10   0 22.2602 6.54152  -2
  -3 -10   2 22.2602 6.54152   1
   3  10  -1 87.9217 9.36712  -2
   3 -10  -1 87.9217 9.36712   1
  -3  10   2 169.342 10.3390  -2
  -3 -10   0 169.342 10.3390   1
   3  10  -3 909.570 21.2847  -2
   3 -10   1 909.570 21.2847   1
   3  10  -4 30.6180 6.40583  -2
   3 -10   2 30.6180 6.40583   1
   3  10  -5 439.872 15.3544  -2
   3 -10   3 439.872 15.3544   1
  -3  10   6 412.132 14.9211  -2
  -3 -10  -4 412.132 14.9211   1
   3  10  -7 1003.78 22.2517  -2
   3 -10   5 1003.78 22.2517   1
   3  10  -8 11.0859 6.34525  -2
   3 -10   6 11.0859 6.34525   1
   3  10  -9 38.8939 6.78820  -2
   3 -10   7 38.8939 6.78820   1
   3  10 -10 58.5188 8.09112  -2
   3 -10   8 58.5188 8.09112   1
   3  10 -11 912.554 24.1705  -2
   3 -10   9 912.554 24.1705   1
   3  10 -12 26.3027 7.46109  -2
   3 -10  10 26.3027 7.46109   1
   3  10 -13 271.351 20.0255  -2
   3 -10  11 271.351 20.0255   1
   3  10 -14 198.459 18.9824  -2
   3 -10  12 198.459 18.9824   1
   3  10 -15 1015.05 39.2359  -2
   3 -10  13 1015.05 39.2359   1
  -3  11  -4 1095.49 36.9286  -2
  -3 -11   6 1095.49 36.9286   1
  -3  11  -3 53.5366 11.3763  -2
  -3 -11   5 53.5366 11.3763   1
  -3  11  -2 712.678 23.0497  -2
  -3 -11   4 712.678 23.0497   1
  -3  11  -1 73.7586 9.14771  -2
  -3 -11   3 73.7586 9.14771   1
  -3  11   0 70.1672 11.8215  -2
  -3 -11   2 70.1672 11.8215   1
  -3  11   1 1000.58 33.9838  -2
  -3 -11   1 1000.58 33.9838   1
  -3  11   2 142.121 14.8313  -2
  -3 -11   0 142.121 14.8313   1
  -3  11   3 175.972 15.6367  -2
  -3 -11  -1 175.972 15.6367   1
  -3  11   4 336.306 20.8902  -2
  -3 -11  -2 336.306 20.8902   1
  -3  11   5 10.7260 8.01794  -2
  -3 -11  -3 10.7260 8.01794   1
  -3  11   6 747.703 28.7061  -2
  -3 -11  -4 747.703 28.7061   1
   3  11  -8 126.991 15.7969  -2
   3 -11   6 126.991 15.7969   1
   3  11  -9 425.845 26.5703  -2
   3 -11   7 425.845 26.5703   1
   3  11 -10 39.8725 10.8380  -2
   3 -11   8 39.8725 10.8380   1
   3  11 -11 104.208 14.8057  -2
   3 -11   9 104.208 14.8057   1
  -4   0  30-14.2176 4.90669   1
  -4   0  28 264.662 13.6027   1
  -4   0  26 4.08758 5.87006   1
   4   0 -24 1616.36 14.4475   1
   4   0 -22 1013.27 10.8099   1
  -4   0  20 23.0228 5.31389   1
  -4   0  18 12.9976 4.49189   1
  -4   0  16 290.093 12.7859   1
  -4   0  14 5109.79 30.4084   1
   4   0 -12 1311.69 15.1248   1
   4   0 -10 401.953 10.8835   1
   4   0  -8 4328.71 33.5687   1
   4   0  -6 5901.16 24.4226   1
   4   0  -4 7225.51 27.4972   1
   4   0  -2 3688.11 22.5304   1
   4   0   0 14308.8 41.2289   1
   4   0   2 534.304 6.91771   1
   4   0   4 8021.16 48.9002   1
   4   0   6 5722.45 28.1954   1
   4   0   8 10091.4 25.9039   1
  -4   0 -10 377.575 6.90429   1
  -4   0 -12 1185.65 11.8481   1
   4   0  14 2598.40 31.3021   1
   4   0  16 798.772 13.5877   1
   4   0  18 679.492 12.5802   1
   4   0  20 136.590 6.10373   1
   4   0  22 563.582 17.9476   1
   4   0  24 263.776 13.2094   1
   4   0  26 236.091 12.1146   1
  -4   1 -27-1.47804 11.2515  -2
  -4  -1  30-1.47804 11.2515   1
  -4   1 -26 15.9925 14.5999  -2
  -4  -1  29 15.9925 14.5999   1
  -4   1 -25 955.186 53.0348  -2
  -4  -1  28 955.186 53.0348   1
  -4   1 -24 150.852 22.5094  -2
  -4  -1  27 150.852 22.5094   1
  -4   1 -23 321.603 30.2130  -2
  -4  -1  26 321.603 30.2130   1
  -4   1 -22 154.432 21.7447  -2
  -4  -1  25 154.432 21.7447   1
  -4   1 -21 77.2316 15.8801  -2
  -4  -1  24 77.2316 15.8801   1
  -4   1 -20 313.266 27.0473  -2
  -4  -1  23 313.266 27.0473   1
  -4   1 -19 419.524 29.6754  -2
  -4  -1  22 419.524 29.6754   1
  -4   1 -18 384.425 27.4093  -2
  -4  -1  21 384.425 27.4093   1
  -4   1 -17 764.844 36.2779  -2
  -4  -1  20 764.844 36.2779   1
  -4   1 -16 602.968 31.4243  -2
  -4  -1  19 602.968 31.4243   1
  -4   1 -15 877.426 36.4611  -2
  -4  -1  18 877.426 36.4611   1
  -4   1 -14 1924.15 51.8458  -2
  -4  -1  17 1924.15 51.8458   1
  -4   1 -13 176.423 16.3542  -2
  -4  -1  16 176.423 16.3542   1
  -4   1 -12 112.737 8.86752  -2
  -4  -1  15 112.737 8.86752   1
   4   1  11 1481.44 27.6178  -2
   4  -1 -14 1481.44 27.6178   1
   4   1  10 1077.19 23.2138  -2
   4  -1 -13 1077.19 23.2138   1
   4   1   9 95.3059 7.59854  -2
   4  -1 -12 95.3059 7.59854   1
  -4   1  -8 1382.86 24.7470  -2
  -4  -1  11 1382.86 24.7470   1
  -4   1  -7 1647.15 26.1551  -2
  -4  -1  10 1647.15 26.1551   1
  -4   1  -6 3136.59 36.6138  -2
  -4  -1   9 3136.59 36.6138   1
  -4   1  -5 1447.73 24.3110  -2
  -4  -1   8 1447.73 24.3110   1
  -4   1  -4 1656.86 25.6908  -2
  -4  -1   7 1656.86 25.6908   1
  -4   1  -3 1274.10 20.7574  -2
  -4  -1   6 1274.10 20.7574   1
  -4   1  -2 1082.53 13.1083  -2
  -4  -1   5 1082.53 13.1083   1
   4   1   1 685.496 9.73662  -2
   4  -1  -4 685.496 9.73662   1
   4   1   0 1203.05 11.8873  -2
   4  -1  -3 1203.05 11.8873   1
   4   1  -1 642.535 15.0668  -2
   4  -1  -2 642.535 15.0668   1
  -4   1   2 490.587 8.21231  -2
  -4  -1   1 490.587 8.21231   1
   4   1  -3 2367.99 12.5717  -2
   4  -1   0 2367.99 12.5717   1
  -4  -1   4 2280.72 12.6766  -2
  -4   1  -1 2280.72 12.6766   1
   4   1  -5 218.992 3.47474  -2
   4  -1   2 218.992 3.47474   1
   4   1  -6 522.485 11.6774  -2
   4  -1   3 522.485 11.6774   1
  -4   1   7 414.589 10.5661  -2
  -4  -1  -4 414.589 10.5661   1
   4   1  -8 265.573 6.68637  -2
   4  -1   5 265.573 6.68637   1
   4   1  -9 558.777 9.66429  -2
   4  -1   6 558.777 9.66429   1
   4   1 -10 1542.17 14.1169  -2
   4  -1   7 1542.17 14.1169   1
   4   1 -11 952.248 10.6359  -2
   4  -1   8 952.248 10.6359   1
  -4   1  12 422.857 9.00275  -2
  -4  -1  -9 422.857 9.00275   1
  -4   1  13 2091.50 23.0179  -2
  -4  -1 -10 2091.50 23.0179   1
  -4   1  14 265.962 9.86392  -2
  -4  -1 -11 265.962 9.86392   1
  -4   1  15 92.2488 6.58755  -2
  -4  -1 -12 92.2488 6.58755   1
   4   1 -16 334.168 12.5274  -2
   4  -1  13 334.168 12.5274   1
   4   1 -17 837.538 20.6295  -2
   4  -1  14 837.538 20.6295   1
   4   1 -18 3580.23 36.4469  -2
   4  -1  15 3580.23 36.4469   1
   4   1 -19 239.622 10.4282  -2
   4  -1  16 239.622 10.4282   1
   4   1 -20 270.115 11.5709  -2
   4  -1  17 270.115 11.5709   1
   4   1 -21 1586.45 27.6645  -2
   4  -1  18 1586.45 27.6645   1
   4   1 -22 148.769 11.7018  -2
   4  -1  19 148.769 11.7018   1
   4   1 -23 566.297 22.3091  -2
   4  -1  20 566.297 22.3091   1
   4   1 -24 128.644 12.4065  -2
   4  -1  21 128.644 12.4065   1
   4   1 -25 208.684 15.7325  -2
   4  -1  22 208.684 15.7325   1
   4   1 -26 1924.50 45.6141  -2
   4  -1  23 1924.50 45.6141   1
   4   1 -27 94.7190 18.8145  -2
   4  -1  24 94.7190 18.8145   1
   4   1 -28 702.604 43.9141  -2
   4  -1  25 702.604 43.9141   1
   4   1 -29 204.818 27.4444  -2
   4  -1  26 204.818 27.4444   1
   4   1 -30-4.02917 11.7105  -2
   4  -1  27-4.02917 11.7105   1
  -4   2 -27 155.996 18.1370  -2
  -4  -2  30 155.996 18.1370   1
  -4  -2 -26 250.350 21.8277  -2
  -4   2  29 250.350 21.8277   1
  -4   2 -25 20.2972 4.79442  -2
  -4  -2  28 20.2972 4.79442   1
  -4  -2 -24 1322.25 42.4878  -2
  -4   2  27 1322.25 42.4878   1
  -4   2 -23 5.20043 5.05198  -2
  -4  -2  26 5.20043 5.05198   1
  -4   2 -22 503.109 25.5527  -2
  -4  -2  25 503.109 25.5527   1
  -4  -2 -21 332.298 20.3027  -2
  -4   2  24 332.298 20.3027   1
  -4  -2 -20 480.516 22.9974  -2
  -4   2  23 480.516 22.9974   1
  -4  -2 -19 78.5853 10.5730  -2
  -4   2  22 78.5853 10.5730   1
  -4  -2 -18 684.766 25.0177  -2
  -4   2  21 684.766 25.0177   1
  -4  -2 -17 218.796 14.2313  -2
  -4   2  20 218.796 14.2313   1
  -4  -2 -16 3632.09 53.2775  -2
  -4   2  19 3632.09 53.2775   1
  -4  -2 -15 15.7170 5.60046  -2
  -4   2  18 15.7170 5.60046   1
  -4  -2 -14 1954.17 37.0618  -2
  -4   2  17 1954.17 37.0618   1
  -4  -2 -13 34.0729 6.22000  -2
  -4   2  16 34.0729 6.22000   1
  -4  -2 -12 72.3997 5.37809  -2
  -4   2  15 72.3997 5.37809   1
  -4   2 -11 273.140 7.27062  -2
  -4  -2  14 273.140 7.27062   1
   4   2  10 180.956 7.19422  -2
   4  -2 -13 180.956 7.19422   1
  -4  -2  -9 1247.46 17.3286  -2
  -4   2  12 1247.46 17.3286   1
   4   2   8 2449.98 23.6256  -2
   4  -2 -11 2449.98 23.6256   1
  -4  -2  -7 7.47388 2.48871  -2
  -4   2  10 7.47388 2.48871   1
  -4  -2  -6 2322.80 21.8368  -2
  -4   2   9 2322.80 21.8368   1
   4   2   5 708.721 13.6615  -2
   4  -2  -8 708.721 13.6615   1
  -4   2  -4 1039.20 13.3487  -2
  -4  -2   7 1039.20 13.3487   1
  -4   2  -3 901.096 11.9081  -2
  -4  -2   6 901.096 11.9081   1
  -4   2  -2 561.212 7.52527  -2
  -4  -2   5 561.212 7.52527   1
   4   2   1 1533.37 9.92670  -2
   4  -2  -4 1533.37 9.92670   1
   4   2   0 336.884 4.72734  -2
   4  -2  -3 336.884 4.72734   1
   4   2  -1 132.625 3.04034  -2
   4  -2  -2 132.625 3.04034   1
   4   2  -2 755.643 8.44512  -2
   4  -2  -1 755.643 8.44512   1
  -4  -2   3 1838.92 13.2725  -2
  -4   2   0 1838.92 13.2725   1
   4  -2  -4 3749.39 16.5933  -2
   4   2   1 3749.39 16.5933   1
   4   2  -5 566.785 6.84532  -2
   4  -2   2 566.785 6.84532   1
   4   2  -6 2225.04 12.9659  -2
   4  -2   3 2225.04 12.9659   1
   4   2  -7 423.067 5.98486  -2
   4  -2   4 423.067 5.98486   1
  -4   2   8 1033.97 10.5245  -2
  -4  -2  -5 1033.97 10.5245   1
   4   2  -9 419.346 6.54332  -2
   4  -2   6 419.346 6.54332   1
   4   2 -10 45.5621 2.47501  -2
   4  -2   7 45.5621 2.47501   1
   4   2 -11 1900.44 13.9046  -2
   4  -2   8 1900.44 13.9046   1
  -4  -2  12 2172.18 16.8688  -2
  -4   2  -9 2172.18 16.8688   1
   4   2 -13 93.0059 4.71645  -2
   4  -2  10 93.0059 4.71645   1
  -4   2  14 1274.83 14.6856  -2
  -4  -2 -11 1274.83 14.6856   1
   4   2 -15 27.2929 3.99431  -2
   4  -2  12 27.2929 3.99431   1
   4  -2 -16 163.821 4.92925  -2
   4   2  13 163.821 4.92925   1
   4   2 -17 327.125 6.94921  -2
   4  -2  14 327.125 6.94921   1
   4  -2 -18 17.9887 4.37313  -2
   4   2  15 17.9887 4.37313   1
   4  -2 -19 1190.39 22.9783  -2
   4   2  16 1190.39 22.9783   1
   4  -2 -20 86.7946 7.17505  -2
   4   2  17 86.7946 7.17505   1
   4  -2 -21 866.707 21.1513  -2
   4   2  18 866.707 21.1513   1
   4  -2 -22 84.5334 7.97278  -2
   4   2  19 84.5334 7.97278   1
   4  -2 -23 202.629 11.7252  -2
   4   2  20 202.629 11.7252   1
   4  -2 -24 264.758 13.7494  -2
   4   2  21 264.758 13.7494   1
   4  -2 -25 68.7003 9.25104  -2
   4   2  22 68.7003 9.25104   1
   4   2 -26 44.8566 8.28715  -2
   4  -2  23 44.8566 8.28715   1
   4   2 -27 252.845 15.5892  -2
   4  -2  24 252.845 15.5892   1
   4  -2 -28 228.426 15.4462  -2
   4   2  25 228.426 15.4462   1
   4  -2 -29 728.417 31.9373  -2
   4   2  26 728.417 31.9373   1
   4  -2 -30 66.9988 12.6016  -2
   4   2  27 66.9988 12.6016   1
  -4  -3 -26 70.6100 13.4287  -2
  -4   3  29 70.6100 13.4287   1
  -4  -3 -25 809.458 34.4458  -2
  -4   3  28 809.458 34.4458   1
  -4  -3 -24 4.31755 5.12498  -2
  -4   3  27 4.31755 5.12498   1
  -4  -3 -23 35.6461 6.70653  -2
  -4   3  26 35.6461 6.70653   1
  -4  -3 -22 438.640 23.6177  -2
  -4   3  25 438.640 23.6177   1
  -4  -3 -21 464.101 23.3223  -2
  -4   3  24 464.101 23.3223   1
  -4  -3 -20 28.3852 9.13132  -2
  -4   3  23 28.3852 9.13132   1
  -4  -3 -19 1671.53 39.7459  -2
  -4   3  22 1671.53 39.7459   1
  -4   3 -18 688.666 24.9526  -2
  -4  -3  21 688.666 24.9526   1
  -4  -3 -17 563.253 22.1399  -2
  -4   3  20 563.253 22.1399   1
  -4  -3 -16 299.819 15.8745  -2
  -4   3  19 299.819 15.8745   1
  -4  -3 -15 646.391 22.1264  -2
  -4   3  18 646.391 22.1264   1
  -4   3 -14 215.162 12.9927  -2
  -4  -3  17 215.162 12.9927   1
  -4  -3 -13 489.990 14.5083  -2
  -4   3  16 489.990 14.5083   1
   4   3  12 109.927 5.55406  -2
   4  -3 -15 109.927 5.55406   1
   4  -3  11 3496.46 27.3540  -2
   4   3 -14 3496.46 27.3540   1
  -4  -3 -10 3292.39 25.8573  -2
  -4   3  13 3292.39 25.8573   1
  -4  -3  -9 245.836 7.28630  -2
  -4   3  12 245.836 7.28630   1
  -4  -3  -8 1171.55 16.3357  -2
  -4   3  11 1171.55 16.3357   1
  -4  -3  -7 1376.17 15.5691  -2
  -4   3  10 1376.17 15.5691   1
   4   3   6 39.4519 3.11050  -2
   4  -3  -9 39.4519 3.11050   1
  -4   3  -5 47.1724 2.41250  -2
  -4  -3   8 47.1724 2.41250   1
  -4   3  -4 544.685 7.32342  -2
  -4  -3   7 544.685 7.32342   1
   4   3   3 1529.43 11.3273  -2
   4  -3  -6 1529.43 11.3273   1
  -4  -3  -2 4285.11 21.2745  -2
  -4   3   5 4285.11 21.2745   1
   4  -3   1 1671.02 13.1091  -2
   4   3  -4 1671.02 13.1091   1
   4   3   0 1346.71 11.5011  -2
   4  -3  -3 1346.71 11.5011   1
   4   3  -1 684.024 8.38162  -2
   4  -3  -2 684.024 8.38162   1
   4   3  -2 182.128 5.25792  -2
   4  -3  -1 182.128 5.25792   1
   4  -3  -3 604.945 9.96655  -2
   4   3   0 604.945 9.96655   1
   4   3  -4 981.571 10.5240  -2
   4  -3   1 981.571 10.5240   1
   4   3  -5 1121.12 10.7182  -2
   4  -3   2 1121.12 10.7182   1
   4   3  -6 1459.60 8.44379  -2
   4  -3   3 1459.60 8.44379   1
   4   3  -7 2154.54 10.2691  -2
   4  -3   4 2154.54 10.2691   1
   4  -3  -8 245.670 4.66526  -2
   4   3   5 245.670 4.66526   1
   4   3  -9 71.4957 2.74855  -2
   4  -3   6 71.4957 2.74855   1
   4   3 -10 371.716 6.03515  -2
   4  -3   7 371.716 6.03515   1
  -4  -3  11 1139.60 11.8039  -2
  -4   3  -8 1139.60 11.8039   1
  -4  -3  12 1056.89 14.4981  -2
  -4   3  -9 1056.89 14.4981   1
   4   3 -13 3711.39 35.8891  -2
   4  -3  10 3711.39 35.8891   1
   4   3 -14 673.058 15.9120  -2
   4  -3  11 673.058 15.9120   1
   4   3 -15 367.213 12.3115  -2
   4  -3  12 367.213 12.3115   1
   4   3 -16 73.8324 12.1639  -2
   4  -3  13 73.8324 12.1639   1
   4   3 -17 542.954 15.7152  -2
   4  -3  14 542.954 15.7152   1
   4  -3 -18 726.780 11.6326  -2
   4   3  15 726.780 11.6326   1
   4  -3 -19 624.822 10.6201  -2
   4   3  16 624.822 10.6201   1
   4  -3 -20 555.395 16.7180  -2
   4   3  17 555.395 16.7180   1
   4   3 -21 2614.33 36.4080  -2
   4  -3  18 2614.33 36.4080   1
   4  -3 -22 530.228 17.5239  -2
   4   3  19 530.228 17.5239   1
   4  -3 -23 15.2257 5.59818  -2
   4   3  20 15.2257 5.59818   1
   4   3 -24 69.7785 8.84468  -2
   4  -3  21 69.7785 8.84468   1
   4  -3 -25 359.772 16.7913  -2
   4   3  22 359.772 16.7913   1
   4  -3 -26 436.900 18.8168  -2
   4   3  23 436.900 18.8168   1
   4  -3 -27 132.750 11.9216  -2
   4   3  24 132.750 11.9216   1
   4   3 -28 151.328 12.7926  -2
   4  -3  25 151.328 12.7926   1
   4   3 -29 246.300 16.1346  -2
   4  -3  26 246.300 16.1346   1
  -4  -4 -26 585.983 30.2528  -2
  -4   4  29 585.983 30.2528   1
  -4  -4 -25 317.331 22.0785  -2
  -4   4  28 317.331 22.0785   1
  -4  -4 -24 76.8163 14.3139  -2
  -4   4  27 76.8163 14.3139   1
  -4  -4 -23 27.9883 10.0688  -2
  -4   4  26 27.9883 10.0688   1
  -4   4 -22 111.552 13.5446  -2
  -4  -4  25 111.552 13.5446   1
  -4  -4 -21 99.1726 12.6176  -2
  -4   4  24 99.1726 12.6176   1
  -4   4 -20 1.75575 5.43726  -2
  -4  -4  23 1.75575 5.43726   1
  -4   4 -19 570.311 23.4570  -2
  -4  -4  22 570.311 23.4570   1
  -4  -4 -18 708.009 25.1376  -2
  -4   4  21 708.009 25.1376   1
  -4  -4 -17 457.227 19.7698  -2
  -4   4  20 457.227 19.7698   1
  -4   4 -16 71.0969 9.06462  -2
  -4  -4  19 71.0969 9.06462   1
  -4  -4 -15 82.9838 9.37150  -2
  -4   4  18 82.9838 9.37150   1
  -4  -4 -14 259.772 9.84827  -2
  -4   4  17 259.772 9.84827   1
   4  -4  13 63.5325 6.11683  -2
   4   4 -16 63.5325 6.11683   1
  -4   4 -12 325.671 9.90383  -2
  -4  -4  15 325.671 9.90383   1
  -4  -4 -11 1019.15 14.4993  -2
  -4   4  14 1019.15 14.4993   1
  -4  -4 -10 573.502 10.0047  -2
  -4   4  13 573.502 10.0047   1
  -4  -4  -9 191.259 5.85371  -2
  -4   4  12 191.259 5.85371   1
  -4  -4  -8 201.900 5.88954  -2
  -4   4  11 201.900 5.88954   1
  -4  -4  -7 55.6898 3.36391  -2
  -4   4  10 55.6898 3.36391   1
   4   4   6 600.213 8.66998  -2
   4  -4  -9 600.213 8.66998   1
  -4  -4  -5 806.778 10.6067  -2
  -4   4   8 806.778 10.6067   1
  -4   4  -4 651.871 9.29041  -2
  -4  -4   7 651.871 9.29041   1
  -4  -4  -3 113.861 3.74803  -2
  -4   4   6 113.861 3.74803   1
  -4  -4  -2 226.201 4.91700  -2
  -4   4   5 226.201 4.91700   1
   4  -4   1 1758.29 12.4447  -2
   4   4  -4 1758.29 12.4447   1
   4   4   0 400.164 5.92193  -2
   4  -4  -3 400.164 5.92193   1
   4   4  -1 766.438 6.79226  -2
   4  -4  -2 766.438 6.79226   1
   4   4  -2 780.008 10.6655  -2
   4  -4  -1 780.008 10.6655   1
   4  -4  -3 2197.03 20.1373  -2
   4   4   0 2197.03 20.1373   1
   4  -4  -4 380.970 6.99466  -2
   4   4   1 380.970 6.99466   1
   4   4  -5 241.502 5.66983  -2
   4  -4   2 241.502 5.66983   1
   4   4  -6 17.8395 1.87037  -2
   4  -4   3 17.8395 1.87037   1
   4   4  -7 3033.39 16.4937  -2
   4  -4   4 3033.39 16.4937   1
   4   4  -8 252.591 6.07082  -2
   4  -4   5 252.591 6.07082   1
   4   4  -9 2093.68 15.7882  -2
   4  -4   6 2093.68 15.7882   1
  -4   4  10 305.333 6.37800  -2
  -4  -4  -7 305.333 6.37800   1
  -4  -4  11 890.718 10.7909  -2
  -4   4  -8 890.718 10.7909   1
   4   4 -12 830.226 14.1066  -2
   4  -4   9 830.226 14.1066   1
   4   4 -13 565.533 12.1208  -2
   4  -4  10 565.533 12.1208   1
   4   4 -14 270.596 10.3817  -2
   4  -4  11 270.596 10.3817   1
   4   4 -15 1070.47 21.1673  -2
   4  -4  12 1070.47 21.1673   1
   4  -4 -16 333.994 12.3104  -2
   4   4  13 333.994 12.3104   1
   4  -4 -17 1524.01 25.8021  -2
   4   4  14 1524.01 25.8021   1
   4   4 -18 28.1424 5.48754  -2
   4  -4  15 28.1424 5.48754   1
   4  -4 -19 7.92716 3.65556  -2
   4   4  16 7.92716 3.65556   1
   4   4 -20 1147.23 24.5792  -2
   4  -4  17 1147.23 24.5792   1
   4   4 -21 127.202 9.59946  -2
   4  -4  18 127.202 9.59946   1
   4   4 -22 129.199 10.0468  -2
   4  -4  19 129.199 10.0468   1
   4  -4 -23 3.12813 6.29431  -2
   4   4  20 3.12813 6.29431   1
   4  -4 -24 282.596 18.9461  -2
   4   4  21 282.596 18.9461   1
   4  -4 -25 416.610 23.2789  -2
   4   4  22 416.610 23.2789   1
   4   4 -26 245.588 19.2787  -2
   4  -4  23 245.588 19.2787   1
   4  -4 -27 179.527 17.8681  -2
   4   4  24 179.527 17.8681   1
   4   4 -28 601.713 22.4254  -2
   4  -4  25 601.713 22.4254   1
   4  -4 -29 132.996 14.6723  -2
   4   4  26 132.996 14.6723   1
  -4  -5 -25 17.4503 6.78216  -2
  -4   5  28 17.4503 6.78216   1
  -4   5 -24 52.0226 10.6377  -2
  -4  -5  27 52.0226 10.6377   1
  -4  -5 -23 42.0332 10.8020  -2
  -4   5  26 42.0332 10.8020   1
  -4  -5 -22 92.9886 12.3923  -2
  -4   5  25 92.9886 12.3923   1
  -4  -5 -21 161.870 14.5696  -2
  -4   5  24 161.870 14.5696   1
  -4  -5 -20 159.574 13.7927  -2
  -4   5  23 159.574 13.7927   1
  -4  -5 -19 700.150 25.3416  -2
  -4   5  22 700.150 25.3416   1
  -4  -5 -18 181.373 13.2350  -2
  -4   5  21 181.373 13.2350   1
  -4  -5 -17 38.0541 7.96680  -2
  -4   5  20 38.0541 7.96680   1
  -4  -5 -16 124.767 11.3321  -2
  -4   5  19 124.767 11.3321   1
  -4  -5 -15 107.069 10.1029  -2
  -4   5  18 107.069 10.1029   1
  -4   5 -14 975.711 25.9406  -2
  -4  -5  17 975.711 25.9406   1
  -4  -5 -13 1909.96 35.0718  -2
  -4   5  16 1909.96 35.0718   1
  -4  -5 -12 438.086 13.3224  -2
  -4   5  15 438.086 13.3224   1
  -4  -5 -11 249.464 7.57901  -2
  -4   5  14 249.464 7.57901   1
  -4  -5 -10 762.301 12.2750  -2
  -4   5  13 762.301 12.2750   1
  -4  -5  -9 105.027 4.92776  -2
  -4   5  12 105.027 4.92776   1
  -4  -5  -8 65.3347 3.72266  -2
  -4   5  11 65.3347 3.72266   1
  -4   5  -7 26.5548 2.54942  -2
  -4  -5  10 26.5548 2.54942   1
  -4   5  -6 1637.26 13.8656  -2
  -4  -5   9 1637.26 13.8656   1
   4   5   5 4392.63 21.7808  -2
   4  -5  -8 4392.63 21.7808   1
  -4   5  -4 424.330 7.18666  -2
  -4  -5   7 424.330 7.18666   1
   4  -5   3 40.9932 2.80991  -2
   4   5  -6 40.9932 2.80991   1
   4   5   2 916.281 12.4463  -2
   4  -5  -5 916.281 12.4463   1
   4  -5   1 600.680 10.1091  -2
   4   5  -4 600.680 10.1091   1
  -4   5   0 400.915 8.80308  -2
  -4  -5   3 400.915 8.80308   1
   4  -5  -1 111.149 4.86899  -2
   4   5  -2 111.149 4.86899   1
   4   5  -2 637.306 11.3571  -2
   4  -5  -1 637.306 11.3571   1
   4   5  -3 2166.68 19.0938  -2
   4  -5   0 2166.68 19.0938   1
   4   5  -4 208.678 5.56634  -2
   4  -5   1 208.678 5.56634   1
   4   5  -5 422.617 6.93930  -2
   4  -5   2 422.617 6.93930   1
  -4   5   6 64.5332 3.09304  -2
  -4  -5  -3 64.5332 3.09304   1
   4  -5  -7 1394.30 12.4055  -2
   4   5   4 1394.30 12.4055   1
   4   5  -8 768.165 9.43119  -2
   4  -5   5 768.165 9.43119   1
  -4  -5   9 366.863 7.05413  -2
  -4   5  -6 366.863 7.05413   1
   4   5 -10 7.87637 2.31007  -2
   4  -5   7 7.87637 2.31007   1
   4   5 -11 17.7614 2.94515  -2
   4  -5   8 17.7614 2.94515   1
   4   5 -12 20.2091 3.16583  -2
   4  -5   9 20.2091 3.16583   1
   4   5 -13 332.970 9.61799  -2
   4  -5  10 332.970 9.61799   1
   4   5 -14 256.791 7.27250  -2
   4  -5  11 256.791 7.27250   1
   4  -5 -15 1601.30 22.7208  -2
   4   5  12 1601.30 22.7208   1
   4  -5 -16 334.949 10.7508  -2
   4   5  13 334.949 10.7508   1
   4  -5 -17 273.811 10.3520  -2
   4   5  14 273.811 10.3520   1
   4  -5 -18 511.911 14.0585  -2
   4   5  15 511.911 14.0585   1
   4   5 -19 420.400 13.1713  -2
   4  -5  16 420.400 13.1713   1
   4  -5 -20 5.28014 3.57754  -2
   4   5  17 5.28014 3.57754   1
   4   5 -21 85.3052 7.32609  -2
   4  -5  18 85.3052 7.32609   1
   4   5 -22 713.677 18.3403  -2
   4  -5  19 713.677 18.3403   1
   4   5 -23 516.522 16.2565  -2
   4  -5  20 516.522 16.2565   1
   4  -5 -24 38.2572 6.69159  -2
   4   5  21 38.2572 6.69159   1
   4   5 -25 12.5471 4.60527  -2
   4  -5  22 12.5471 4.60527   1
   4  -5 -26 358.973 22.0917  -2
   4   5  23 358.973 22.0917   1
   4  -5 -27 159.560 16.4244  -2
   4   5  24 159.560 16.4244   1
   4  -5 -28 10.6678 5.71497  -2
   4   5  25 10.6678 5.71497   1
   4   5 -29-3.39806 10.1332  -2
   4  -5  26-3.39806 10.1332   1
  -4  -6 -25 19.2497 9.30063  -2
  -4   6  28 19.2497 9.30063   1
  -4   6 -24 141.382 15.0992  -2
  -4  -6  27 141.382 15.0992   1
  -4  -6 -23 1.15601 4.61107  -2
  -4   6  26 1.15601 4.61107   1
  -4  -6 -22 87.6208 11.6264  -2
  -4   6  25 87.6208 11.6264   1
  -4  -6 -21 76.6603 7.82661  -2
  -4   6  24 76.6603 7.82661   1
  -4  -6 -20 689.858 25.9799  -2
  -4   6  23 689.858 25.9799   1
  -4  -6 -19 213.790 15.2180  -2
  -4   6  22 213.790 15.2180   1
  -4  -6 -18 384.456 18.4321  -2
  -4   6  21 384.456 18.4321   1
  -4   6 -17 344.878 17.1689  -2
  -4  -6  20 344.878 17.1689   1
  -4  -6 -16 296.844 15.4902  -2
  -4   6  19 296.844 15.4902   1
  -4  -6 -15 22.2957 6.38987  -2
  -4   6  18 22.2957 6.38987   1
  -4  -6 -14 8.68422 5.07086  -2
  -4   6  17 8.68422 5.07086   1
  -4  -6 -13 187.295 11.8098  -2
  -4   6  16 187.295 11.8098   1
  -4  -6 -12 1191.17 20.6115  -2
  -4   6  15 1191.17 20.6115   1
  -4  -6 -11 132.464 5.43297  -2
  -4   6  14 132.464 5.43297   1
   4   6  10 149.490 5.46206  -2
   4  -6 -13 149.490 5.46206   1
  -4  -6  -9 1458.64 14.9667  -2
  -4   6  12 1458.64 14.9667   1
  -4   6  -8 271.522 7.43150  -2
  -4  -6  11 271.522 7.43150   1
  -4  -6  -7 180.404 6.10304  -2
  -4   6  10 180.404 6.10304   1
  -4  -6  -6 88.9202 4.47657  -2
  -4   6   9 88.9202 4.47657   1
  -4   6  -5 1235.00 16.1261  -2
  -4  -6   8 1235.00 16.1261   1
  -4   6  -4 289.065 7.94587  -2
  -4  -6   7 289.065 7.94587   1
   4  -6   3 23.0767 3.00793  -2
   4   6  -6 23.0767 3.00793   1
   4   6   2-1.82516 2.06908  -2
   4  -6  -5-1.82516 2.06908   1
  -4   6  -1 1747.51 18.1798  -2
  -4  -6   4 1747.51 18.1798   1
   4   6   0 442.230 8.74833  -2
   4  -6  -3 442.230 8.74833   1
   4   6  -1 389.145 8.28712  -2
   4  -6  -2 389.145 8.28712   1
   4   6  -2 284.958 6.87508  -2
   4  -6  -1 284.958 6.87508   1
   4   6  -3 1717.26 17.1746  -2
   4  -6   0 1717.26 17.1746   1
   4   6  -4 917.924 12.7418  -2
   4  -6   1 917.924 12.7418   1
   4   6  -5 7.92595 2.15314  -2
   4  -6   2 7.92595 2.15314   1
   4   6  -6 124.703 4.74793  -2
   4  -6   3 124.703 4.74793   1
   4   6  -7 636.329 9.97540  -2
   4  -6   4 636.329 9.97540   1
   4   6  -8 464.446 9.74942  -2
   4  -6   5 464.446 9.74942   1
   4   6  -9 156.117 6.08178  -2
   4  -6   6 156.117 6.08178   1
   4   6 -10 136.637 5.90608  -2
   4  -6   7 136.637 5.90608   1
   4   6 -11 1321.83 16.8226  -2
   4  -6   8 1321.83 16.8226   1
   4   6 -12 1878.03 20.0794  -2
   4  -6   9 1878.03 20.0794   1
   4  -6 -13 440.355 9.30211  -2
   4   6  10 440.355 9.30211   1
   4  -6 -14 347.871 7.98453  -2
   4   6  11 347.871 7.98453   1
   4   6 -15 243.810 8.63631  -2
   4  -6  12 243.810 8.63631   1
   4   6 -16 58.5249 5.07238  -2
   4  -6  13 58.5249 5.07238   1
   4  -6 -17 5.97736 2.30469  -2
   4   6  14 5.97736 2.30469   1
   4   6 -18 37.0580 4.62465  -2
   4  -6  15 37.0580 4.62465   1
   4  -6 -19 459.959 14.1138  -2
   4   6  16 459.959 14.1138   1
   4   6 -20 783.585 18.7246  -2
   4  -6  17 783.585 18.7246   1
   4   6 -21 1437.08 25.7283  -2
   4  -6  18 1437.08 25.7283   1
   4   6 -22 119.147 8.88317  -2
   4  -6  19 119.147 8.88317   1
   4   6 -23 131.728 9.34247  -2
   4  -6  20 131.728 9.34247   1
   4   6 -24 114.027 9.04859  -2
   4  -6  21 114.027 9.04859   1
   4   6 -25 87.7047 9.32523  -2
   4  -6  22 87.7047 9.32523   1
   4  -6 -26 201.766 15.7791  -2
   4   6  23 201.766 15.7791   1
   4  -6 -27 75.2964 10.8901  -2
   4   6  24 75.2964 10.8901   1
   4  -6 -28 82.4776 11.9063  -2
   4   6  25 82.4776 11.9063   1
  -4  -7 -24 57.1071 15.5639  -2
  -4   7  27 57.1071 15.5639   1
  -4  -7 -23 258.753 25.1595  -2
  -4   7  26 258.753 25.1595   1
  -4  -7 -22 523.296 33.7837  -2
  -4   7  25 523.296 33.7837   1
  -4  -7 -21 139.735 12.7473  -2
  -4   7  24 139.735 12.7473   1
  -4  -7 -20 59.0191 9.50558  -2
  -4   7  23 59.0191 9.50558   1
  -4  -7 -19-2.55421 4.88092  -2
  -4   7  22-2.55421 4.88092   1
  -4  -7 -18 5.30831 3.82978  -2
  -4   7  21 5.30831 3.82978   1
  -4  -7 -17 11.7904 5.22569  -2
  -4   7  20 11.7904 5.22569   1
  -4  -7 -16-3.43918 4.79537  -2
  -4   7  19-3.43918 4.79537   1
  -4  -7 -15 369.350 13.8272  -2
  -4   7  18 369.350 13.8272   1
  -4  -7 -14 655.929 17.6076  -2
  -4   7  17 655.929 17.6076   1
  -4  -7 -13 4.21275 3.39901  -2
  -4   7  16 4.21275 3.39901   1
  -4  -7 -12 188.235 9.63726  -2
  -4   7  15 188.235 9.63726   1
  -4  -7 -11 3.47745 2.49392  -2
  -4   7  14 3.47745 2.49392   1
  -4  -7 -10 295.669 9.41361  -2
  -4   7  13 295.669 9.41361   1
  -4   7  -9 150.088 6.71034  -2
  -4  -7  12 150.088 6.71034   1
   4  -7   8 138.397 6.33016  -2
   4   7 -11 138.397 6.33016   1
   4  -7   7 81.2822 5.06413  -2
   4   7 -10 81.2822 5.06413   1
   4  -7   6 268.290 7.12816  -2
   4   7  -9 268.290 7.12816   1
  -4   7  -5 77.8137 4.67255  -2
  -4  -7   8 77.8137 4.67255   1
  -4   7  -4 498.173 10.1658  -2
  -4  -7   7 498.173 10.1658   1
  -4   7  -3 45.1845 3.75281  -2
  -4  -7   6 45.1845 3.75281   1
  -4   7  -2 738.870 11.8474  -2
  -4  -7   5 738.870 11.8474   1
   4   7   1 165.926 6.16719  -2
   4  -7  -4 165.926 6.16719   1
   4   7   0 257.259 6.51783  -2
   4  -7  -3 257.259 6.51783   1
  -4  -7   1 64.6766 3.74896  -2
  -4   7   2 64.6766 3.74896   1
   4   7  -2 19.5140 2.28320  -2
   4  -7  -1 19.5140 2.28320   1
   4  -7  -3 307.314 6.78866  -2
   4   7   0 307.314 6.78866   1
  -4   7   4 836.781 10.9844  -2
  -4  -7  -1 836.781 10.9844   1
   4   7  -5 126.605 4.77108  -2
   4  -7   2 126.605 4.77108   1
   4   7  -6 283.259 7.51188  -2
   4  -7   3 283.259 7.51188   1
   4   7  -7 203.271 6.55938  -2
   4  -7   4 203.271 6.55938   1
   4  -7  -8 48.9969 3.74045  -2
   4   7   5 48.9969 3.74045   1
   4   7  -9 391.965 10.2491  -2
   4  -7   6 391.965 10.2491   1
   4   7 -10 15.9648 3.29359  -2
   4  -7   7 15.9648 3.29359   1
   4  -7 -11 97.7892 5.25801  -2
   4   7   8 97.7892 5.25801   1
   4  -7 -12 787.854 13.3744  -2
   4   7   9 787.854 13.3744   1
   4   7 -13 53.4880 4.62269  -2
   4  -7  10 53.4880 4.62269   1
   4  -7 -14 7.52926 2.32401  -2
   4   7  11 7.52926 2.32401   1
   4   7 -15 284.860 9.75655  -2
   4  -7  12 284.860 9.75655   1
   4   7 -16 3.74949 2.92361  -2
   4  -7  13 3.74949 2.92361   1
   4  -7 -17 448.345 12.5734  -2
   4   7  14 448.345 12.5734   1
   4   7 -18 64.1908 5.95598  -2
   4  -7  15 64.1908 5.95598   1
   4   7 -19 17.6873 4.36522  -2
   4  -7  16 17.6873 4.36522   1
   4   7 -20 112.634 8.03467  -2
   4  -7  17 112.634 8.03467   1
   4   7 -21 26.3801 3.51614  -2
   4  -7  18 26.3801 3.51614   1
   4   7 -22-3.29632 3.52355  -2
   4  -7  19-3.29632 3.52355   1
   4  -7 -23 134.236 9.34776  -2
   4   7  20 134.236 9.34776   1
   4   7 -24 22.3001 6.29345  -2
   4  -7  21 22.3001 6.29345   1
   4   7 -25 181.068 14.3035  -2
   4  -7  22 181.068 14.3035   1
   4  -7 -26 21.6033 12.2113  -2
   4   7  23 21.6033 12.2113   1
   4  -7 -27 122.732 18.4846  -2
   4   7  24 122.732 18.4846   1
  -4  -8 -20 383.361 26.7131  -2
  -4   8  23 383.361 26.7131   1
  -4  -8 -19 29.2448 7.68835  -2
  -4   8  22 29.2448 7.68835   1
  -4  -8 -18 6.27108 6.18540  -2
  -4   8  21 6.27108 6.18540   1
  -4  -8 -17 86.1530 10.6043  -2
  -4   8  20 86.1530 10.6043   1
  -4  -8 -16 53.2199 8.77418  -2
  -4   8  19 53.2199 8.77418   1
  -4  -8 -15 82.6212 9.62887  -2
  -4   8  18 82.6212 9.62887   1
  -4   8 -14 170.298 12.4205  -2
  -4  -8  17 170.298 12.4205   1
  -4  -8 -13 81.2219 9.32814  -2
  -4   8  16 81.2219 9.32814   1
  -4   8 -12 545.049 19.2644  -2
  -4  -8  15 545.049 19.2644   1
  -4  -8 -11 146.561 10.6725  -2
  -4   8  14 146.561 10.6725   1
  -4  -8 -10 64.9560 7.55050  -2
  -4   8  13 64.9560 7.55050   1
  -4  -8  -9 128.353 9.48886  -2
  -4   8  12 128.353 9.48886   1
  -4  -8  -8 170.620 10.6343  -2
  -4   8  11 170.620 10.6343   1
  -4  -8  -7 86.5183 7.81532  -2
  -4   8  10 86.5183 7.81532   1
  -4   8  -6 68.7984 13.1279  -2
  -4  -8   9 68.7984 13.1279   1
  -4   8  -5 30.6036 5.32518  -2
  -4  -8   8 30.6036 5.32518   1
   4  -8   4 398.952 13.8949  -2
   4   8  -7 398.952 13.8949   1
  -4  -8  -3 522.181 11.8392  -2
  -4   8   6 522.181 11.8392   1
   4  -8   2 640.768 12.7787  -2
   4   8  -5 640.768 12.7787   1
   4  -8   1 14.8925 2.86526  -2
   4   8  -4 14.8925 2.86526   1
   4  -8   0 128.467 6.31535  -2
   4   8  -3 128.467 6.31535   1
  -4  -8   1 1.74656 2.19955  -2
  -4   8   2 1.74656 2.19955   1
  -4   8   2-5.71018 1.87372  -2
  -4  -8   1-5.71018 1.87372   1
  -4  -8   3 300.256 7.73695  -2
  -4   8   0 300.256 7.73695   1
  -4   8   4 111.696 6.39272  -2
  -4  -8  -1 111.696 6.39272   1
  -4   8   5 486.391 11.6913  -2
  -4  -8  -2 486.391 11.6913   1
  -4   8   6 1380.52 19.0280  -2
  -4  -8  -3 1380.52 19.0280   1
   4  -8  -7 75.0055 5.47725  -2
   4   8   4 75.0055 5.47725   1
   4  -8  -8 109.548 6.10174  -2
   4   8   5 109.548 6.10174   1
   4   8  -9 20.9853 7.10315  -2
   4  -8   6 20.9853 7.10315   1
   4   8 -10 44.6385 5.82910  -2
   4  -8   7 44.6385 5.82910   1
   4   8 -11 521.491 16.2301  -2
   4  -8   8 521.491 16.2301   1
   4   8 -12 35.7180 5.65982  -2
   4  -8   9 35.7180 5.65982   1
   4   8 -13 59.6371 6.14361  -2
   4  -8  10 59.6371 6.14361   1
   4   8 -14 702.380 17.7392  -2
   4  -8  11 702.380 17.7392   1
   4   8 -15 95.7446 7.67053  -2
   4  -8  12 95.7446 7.67053   1
   4   8 -16 154.281 9.41091  -2
   4  -8  13 154.281 9.41091   1
   4   8 -17 49.6058 5.70803  -2
   4  -8  14 49.6058 5.70803   1
   4   8 -18 21.0262 4.47623  -2
   4  -8  15 21.0262 4.47623   1
   4   8 -19 316.149 11.8100  -2
   4  -8  16 316.149 11.8100   1
   4   8 -20 18.9814 5.14774  -2
   4  -8  17 18.9814 5.14774   1
   4   8 -21 38.6510 7.01993  -2
   4  -8  18 38.6510 7.01993   1
   4   8 -22 50.6563 9.05256  -2
   4  -8  19 50.6563 9.05256   1
  -4   9 -15 239.641 24.1548  -2
  -4  -9  18 239.641 24.1548   1
  -4   9 -14 8.03347 8.71743  -2
  -4  -9  17 8.03347 8.71743   1
  -4   9 -13 195.983 21.7433  -2
  -4  -9  16 195.983 21.7433   1
  -4   9 -12 80.4832 15.5185  -2
  -4  -9  15 80.4832 15.5185   1
  -4   9 -11 47.3112 12.6357  -2
  -4  -9  14 47.3112 12.6357   1
  -4   9 -10 235.259 23.1225  -2
  -4  -9  13 235.259 23.1225   1
  -4   9  -9 12.4177 9.65529  -2
  -4  -9  12 12.4177 9.65529   1
  -4   9  -8 302.137 25.4753  -2
  -4  -9  11 302.137 25.4753   1
  -4   9  -7 75.4057 14.7533  -2
  -4  -9  10 75.4057 14.7533   1
  -4   9  -6 57.1654 12.6121  -2
  -4  -9   9 57.1654 12.6121   1
  -4   9  -5 108.128 16.2210  -2
  -4  -9   8 108.128 16.2210   1
  -4   9  -4 417.431 28.5618  -2
  -4  -9   7 417.431 28.5618   1
  -4   9  -3 4.72782 8.28158  -2
  -4  -9   6 4.72782 8.28158   1
  -4   9  -2 187.406 20.2088  -2
  -4  -9   5 187.406 20.2088   1
  -4   9  -1 140.714 18.3200  -2
  -4  -9   4 140.714 18.3200   1
  -4   9   0 227.964 14.2384  -2
  -4  -9   3 227.964 14.2384   1
  -4   9   1 27.9126 6.92818  -2
  -4  -9   2 27.9126 6.92818   1
  -4   9   2 235.859 14.6000  -2
  -4  -9   1 235.859 14.6000   1
  -4   9   3 23.8822 5.23590  -2
  -4  -9   0 23.8822 5.23590   1
   4   9  -4 636.022 19.0849  -2
   4  -9   1 636.022 19.0849   1
  -4   9   5 31.3674 5.46607  -2
  -4  -9  -2 31.3674 5.46607   1
   4   9  -6 4.90273 4.72279  -2
   4  -9   3 4.90273 4.72279   1
   4   9  -7 362.444 14.6802  -2
   4  -9   4 362.444 14.6802   1
   4   9  -8 24.5257 5.83244  -2
   4  -9   5 24.5257 5.83244   1
   4   9  -9 45.3678 9.32009  -2
   4  -9   6 45.3678 9.32009   1
   4   9 -10 392.836 21.6910  -2
   4  -9   7 392.836 21.6910   1
   4   9 -11 95.4052 12.3855  -2
   4  -9   8 95.4052 12.3855   1
   4   9 -12 100.317 12.4925  -2
   4  -9   9 100.317 12.4925   1
   4   9 -13 31.7883 6.89869  -2
   4  -9  10 31.7883 6.89869   1
   4   9 -14 130.496 11.0572  -2
   4  -9  11 130.496 11.0572   1
   4   9 -15 493.264 19.5040  -2
   4  -9  12 493.264 19.5040   1
   4   9 -16 77.4094 9.00242  -2
   4  -9  13 77.4094 9.00242   1
   4   9 -17 53.3147 7.82525  -2
   4  -9  14 53.3147 7.82525   1
  -4  10 -11 478.161 33.7117  -2
  -4 -10  14 478.161 33.7117   1
  -4  10 -10 130.626 19.3353  -2
  -4 -10  13 130.626 19.3353   1
  -4  10  -9 115.790 18.0469  -2
  -4 -10  12 115.790 18.0469   1
  -4  10  -8 48.3714 13.9863  -2
  -4 -10  11 48.3714 13.9863   1
  -4  10  -7 322.874 27.5217  -2
  -4 -10  10 322.874 27.5217   1
  -4  10  -6 182.475 21.8591  -2
  -4 -10   9 182.475 21.8591   1
  -4  10  -5 209.996 23.1417  -2
  -4 -10   8 209.996 23.1417   1
  -4  10  -4 16.0037 10.1478  -2
  -4 -10   7 16.0037 10.1478   1
  -4  10  -3 579.874 34.9632  -2
  -4 -10   6 579.874 34.9632   1
  -4  10  -2 73.6908 10.3222  -2
  -4 -10   5 73.6908 10.3222   1
  -4  10  -1 166.012 13.3378  -2
  -4 -10   4 166.012 13.3378   1
  -4  10   0 13.2301 5.73489  -2
  -4 -10   3 13.2301 5.73489   1
  -4  10   1 521.035 28.0945  -2
  -4 -10   2 521.035 28.0945   1
  -4  10   2 187.473 18.3841  -2
  -4 -10   1 187.473 18.3841   1
  -4  10   3 13.2746 8.53265  -2
  -4 -10   0 13.2746 8.53265   1
  -4  10   4 18.9655 5.43877  -2
  -4 -10  -1 18.9655 5.43877   1
   4  10  -5 382.542 16.1118  -2
   4 -10   2 382.542 16.1118   1
  -4  10   6 153.330 11.1670  -2
  -4 -10  -3 153.330 11.1670   1
   4  10  -7 100.654 9.29565  -2
   4 -10   4 100.654 9.29565   1
   4  10  -8 39.7550 9.95812  -2
   4 -10   5 39.7550 9.95812   1
   4  10  -9 157.279 15.4601  -2
   4 -10   6 157.279 15.4601   1
   4  10 -10 53.9170 14.9388  -2
   4 -10   7 53.9170 14.9388   1
   4  10 -11 69.1342 10.6119  -2
   4 -10   8 69.1342 10.6119   1
   4  10 -12 19.9665 10.1245  -2
   4 -10   9 19.9665 10.1245   1
   4  10 -13 236.821 22.8635  -2
   4 -10  10 236.821 22.8635   1
  -4  11  -3 173.743 19.3833  -2
  -4 -11   6 173.743 19.3833   1
  -4  11  -2 325.249 23.9359  -2
  -4 -11   5 325.249 23.9359   1
  -4  11  -1 22.3132 10.3657  -2
  -4 -11   4 22.3132 10.3657   1
  -4  11   0 12.5206 9.07900  -2
  -4 -11   3 12.5206 9.07900   1
  -4  11   1 243.484 20.8834  -2
  -4 -11   2 243.484 20.8834   1
  -4  11   2 135.021 16.6635  -2
  -4 -11   1 135.021 16.6635   1
  -4  11   3 64.4432 12.6266  -2
  -4 -11   0 64.4432 12.6266   1
  -4  11   4 98.5586 14.4030  -2
  -4 -11  -1 98.5586 14.4030   1
  -4  11   5 70.8732 13.2399  -2
  -4 -11  -2 70.8732 13.2399   1
  -4  11   6 79.7683 12.4351  -2
  -4 -11  -3 79.7683 12.4351   1
  -5   0 -25 160.998 24.8827  -2
  -5   0  29 160.998 24.8827   1
  -5   0 -23 205.747 26.2581  -2
  -5   0  27 205.747 26.2581   1
  -5   0 -21 1.24357 5.70832  -2
  -5   0  25 1.24357 5.70832   1
  -5   0 -19 539.344 10.9897  -2
  -5   0  23 539.344 10.9897   1
  -5   0 -17 100.284 15.1510  -2
  -5   0  21 100.284 15.1510   1
  -5   0 -15 771.470 37.1933  -2
  -5   0  19 771.470 37.1933   1
  -5   0 -13 57.8652 11.7720  -2
  -5   0  17 57.8652 11.7720   1
  -5   0 -11 182.323 17.5103  -2
  -5   0  15 182.323 17.5103   1
  -5   0  -9 31.7507 8.15453  -2
  -5   0  13 31.7507 8.15453   1
  -5   0  -7 927.371 22.5476  -2
  -5   0  11 927.371 22.5476   1
  -5   0  -5 15.6858 2.92515  -2
  -5   0   9 15.6858 2.92515   1
   5   0   3 844.635 15.3990  -2
   5   0  -7 844.635 15.3990   1
   5   0   1 182.546 4.48442  -2
   5   0  -5 182.546 4.48442   1
   5   0  -1 175.197 9.16747  -2
   5   0  -3 175.197 9.16747   1
   5   0  -3 652.216 24.6034  -2
   5   0  -1 652.216 24.6034   1
  -5   0   5 762.611 13.9377  -2
  -5   0  -1 762.611 13.9377   1
   5   0  -7 160.008 7.85722  -2
   5   0   3 160.008 7.85722   1
   5   0  -9 4.28188 3.43401  -2
   5   0   5 4.28188 3.43401   1
   5   0 -11 1331.03 26.9179  -2
   5   0   7 1331.03 26.9179   1
  -5   0  13 126.526 7.40968  -2
  -5   0  -9 126.526 7.40968   1
   5   0 -15 820.099 21.5484  -2
   5   0  11 820.099 21.5484   1
   5   0 -17 79.1512 4.70657  -2
   5   0  13 79.1512 4.70657   1
   5   0 -19 609.338 27.7286  -2
   5   0  15 609.338 27.7286   1
   5   0 -21 50.8118 7.63138  -2
   5   0  17 50.8118 7.63138   1
   5   0 -23 1889.05 40.1821  -2
   5   0  19 1889.05 40.1821   1
   5   0 -25 43.5182 9.29484  -2
   5   0  21 43.5182 9.29484   1
   5   0 -27 84.1937 11.6500  -2
   5   0  23 84.1937 11.6500   1
   5   0 -29 29.2730 13.6336  -2
   5   0  25 29.2730 13.6336   1
  -5   1 -25 29.4352 14.8303  -2
  -5  -1  29 29.4352 14.8303   1
  -5   1 -24 477.648 38.7093  -2
  -5  -1  28 477.648 38.7093   1
  -5   1 -23 302.110 30.3426  -2
  -5  -1  27 302.110 30.3426   1
  -5   1 -22 247.664 26.6355  -2
  -5  -1  26 247.664 26.6355   1
  -5   1 -21 361.397 30.3571  -2
  -5  -1  25 361.397 30.3571   1
  -5   1 -20 51.8215 14.0250  -2
  -5  -1  24 51.8215 14.0250   1
  -5   1 -19 11.0012 5.49996  -2
  -5  -1  23 11.0012 5.49996   1
  -5   1 -18 1099.15 46.3369  -2
  -5  -1  22 1099.15 46.3369   1
  -5   1 -17 134.829 17.5568  -2
  -5  -1  21 134.829 17.5568   1
  -5   1 -16 1563.56 37.2811  -2
  -5  -1  20 1563.56 37.2811   1
  -5   1 -15 467.055 29.3272  -2
  -5  -1  19 467.055 29.3272   1
  -5   1 -14 387.108 26.2019  -2
  -5  -1  18 387.108 26.2019   1
  -5   1 -13 591.888 31.4000  -2
  -5  -1  17 591.888 31.4000   1
  -5   1 -12 250.461 20.6852  -2
  -5  -1  16 250.461 20.6852   1
  -5   1 -11 364.113 23.6117  -2
  -5  -1  15 364.113 23.6117   1
  -5   1 -10 1831.28 50.3494  -2
  -5  -1  14 1831.28 50.3494   1
  -5   1  -9 61.1682 10.6774  -2
  -5  -1  13 61.1682 10.6774   1
  -5   1  -8 1804.69 32.0305  -2
  -5  -1  12 1804.69 32.0305   1
  -5   1  -7 390.924 14.9539  -2
  -5  -1  11 390.924 14.9539   1
  -5   1  -6 758.819 20.2768  -2
  -5  -1  10 758.819 20.2768   1
  -5   1  -5 426.593 15.3016  -2
  -5  -1   9 426.593 15.3016   1
   5   1   4 115.997 8.44457  -2
   5  -1  -8 115.997 8.44457   1
  -5   1  -3 703.070 12.7110  -2
  -5  -1   7 703.070 12.7110   1
  -5   1  -2 766.053 12.7280  -2
  -5  -1   6 766.053 12.7280   1
   5   1   1 52.3838 2.19412  -2
   5  -1  -5 52.3838 2.19412   1
   5   1   0 168.508 5.58808  -2
   5  -1  -4 168.508 5.58808   1
   5   1  -1 542.459 16.5072  -2
   5  -1  -3 542.459 16.5072   1
   5   1  -2 2219.09 24.4275  -2
   5  -1  -2 2219.09 24.4275   1
   5   1  -3 282.213 8.87587  -2
   5  -1  -1 282.213 8.87587   1
   5   1  -4 80.5058 5.07851  -2
   5  -1   0 80.5058 5.07851   1
   5   1  -5 315.581 5.89898  -2
   5  -1   1 315.581 5.89898   1
  -5   1   6 134.455 3.24769  -2
  -5  -1  -2 134.455 3.24769   1
  -5   1   7 148.546 3.43297  -2
  -5  -1  -3 148.546 3.43297   1
  -5   1   8 572.787 9.63614  -2
  -5  -1  -4 572.787 9.63614   1
   5   1  -9 1229.20 18.5755  -2
   5  -1   5 1229.20 18.5755   1
  -5   1  10 3246.52 34.7548  -2
  -5  -1  -6 3246.52 34.7548   1
  -5   1  11 251.553 10.3382  -2
  -5  -1  -7 251.553 10.3382   1
   5   1 -12 508.202 10.4782  -2
   5  -1   8 508.202 10.4782   1
   5   1 -13 37.9276 4.37837  -2
   5  -1   9 37.9276 4.37837   1
  -5   1  14 565.691 10.6823  -2
  -5  -1 -10 565.691 10.6823   1
  -5   1  15 70.4501 4.37691  -2
  -5  -1 -11 70.4501 4.37691   1
   5   1 -16 1076.58 16.7642  -2
   5  -1  12 1076.58 16.7642   1
   5   1 -17 1065.47 24.3298  -2
   5  -1  13 1065.47 24.3298   1
   5   1 -18 1616.49 30.7577  -2
   5  -1  14 1616.49 30.7577   1
   5   1 -19 227.366 12.4660  -2
   5  -1  15 227.366 12.4660   1
   5   1 -20 350.011 13.2506  -2
   5  -1  16 350.011 13.2506   1
   5   1 -21 164.844 9.83609  -2
   5  -1  17 164.844 9.83609   1
   5   1 -22 678.134 19.2880  -2
   5  -1  18 678.134 19.2880   1
   5   1 -23 10.7126 4.82868  -2
   5  -1  19 10.7126 4.82868   1
   5   1 -24 201.461 12.1628  -2
   5  -1  20 201.461 12.1628   1
   5   1 -25 466.692 21.8956  -2
   5  -1  21 466.692 21.8956   1
   5   1 -26 276.112 17.8995  -2
   5  -1  22 276.112 17.8995   1
   5   1 -27 46.9703 10.2868  -2
   5  -1  23 46.9703 10.2868   1
   5   1 -28 74.5492 12.5566  -2
   5  -1  24 74.5492 12.5566   1
   5   1 -29 8.90655 7.98542  -2
   5  -1  25 8.90655 7.98542   1
  -5  -2 -25 38.4847 12.2088  -2
  -5   2  29 38.4847 12.2088   1
  -5  -2 -24 1254.15 41.8453  -2
  -5   2  28 1254.15 41.8453   1
  -5  -2 -23 6.99515 8.09408  -2
  -5   2  27 6.99515 8.09408   1
  -5  -2 -22 309.675 20.9893  -2
  -5   2  26 309.675 20.9893   1
  -5  -2 -21 4.76821 5.11318  -2
  -5   2  25 4.76821 5.11318   1
  -5  -2 -20 22.8057 9.32279  -2
  -5   2  24 22.8057 9.32279   1
  -5  -2 -19 137.497 13.5895  -2
  -5   2  23 137.497 13.5895   1
  -5   2 -18-1.40286 4.93572  -2
  -5  -2  22-1.40286 4.93572   1
  -5  -2 -17 616.968 17.2393  -2
  -5   2  21 616.968 17.2393   1
  -5  -2 -16 134.903 12.5406  -2
  -5   2  20 134.903 12.5406   1
  -5  -2 -15 16.5664 4.89673  -2
  -5   2  19 16.5664 4.89673   1
  -5  -2 -14 398.674 18.8067  -2
  -5   2  18 398.674 18.8067   1
  -5  -2 -13 3.48911 5.26550  -2
  -5   2  17 3.48911 5.26550   1
  -5  -2 -12 514.419 20.1354  -2
  -5   2  16 514.419 20.1354   1
  -5  -2 -11 31.5268 6.67093  -2
  -5   2  15 31.5268 6.67093   1
  -5  -2 -10 295.802 14.7583  -2
  -5   2  14 295.802 14.7583   1
  -5  -2  -9 1240.94 28.8184  -2
  -5   2  13 1240.94 28.8184   1
  -5  -2  -8 425.376 11.2528  -2
  -5   2  12 425.376 11.2528   1
  -5  -2  -7 90.5532 5.54274  -2
  -5   2  11 90.5532 5.54274   1
  -5  -2  -6 655.112 13.3330  -2
  -5   2  10 655.112 13.3330   1
  -5  -2  -5 83.1849 4.43867  -2
  -5   2   9 83.1849 4.43867   1
  -5   2  -4 1230.59 14.8913  -2
  -5  -2   8 1230.59 14.8913   1
  -5  -2  -3 406.670 7.54594  -2
  -5   2   7 406.670 7.54594   1
  -5   2  -2 1851.45 13.6343  -2
  -5  -2   6 1851.45 13.6343   1
   5   2   1 856.407 8.95898  -2
   5  -2  -5 856.407 8.95898   1
   5   2   0 882.340 8.67177  -2
   5  -2  -4 882.340 8.67177   1
   5   2  -1 74.8552 3.82154  -2
   5  -2  -3 74.8552 3.82154   1
   5   2  -2 606.779 9.49605  -2
   5  -2  -2 606.779 9.49605   1
   5  -2  -3 446.748 8.23688  -2
   5   2  -1 446.748 8.23688   1
  -5  -2   4 1072.35 10.9279  -2
  -5   2   0 1072.35 10.9279   1
   5   2  -5 1105.67 11.5830  -2
   5  -2   1 1105.67 11.5830   1
   5   2  -6 2224.94 13.4077  -2
   5  -2   2 2224.94 13.4077   1
   5   2  -7 70.2202 2.65963  -2
   5  -2   3 70.2202 2.65963   1
  -5   2   8 291.114 5.48624  -2
  -5  -2  -4 291.114 5.48624   1
  -5   2   9 25.7697 2.25239  -2
  -5  -2  -5 25.7697 2.25239   1
   5   2 -10 118.256 4.22864  -2
   5  -2   6 118.256 4.22864   1
   5   2 -11 501.595 8.33086  -2
   5  -2   7 501.595 8.33086   1
   5   2 -12 498.223 8.46217  -2
   5  -2   8 498.223 8.46217   1
   5   2 -13 851.858 16.5822  -2
   5  -2   9 851.858 16.5822   1
  -5  -2  14 446.260 11.2926  -2
  -5   2 -10 446.260 11.2926   1
   5   2 -15 250.769 9.83378  -2
   5  -2  11 250.769 9.83378   1
   5   2 -16 158.361 6.86825  -2
   5  -2  12 158.361 6.86825   1
   5   2 -17 51.6949 6.61615  -2
   5  -2  13 51.6949 6.61615   1
   5   2 -18 1049.24 25.6781  -2
   5  -2  14 1049.24 25.6781   1
   5   2 -19 134.466 10.3877  -2
   5  -2  15 134.466 10.3877   1
   5  -2 -20 202.549 9.35832  -2
   5   2  16 202.549 9.35832   1
   5  -2 -21 115.371 8.78028  -2
   5   2  17 115.371 8.78028   1
   5   2 -22 33.2776 6.23817  -2
   5  -2  18 33.2776 6.23817   1
   5  -2 -23 267.961 13.2998  -2
   5   2  19 267.961 13.2998   1
   5  -2 -24 183.458 11.8280  -2
   5   2  20 183.458 11.8280   1
   5  -2 -25 68.2570 8.33536  -2
   5   2  21 68.2570 8.33536   1
   5  -2 -26 1842.29 35.6118  -2
   5   2  22 1842.29 35.6118   1
   5  -2 -27-3.53301 5.27240  -2
   5   2  23-3.53301 5.27240   1
   5  -2 -28 297.358 16.9869  -2
   5   2  24 297.358 16.9869   1
   5  -2 -29 48.0078 9.66425  -2
   5   2  25 48.0078 9.66425   1
  -5  -3 -24 147.548 15.8650  -2
  -5   3  28 147.548 15.8650   1
  -5  -3 -23 59.0270 12.0199  -2
  -5   3  27 59.0270 12.0199   1
  -5   3 -22 17.9480 4.55717  -2
  -5  -3  26 17.9480 4.55717   1
  -5  -3 -21 15.9866 4.70051  -2
  -5   3  25 15.9866 4.70051   1
  -5  -3 -20 6.64607 5.06139  -2
  -5   3  24 6.64607 5.06139   1
  -5   3 -19 36.5392 5.40271  -2
  -5  -3  23 36.5392 5.40271   1
  -5  -3 -18 542.727 23.7693  -2
  -5   3  22 542.727 23.7693   1
  -5  -3 -17 957.265 30.5291  -2
  -5   3  21 957.265 30.5291   1
  -5  -3 -16 154.092 13.1782  -2
  -5   3  20 154.092 13.1782   1
  -5  -3 -15 394.018 19.0741  -2
  -5   3  19 394.018 19.0741   1
  -5  -3 -14 184.738 13.2237  -2
  -5   3  18 184.738 13.2237   1
  -5  -3 -13 596.638 21.9642  -2
  -5   3  17 596.638 21.9642   1
  -5  -3 -12 34.7739 6.98735  -2
  -5   3  16 34.7739 6.98735   1
  -5  -3 -11 51.5431 7.25368  -2
  -5   3  15 51.5431 7.25368   1
  -5  -3 -10 60.2189 7.53232  -2
  -5   3  14 60.2189 7.53232   1
  -5  -3  -9 1161.52 27.8695  -2
  -5   3  13 1161.52 27.8695   1
   5   3   8 177.048 7.52312  -2
   5  -3 -12 177.048 7.52312   1
  -5   3  -7 1295.56 16.5676  -2
  -5  -3  11 1295.56 16.5676   1
  -5  -3  -6 815.685 12.9943  -2
  -5   3  10 815.685 12.9943   1
  -5  -3  -5 1821.33 18.8914  -2
  -5   3   9 1821.33 18.8914   1
  -5  -3  -4 155.508 4.76621  -2
  -5   3   8 155.508 4.76621   1
   5   3   3 22.5228 1.86483  -2
   5  -3  -7 22.5228 1.86483   1
  -5  -3  -2 313.864 5.60100  -2
  -5   3   6 313.864 5.60100   1
  -5  -3  -1 416.783 6.45396  -2
  -5   3   5 416.783 6.45396   1
   5   3   0 600.682 7.68524  -2
   5  -3  -4 600.682 7.68524   1
   5   3  -1 2241.97 14.5529  -2
   5  -3  -3 2241.97 14.5529   1
   5   3  -2 1190.02 13.5705  -2
   5  -3  -2 1190.02 13.5705   1
   5  -3  -3 1797.00 15.0095  -2
   5   3  -1 1797.00 15.0095   1
   5   3  -4 134.010 4.48724  -2
   5  -3   0 134.010 4.48724   1
   5   3  -5 611.861 9.86013  -2
   5  -3   1 611.861 9.86013   1
   5   3  -6 93.0313 3.62254  -2
   5  -3   2 93.0313 3.62254   1
  -5   3   7 9.92350 1.26672  -2
  -5  -3  -3 9.92350 1.26672   1
   5   3  -8 543.515 6.88759  -2
   5  -3   4 543.515 6.88759   1
   5   3  -9 1706.57 12.3741  -2
   5  -3   5 1706.57 12.3741   1
  -5   3  10 341.069 5.85894  -2
  -5  -3  -6 341.069 5.85894   1
   5   3 -11 757.782 8.77567  -2
   5  -3   7 757.782 8.77567   1
   5   3 -12 508.179 7.89746  -2
   5  -3   8 508.179 7.89746   1
  -5  -3  13 1130.70 15.2480  -2
  -5   3  -9 1130.70 15.2480   1
  -5  -3  14 275.897 8.10534  -2
  -5   3 -10 275.897 8.10534   1
   5   3 -15 184.380 8.69964  -2
   5  -3  11 184.380 8.69964   1
   5   3 -16 96.5237 7.20750  -2
   5  -3  12 96.5237 7.20750   1
   5   3 -17 522.702 20.4679  -2
   5  -3  13 522.702 20.4679   1
   5   3 -18 41.7784 7.49502  -2
   5  -3  14 41.7784 7.49502   1
   5  -3 -19 79.1281 6.67645  -2
   5   3  15 79.1281 6.67645   1
   5   3 -20 626.541 16.2954  -2
   5  -3  16 626.541 16.2954   1
   5  -3 -21 654.870 19.1895  -2
   5   3  17 654.870 19.1895   1
   5  -3 -22 789.854 21.5519  -2
   5   3  18 789.854 21.5519   1
   5   3 -23 85.9542 8.82919  -2
   5  -3  19 85.9542 8.82919   1
   5  -3 -24 40.6269 7.07794  -2
   5   3  20 40.6269 7.07794   1
   5  -3 -25-0.77642 3.67624  -2
   5   3  21-0.77642 3.67624   1
   5  -3 -26 0.71766 5.31160  -2
   5   3  22 0.71766 5.31160   1
   5  -3 -27 15.7156 4.97357  -2
   5   3  23 15.7156 4.97357   1
   5  -3 -28 231.208 15.4451  -2
   5   3  24 231.208 15.4451   1
  -5  -4 -24 352.509 19.1308  -2
  -5   4  28 352.509 19.1308   1
  -5  -4 -23 0.82182 4.51384  -2
  -5   4  27 0.82182 4.51384   1
  -5  -4 -22 456.192 20.1407  -2
  -5   4  26 456.192 20.1407   1
  -5  -4 -21 3.19931 4.86406  -2
  -5   4  25 3.19931 4.86406   1
  -5  -4 -20 903.025 31.8058  -2
  -5   4  24 903.025 31.8058   1
  -5  -4 -19 39.0082 9.17377  -2
  -5   4  23 39.0082 9.17377   1
  -5  -4 -18 25.7975 5.99288  -2
  -5   4  22 25.7975 5.99288   1
  -5  -4 -17 750.029 26.8958  -2
  -5   4  21 750.029 26.8958   1
  -5  -4 -16 131.833 12.2918  -2
  -5   4  20 131.833 12.2918   1
  -5  -4 -15 48.7242 8.30587  -2
  -5   4  19 48.7242 8.30587   1
  -5  -4 -14 1979.66 39.9358  -2
  -5   4  18 1979.66 39.9358   1
  -5  -4 -13 43.6678 7.65877  -2
  -5   4  17 43.6678 7.65877   1
  -5  -4 -12 1226.98 30.2305  -2
  -5   4  16 1226.98 30.2305   1
  -5  -4 -11 5.31459 2.35344  -2
  -5   4  15 5.31459 2.35344   1
  -5  -4 -10 297.170 10.1823  -2
  -5   4  14 297.170 10.1823   1
  -5  -4  -9 864.661 10.4485  -2
  -5   4  13 864.661 10.4485   1
  -5   4  -8 538.084 11.2853  -2
  -5  -4  12 538.084 11.2853   1
   5   4   7 272.908 7.32520  -2
   5  -4 -11 272.908 7.32520   1
  -5  -4  -6 2373.45 20.3616  -2
  -5   4  10 2373.45 20.3616   1
  -5  -4  -5 93.1891 3.57694  -2
  -5   4   9 93.1891 3.57694   1
   5  -4   4 1029.26 10.2673  -2
   5   4  -8 1029.26 10.2673   1
  -5  -4  -3 2.47639 1.23492  -2
  -5   4   7 2.47639 1.23492   1
  -5  -4  -2 285.678 5.76294  -2
  -5   4   6 285.678 5.76294   1
  -5  -4  -1 128.842 4.44990  -2
  -5   4   5 128.842 4.44990   1
  -5  -4   0 3834.22 19.4372  -2
  -5   4   4 3834.22 19.4372   1
   5   4  -1 409.097 7.45956  -2
   5  -4  -3 409.097 7.45956   1
   5   4  -2 502.442 11.2861  -2
   5  -4  -2 502.442 11.2861   1
   5   4  -3 889.371 13.0492  -2
   5  -4  -1 889.371 13.0492   1
   5  -4  -4 909.231 11.5541  -2
   5   4   0 909.231 11.5541   1
   5   4  -5 10.0277 2.21500  -2
   5  -4   1 10.0277 2.21500   1
   5   4  -6 73.8011 3.73125  -2
   5  -4   2 73.8011 3.73125   1
  -5   4   7 6.89632 1.49077  -2
  -5  -4  -3 6.89632 1.49077   1
  -5   4   8 5068.82 21.7913  -2
  -5  -4  -4 5068.82 21.7913   1
   5   4  -9 240.701 6.05371  -2
   5  -4   5 240.701 6.05371   1
   5   4 -10 659.189 9.80434  -2
   5  -4   6 659.189 9.80434   1
   5   4 -11 1053.33 11.9598  -2
   5  -4   7 1053.33 11.9598   1
  -5  -4  12 389.215 8.74080  -2
  -5   4  -8 389.215 8.74080   1
  -5  -4  13 141.512 5.69279  -2
  -5   4  -9 141.512 5.69279   1
   5   4 -14 111.563 6.43321  -2
   5  -4  10 111.563 6.43321   1
   5   4 -15 23.2791 4.51458  -2
   5  -4  11 23.2791 4.51458   1
   5   4 -16 1866.66 28.1883  -2
   5  -4  12 1866.66 28.1883   1
   5   4 -17 190.612 12.5501  -2
   5  -4  13 190.612 12.5501   1
   5  -4 -18 1120.08 24.1408  -2
   5   4  14 1120.08 24.1408   1
   5   4 -19 224.714 11.8005  -2
   5  -4  15 224.714 11.8005   1
   5  -4 -20 41.5785 6.54059  -2
   5   4  16 41.5785 6.54059   1
   5  -4 -21 129.794 8.33323  -2
   5   4  17 129.794 8.33323   1
   5  -4 -22 211.059 10.6532  -2
   5   4  18 211.059 10.6532   1
   5  -4 -23 58.0138 7.78050  -2
   5   4  19 58.0138 7.78050   1
   5  -4 -24 105.776 7.15519  -2
   5   4  20 105.776 7.15519   1
   5  -4 -25 20.1763 5.20765  -2
   5   4  21 20.1763 5.20765   1
   5   4 -26 421.592 18.6273  -2
   5  -4  22 421.592 18.6273   1
   5  -4 -27-0.42742 6.05110  -2
   5   4  23-0.42742 6.05110   1
   5  -4 -28 92.5508 14.1988  -2
   5   4  24 92.5508 14.1988   1
  -5   5 -24 243.499 28.6068  -2
  -5  -5  28 243.499 28.6068   1
  -5  -5 -23 386.112 23.4574  -2
  -5   5  27 386.112 23.4574   1
  -5  -5 -22 142.189 15.0430  -2
  -5   5  26 142.189 15.0430   1
  -5  -5 -21 549.522 25.6284  -2
  -5   5  25 549.522 25.6284   1
  -5  -5 -20 265.346 17.8310  -2
  -5   5  24 265.346 17.8310   1
  -5  -5 -19 34.4589 6.68769  -2
  -5   5  23 34.4589 6.68769   1
  -5  -5 -18 214.978 15.4147  -2
  -5   5  22 214.978 15.4147   1
  -5  -5 -17 368.769 19.1302  -2
  -5   5  21 368.769 19.1302   1
  -5  -5 -16 342.225 18.0553  -2
  -5   5  20 342.225 18.0553   1
  -5  -5 -15 4.26508 4.22023  -2
  -5   5  19 4.26508 4.22023   1
  -5  -5 -14 477.043 19.9435  -2
  -5   5  18 477.043 19.9435   1
  -5  -5 -13 170.022 12.6062  -2
  -5   5  17 170.022 12.6062   1
  -5  -5 -12 155.149 11.7468  -2
  -5   5  16 155.149 11.7468   1
  -5  -5 -11 273.114 11.5644  -2
  -5   5  15 273.114 11.5644   1
  -5  -5 -10 288.603 11.6644  -2
  -5   5  14 288.603 11.6644   1
  -5   5  -9 554.590 13.2926  -2
  -5  -5  13 554.590 13.2926   1
  -5   5  -8 53.3004 4.73685  -2
  -5  -5  12 53.3004 4.73685   1
  -5  -5  -7 878.562 9.54028  -2
  -5   5  11 878.562 9.54028   1
   5   5   6 264.858 5.52115  -2
   5  -5 -10 264.858 5.52115   1
  -5  -5  -5 342.462 7.13626  -2
  -5   5   9 342.462 7.13626   1
  -5  -5  -4 86.0878 2.79673  -2
  -5   5   8 86.0878 2.79673   1
  -5  -5  -3 1785.33 16.1080  -2
  -5   5   7 1785.33 16.1080   1
  -5  -5  -2 59.0966 2.33830  -2
  -5   5   6 59.0966 2.33830   1
   5   5   1 454.670 7.59013  -2
   5  -5  -5 454.670 7.59013   1
   5  -5   0 178.261 4.18832  -2
   5   5  -4 178.261 4.18832   1
  -5  -5   1 1453.10 18.5791  -2
  -5   5   3 1453.10 18.5791   1
   5   5  -2 6.04055 2.93730  -2
   5  -5  -2 6.04055 2.93730   1
   5   5  -3 804.653 12.6896  -2
   5  -5  -1 804.653 12.6896   1
   5   5  -4 144.538 6.02956  -2
   5  -5   0 144.538 6.02956   1
   5   5  -5 2069.67 20.0125  -2
   5  -5   1 2069.67 20.0125   1
  -5   5   6 255.309 5.64784  -2
  -5  -5  -2 255.309 5.64784   1
  -5   5   7 364.047 6.63881  -2
  -5  -5  -3 364.047 6.63881   1
  -5   5   8 427.619 7.13247  -2
  -5  -5  -4 427.619 7.13247   1
   5   5  -9 107.707 4.41049  -2
   5  -5   5 107.707 4.41049   1
   5   5 -10 532.117 9.19293  -2
   5  -5   6 532.117 9.19293   1
  -5  -5  11 195.735 5.87940  -2
  -5   5  -7 195.735 5.87940   1
  -5  -5  12 97.8117 5.38788  -2
  -5   5  -8 97.8117 5.38788   1
   5   5 -13 953.453 17.9707  -2
   5  -5   9 953.453 17.9707   1
   5   5 -14 813.968 16.9588  -2
   5  -5  10 813.968 16.9588   1
   5   5 -15 437.779 12.8101  -2
   5  -5  11 437.779 12.8101   1
   5   5 -16 133.987 8.04845  -2
   5  -5  12 133.987 8.04845   1
   5  -5 -17 858.435 14.9304  -2
   5   5  13 858.435 14.9304   1
   5   5 -18 771.777 17.4852  -2
   5  -5  14 771.777 17.4852   1
   5  -5 -19 12.7598 3.89378  -2
   5   5  15 12.7598 3.89378   1
   5  -5 -20 56.3383 7.26818  -2
   5   5  16 56.3383 7.26818   1
   5   5 -21 147.429 10.6827  -2
   5  -5  17 147.429 10.6827   1
   5  -5 -22 678.204 21.0746  -2
   5   5  18 678.204 21.0746   1
   5   5 -23 255.230 14.0255  -2
   5  -5  19 255.230 14.0255   1
   5   5 -24 54.3718 8.19609  -2
   5  -5  20 54.3718 8.19609   1
   5  -5 -25 1306.24 38.8737  -2
   5   5  21 1306.24 38.8737   1
   5  -5 -26 261.568 19.9008  -2
   5   5  22 261.568 19.9008   1
   5  -5 -27 71.3904 12.7479  -2
   5   5  23 71.3904 12.7479   1
  -5  -6 -23 107.686 14.1306  -2
  -5   6  27 107.686 14.1306   1
  -5  -6 -22 32.8756 6.76341  -2
  -5   6  26 32.8756 6.76341   1
  -5  -6 -21-7.67628 6.24422  -2
  -5   6  25-7.67628 6.24422   1
  -5  -6 -20 68.3757 11.0986  -2
  -5   6  24 68.3757 11.0986   1
  -5  -6 -19 165.877 14.2472  -2
  -5   6  23 165.877 14.2472   1
  -5  -6 -18 127.745 12.3991  -2
  -5   6  22 127.745 12.3991   1
  -5  -6 -17 635.006 24.3040  -2
  -5   6  21 635.006 24.3040   1
  -5  -6 -16-0.10004 6.08729  -2
  -5   6  20-0.10004 6.08729   1
  -5  -6 -15 451.372 19.7649  -2
  -5   6  19 451.372 19.7649   1
  -5  -6 -14 172.056 12.7401  -2
  -5   6  18 172.056 12.7401   1
  -5  -6 -13 18.9249 6.35519  -2
  -5   6  17 18.9249 6.35519   1
  -5  -6 -12 574.911 17.0913  -2
  -5   6  16 574.911 17.0913   1
  -5   6 -11 84.5871 6.32075  -2
  -5  -6  15 84.5871 6.32075   1
  -5  -6 -10 160.783 7.80212  -2
  -5   6  14 160.783 7.80212   1
  -5  -6  -9 1338.72 19.9783  -2
  -5   6  13 1338.72 19.9783   1
  -5   6  -8 34.2551 4.01855  -2
  -5  -6  12 34.2551 4.01855   1
  -5  -6  -7 267.651 7.05901  -2
  -5   6  11 267.651 7.05901   1
  -5  -6  -6 120.693 3.61467  -2
  -5   6  10 120.693 3.61467   1
  -5  -6  -5 154.160 6.15969  -2
  -5   6   9 154.160 6.15969   1
   5  -6   4 590.633 11.1210  -2
   5   6  -8 590.633 11.1210   1
   5   6   3 254.944 7.45445  -2
   5  -6  -7 254.944 7.45445   1
  -5  -6  -2 34.4773 2.56771  -2
  -5   6   6 34.4773 2.56771   1
   5   6   1 708.205 11.7882  -2
   5  -6  -5 708.205 11.7882   1
  -5  -6   0 493.156 8.53876  -2
  -5   6   4 493.156 8.53876   1
  -5  -6   1 269.127 7.50038  -2
  -5   6   3 269.127 7.50038   1
  -5  -6   2-3.19970 2.43601  -2
  -5   6   2-3.19970 2.43601   1
   5   6  -3 744.066 12.2256  -2
   5  -6  -1 744.066 12.2256   1
   5   6  -4 165.820 6.26727  -2
   5  -6   0 165.820 6.26727   1
   5   6  -5 1827.96 18.9494  -2
   5  -6   1 1827.96 18.9494   1
   5   6  -6 9.57960 2.16676  -2
   5  -6   2 9.57960 2.16676   1
   5  -6  -7 39.4624 3.18333  -2
   5   6   3 39.4624 3.18333   1
   5   6  -8 1022.84 11.4576  -2
   5  -6   4 1022.84 11.4576   1
   5   6  -9 574.850 9.64871  -2
   5  -6   5 574.850 9.64871   1
  -5  -6  10 73.0249 3.95459  -2
  -5   6  -6 73.0249 3.95459   1
   5   6 -11 1173.05 16.8070  -2
   5  -6   7 1173.05 16.8070   1
   5   6 -12 8.99328 3.94027  -2
   5  -6   8 8.99328 3.94027   1
   5   6 -13 1697.56 36.8462  -2
   5  -6   9 1697.56 36.8462   1
   5   6 -14 134.236 9.68847  -2
   5  -6  10 134.236 9.68847   1
   5   6 -15 112.648 7.51546  -2
   5  -6  11 112.648 7.51546   1
   5  -6 -16 460.791 11.3046  -2
   5   6  12 460.791 11.3046   1
   5   6 -17 140.499 6.88511  -2
   5  -6  13 140.499 6.88511   1
   5   6 -18 36.7805 3.76694  -2
   5  -6  14 36.7805 3.76694   1
   5   6 -19 560.666 13.0256  -2
   5  -6  15 560.666 13.0256   1
   5   6 -20 7.45842 3.06359  -2
   5  -6  16 7.45842 3.06359   1
   5   6 -21 231.884 10.0341  -2
   5  -6  17 231.884 10.0341   1
   5   6 -22 122.186 8.96925  -2
   5  -6  18 122.186 8.96925   1
   5   6 -23 17.3459 4.62771  -2
   5  -6  19 17.3459 4.62771   1
   5   6 -24 8.62289 6.06775  -2
   5  -6  20 8.62289 6.06775   1
   5  -6 -25 8.13725 4.79549  -2
   5   6  21 8.13725 4.79549   1
   5  -6 -26 5.04748 7.79017  -2
   5   6  22 5.04748 7.79017   1
   5  -6 -27 42.0260 11.7531  -2
   5   6  23 42.0260 11.7531   1
  -5  -7 -22 113.300 18.0730  -2
  -5   7  26 113.300 18.0730   1
  -5  -7 -21 2.08308 9.19100  -2
  -5   7  25 2.08308 9.19100   1
  -5  -7 -20 145.121 19.8972  -2
  -5   7  24 145.121 19.8972   1
  -5  -7 -19 135.289 12.9324  -2
  -5   7  23 135.289 12.9324   1
  -5  -7 -18 334.608 18.1516  -2
  -5   7  22 334.608 18.1516   1
  -5  -7 -17 7.51759 3.53593  -2
  -5   7  21 7.51759 3.53593   1
  -5  -7 -16 374.205 15.5127  -2
  -5   7  20 374.205 15.5127   1
  -5  -7 -15 88.6106 8.36259  -2
  -5   7  19 88.6106 8.36259   1
  -5  -7 -14 459.752 16.0597  -2
  -5   7  18 459.752 16.0597   1
  -5  -7 -13 293.230 13.0017  -2
  -5   7  17 293.230 13.0017   1
  -5  -7 -12 18.1777 5.14257  -2
  -5   7  16 18.1777 5.14257   1
  -5   7 -11 297.107 12.3802  -2
  -5  -7  15 297.107 12.3802   1
  -5   7 -10 456.352 14.6604  -2
  -5  -7  14 456.352 14.6604   1
  -5  -7  -9 885.728 19.6638  -2
  -5   7  13 885.728 19.6638   1
  -5  -7  -8 11.4302 4.12942  -2
  -5   7  12 11.4302 4.12942   1
  -5  -7  -7 132.706 8.04438  -2
  -5   7  11 132.706 8.04438   1
  -5  -7  -6 817.290 15.1277  -2
  -5   7  10 817.290 15.1277   1
  -5  -7  -5 780.229 11.6107  -2
  -5   7   9 780.229 11.6107   1
  -5  -7  -4 178.387 7.42499  -2
  -5   7   8 178.387 7.42499   1
  -5  -7  -3 755.903 11.2092  -2
  -5   7   7 755.903 11.2092   1
   5  -7   2 578.523 9.95736  -2
   5   7  -6 578.523 9.95736   1
   5  -7   1 2075.04 18.1890  -2
   5   7  -5 2075.04 18.1890   1
  -5  -7   0 505.697 8.61018  -2
  -5   7   4 505.697 8.61018   1
   5  -7  -1 198.603 5.85098  -2
   5   7  -3 198.603 5.85098   1
   5  -7  -2 331.915 8.34899  -2
   5   7  -2 331.915 8.34899   1
   5  -7  -3 518.157 9.59935  -2
   5   7  -1 518.157 9.59935   1
  -5   7   4 102.094 5.33889  -2
  -5  -7   0 102.094 5.33889   1
   5  -7  -5 737.889 12.3333  -2
   5   7   1 737.889 12.3333   1
   5  -7  -6 86.0378 4.63759  -2
   5   7   2 86.0378 4.63759   1
   5  -7  -7 1202.12 14.8361  -2
   5   7   3 1202.12 14.8361   1
  -5  -7   8 586.956 8.98055  -2
  -5   7  -4 586.956 8.98055   1
   5  -7  -9 132.236 6.94667  -2
   5   7   5 132.236 6.94667   1
   5  -7 -10 199.406 10.2464  -2
   5   7   6 199.406 10.2464   1
   5   7 -11 27.5478 4.86082  -2
   5  -7   7 27.5478 4.86082   1
   5   7 -12 71.2794 9.25521  -2
   5  -7   8 71.2794 9.25521   1
   5   7 -13 263.101 12.0270  -2
   5  -7   9 263.101 12.0270   1
   5  -7 -14 1013.30 19.1262  -2
   5   7  10 1013.30 19.1262   1
   5  -7 -15 123.345 7.01127  -2
   5   7  11 123.345 7.01127   1
   5  -7 -16 156.673 7.27733  -2
   5   7  12 156.673 7.27733   1
   5   7 -17 78.2467 5.72817  -2
   5  -7  13 78.2467 5.72817   1
   5   7 -18 575.869 13.4590  -2
   5  -7  14 575.869 13.4590   1
   5   7 -19 194.272 8.49515  -2
   5  -7  15 194.272 8.49515   1
   5   7 -20 508.961 13.1417  -2
   5  -7  16 508.961 13.1417   1
   5   7 -21 21.1054 4.16944  -2
   5  -7  17 21.1054 4.16944   1
   5   7 -22 1542.37 25.6589  -2
   5  -7  18 1542.37 25.6589   1
   5   7 -23 102.899 8.85217  -2
   5  -7  19 102.899 8.85217   1
   5   7 -24 22.7163 6.66409  -2
   5  -7  20 22.7163 6.66409   1
   5  -7 -25 46.3095 15.0583  -2
   5   7  21 46.3095 15.0583   1
   5  -7 -26 213.064 25.9369  -2
   5   7  22 213.064 25.9369   1
  -5   8 -18 715.127 41.7639  -2
  -5  -8  22 715.127 41.7639   1
  -5  -8 -17 442.161 20.9728  -2
  -5   8  21 442.161 20.9728   1
  -5  -8 -16 60.8479 9.53281  -2
  -5   8  20 60.8479 9.53281   1
  -5  -8 -15 65.4182 9.36156  -2
  -5   8  19 65.4182 9.36156   1
  -5  -8 -14 668.475 24.0983  -2
  -5   8  18 668.475 24.0983   1
  -5  -8 -13 41.7529 8.08648  -2
  -5   8  17 41.7529 8.08648   1
  -5  -8 -12 552.767 20.8587  -2
  -5   8  16 552.767 20.8587   1
  -5  -8 -11 78.1293 8.99966  -2
  -5   8  15 78.1293 8.99966   1
  -5  -8 -10 1097.32 28.0128  -2
  -5   8  14 1097.32 28.0128   1
  -5  -8  -9 584.334 20.5193  -2
  -5   8  13 584.334 20.5193   1
  -5  -8  -8 54.2544 7.85789  -2
  -5   8  12 54.2544 7.85789   1
  -5  -8  -7 50.2192 7.18491  -2
  -5   8  11 50.2192 7.18491   1
  -5  -8  -6 612.234 19.8855  -2
  -5   8  10 612.234 19.8855   1
  -5  -8  -5 28.9004 5.82290  -2
  -5   8   9 28.9004 5.82290   1
  -5  -8  -4 225.759 12.1658  -2
  -5   8   8 225.759 12.1658   1
  -5  -8  -3 120.331 9.24877  -2
  -5   8   7 120.331 9.24877   1
  -5  -8  -2 184.694 8.83968  -2
  -5   8   6 184.694 8.83968   1
  -5  -8  -1 121.085 9.20551  -2
  -5   8   5 121.085 9.20551   1
  -5  -8   0 583.672 18.2631  -2
  -5   8   4 583.672 18.2631   1
  -5  -8   1 28.8615 5.21012  -2
  -5   8   3 28.8615 5.21012   1
  -5  -8   2 3.77075 4.36646  -2
  -5   8   2 3.77075 4.36646   1
  -5   8   3 179.505 8.25495  -2
  -5  -8   1 179.505 8.25495   1
  -5   8   4 419.457 13.3620  -2
  -5  -8   0 419.457 13.3620   1
  -5   8   5 167.952 9.11085  -2
  -5  -8  -1 167.952 9.11085   1
  -5  -8   6 557.115 13.7558  -2
  -5   8  -2 557.115 13.7558   1
  -5   8   7 147.115 9.77984  -2
  -5  -8  -3 147.115 9.77984   1
   5   8  -8 1327.07 26.3342  -2
   5  -8   4 1327.07 26.3342   1
   5   8  -9 112.380 11.9896  -2
   5  -8   5 112.380 11.9896   1
   5   8 -10 205.421 15.3155  -2
   5  -8   6 205.421 15.3155   1
   5  -8 -11 232.160 11.5485  -2
   5   8   7 232.160 11.5485   1
   5  -8 -12 361.990 14.1704  -2
   5   8   8 361.990 14.1704   1
   5   8 -13 150.259 10.1037  -2
   5  -8   9 150.259 10.1037   1
   5   8 -14 1488.11 28.6677  -2
   5  -8  10 1488.11 28.6677   1
   5   8 -15 427.713 14.2405  -2
   5  -8  11 427.713 14.2405   1
   5   8 -16 783.117 17.3729  -2
   5  -8  12 783.117 17.3729   1
   5   8 -17 137.472 8.32002  -2
   5  -8  13 137.472 8.32002   1
   5   8 -18 279.233 12.7126  -2
   5  -8  14 279.233 12.7126   1
   5   8 -19 60.1835 8.04596  -2
   5  -8  15 60.1835 8.04596   1
   5   8 -20 6.43742 5.23200  -2
   5  -8  16 6.43742 5.23200   1
   5   8 -21 78.2474 11.5436  -2
   5  -8  17 78.2474 11.5436   1
   5   8 -22 879.845 44.9267  -2
   5  -8  18 879.845 44.9267   1
  -5   9 -14 100.625 17.3835  -2
  -5  -9  18 100.625 17.3835   1
  -5   9 -13 235.255 24.5223  -2
  -5  -9  17 235.255 24.5223   1
  -5   9 -12 67.9167 14.6215  -2
  -5  -9  16 67.9167 14.6215   1
  -5   9 -11 504.456 33.6810  -2
  -5  -9  15 504.456 33.6810   1
  -5   9 -10 253.391 24.1450  -2
  -5  -9  14 253.391 24.1450   1
  -5   9  -9 818.794 41.5264  -2
  -5  -9  13 818.794 41.5264   1
  -5   9  -8 379.937 28.8818  -2
  -5  -9  12 379.937 28.8818   1
  -5   9  -7 255.504 24.2293  -2
  -5  -9  11 255.504 24.2293   1
  -5   9  -6 418.253 29.7622  -2
  -5  -9  10 418.253 29.7622   1
  -5   9  -5 928.608 42.7429  -2
  -5  -9   9 928.608 42.7429   1
  -5   9  -4 11.9460 6.42351  -2
  -5  -9   8 11.9460 6.42351   1
  -5   9  -3 1339.56 31.0234  -2
  -5  -9   7 1339.56 31.0234   1
  -5   9  -2 435.186 18.5760  -2
  -5  -9   6 435.186 18.5760   1
  -5   9  -1 1527.88 52.8763  -2
  -5  -9   5 1527.88 52.8763   1
  -5   9   0 493.688 30.9359  -2
  -5  -9   4 493.688 30.9359   1
  -5   9   1 469.096 28.4174  -2
  -5  -9   3 469.096 28.4174   1
  -5   9   2 376.183 25.2194  -2
  -5  -9   2 376.183 25.2194   1
  -5   9   3 616.504 31.3583  -2
  -5  -9   1 616.504 31.3583   1
  -5   9   4 168.246 13.4469  -2
  -5  -9   0 168.246 13.4469   1
  -5   9   5 1156.47 31.6949  -2
  -5  -9  -1 1156.47 31.6949   1
  -5   9   6 439.377 16.9842  -2
  -5  -9  -2 439.377 16.9842   1
  -5   9   7 638.706 19.9586  -2
  -5  -9  -3 638.706 19.9586   1
   5   9  -8 25.7151 5.74107  -2
   5  -9   4 25.7151 5.74107   1
   5   9  -9 197.866 16.1622  -2
   5  -9   5 197.866 16.1622   1
   5   9 -10 165.477 14.7743  -2
   5  -9   6 165.477 14.7743   1
   5   9 -11 66.1344 10.4186  -2
   5  -9   7 66.1344 10.4186   1
   5   9 -12 68.9379 10.8031  -2
   5  -9   8 68.9379 10.8031   1
   5   9 -13 319.201 20.0126  -2
   5  -9   9 319.201 20.0126   1
   5   9 -14 311.812 15.8726  -2
   5  -9  10 311.812 15.8726   1
   5   9 -15 67.0904 11.0495  -2
   5  -9  11 67.0904 11.0495   1
   5   9 -16 132.699 13.7703  -2
   5  -9  12 132.699 13.7703   1
  -5  10  -9 74.6445 15.6363  -2
  -5 -10  13 74.6445 15.6363   1
  -5  10  -8 56.9027 14.3133  -2
  -5 -10  12 56.9027 14.3133   1
  -5  10  -7 224.413 24.0401  -2
  -5 -10  11 224.413 24.0401   1
  -5  10  -6 30.6361 12.0032  -2
  -5 -10  10 30.6361 12.0032   1
  -5  10  -5 242.935 15.2148  -2
  -5 -10   9 242.935 15.2148   1
  -5  10  -4 32.1795 12.1185  -2
  -5 -10   8 32.1795 12.1185   1
  -5  10  -3 4.11283 7.63938  -2
  -5 -10   7 4.11283 7.63938   1
  -5  10  -2 31.3106 11.4263  -2
  -5 -10   6 31.3106 11.4263   1
  -5  10  -1 62.1705 7.21361  -2
  -5 -10   5 62.1705 7.21361   1
  -5  10   0 72.3949 13.8630  -2
  -5 -10   4 72.3949 13.8630   1
  -5  10   1 311.389 25.0324  -2
  -5 -10   3 311.389 25.0324   1
  -5  10   2 2.83976 4.65686  -2
  -5 -10   2 2.83976 4.65686   1
  -5  10   3 148.691 17.7394  -2
  -5 -10   1 148.691 17.7394   1
  -5  10   4 172.872 18.5225  -2
  -5 -10   0 172.872 18.5225   1
  -5  10   5 230.720 15.9566  -2
  -5 -10  -1 230.720 15.9566   1
  -5  10   6 10.8644 5.67734  -2
  -5 -10  -2 10.8644 5.67734   1
  -5  10   7 0.02321 5.20372  -2
  -5 -10  -3 0.02321 5.20372   1
   5  10  -8 132.350 20.8711  -2
   5 -10   4 132.350 20.8711   1
   5  10  -9 1338.39 56.8948  -2
   5 -10   5 1338.39 56.8948   1
  -5  11  -1 309.874 26.8079  -2
  -5 -11   5 309.874 26.8079   1
  -5  11   0 165.635 20.0860  -2
  -5 -11   4 165.635 20.0860   1
  -5  11   1 255.010 24.1191  -2
  -5 -11   3 255.010 24.1191   1
  -5  11   2 190.527 20.8988  -2
  -5 -11   2 190.527 20.8988   1
  -5  11   3 84.8269 14.7994  -2
  -5 -11   1 84.8269 14.7994   1
  -6   0  26 170.281 14.2782   1
  -6   0  24 75.6303 10.3871   1
  -6   0  22 709.174 24.5150   1
  -6   0  20 2675.64 46.2191   1
  -6   0  18 2952.79 12.6565   1
  -6   0  16 5.44708 1.60267   1
  -6   0  14 1552.65 11.5425   1
  -6   0  12 1521.97 12.2640   1
  -6   0  10 8417.40 30.0589   1
  -6   0   8 1186.06 9.37485   1
  -6   0   6 391.463 7.27172   1
   6   0  -4-2.89461 3.09853   1
   6   0  -2 4565.14 31.2373   1
   6   0   0 3287.54 14.9790   1
  -6   0  -2 422.552 14.3778   1
   6   0   4 756.846 16.3564   1
  -6   0  -6 281.492 11.9389   1
  -6   0  -8 1746.58 27.9479   1
   6   0  10 1701.43 18.2856   1
  -6   0 -12 472.459 10.2027   1
   6   0  14 178.063 9.38693   1
   6   0  16 0.74744 3.99655   1
   6   0  18 684.936 13.3054   1
   6   0  20 82.7428 5.66102   1
   6   0  22 172.379 7.48010   1
  -6   1 -22 1040.53 50.4490  -2
  -6  -1  27 1040.53 50.4490   1
  -6   1 -21-17.5740 9.08435  -2
  -6  -1  26-17.5740 9.08435   1
  -6   1 -20-15.6394 8.51322  -2
  -6  -1  25-15.6394 8.51322   1
  -6   1 -19 841.452 41.6616  -2
  -6  -1  24 841.452 41.6616   1
  -6   1 -18 17.4058 10.7446  -2
  -6  -1  23 17.4058 10.7446   1
  -6   1 -17 164.941 19.8239  -2
  -6  -1  22 164.941 19.8239   1
  -6   1 -16 9.82419 9.07297  -2
  -6  -1  21 9.82419 9.07297   1
  -6   1 -15 5.14700 6.71309  -2
  -6  -1  20 5.14700 6.71309   1
  -6   1 -14 814.671 37.5426  -2
  -6  -1  19 814.671 37.5426   1
  -6   1 -13 278.824 22.2140  -2
  -6  -1  18 278.824 22.2140   1
  -6   1 -12 96.3172 14.6850  -2
  -6  -1  17 96.3172 14.6850   1
  -6   1 -11 224.365 19.5732  -2
  -6  -1  16 224.365 19.5732   1
  -6   1 -10 79.0029 13.0991  -2
  -6  -1  15 79.0029 13.0991   1
  -6   1  -9 933.308 36.9982  -2
  -6  -1  14 933.308 36.9982   1
  -6   1  -8 725.752 31.2747  -2
  -6  -1  13 725.752 31.2747   1
  -6   1  -7 473.650 25.2858  -2
  -6  -1  12 473.650 25.2858   1
  -6   1  -6 183.920 16.1592  -2
  -6  -1  11 183.920 16.1592   1
  -6   1  -5 1034.18 35.3950  -2
  -6  -1  10 1034.18 35.3950   1
  -6   1  -4 531.150 11.1146  -2
  -6  -1   9 531.150 11.1146   1
  -6   1  -3 304.888 7.98783  -2
  -6  -1   8 304.888 7.98783   1
  -6  -1   7 420.295 6.24522   1
  -6   1  -2 654.487 10.3395  -2
  -6  -1   7 654.487 10.3395   1
  -6   1  -1 1341.62 13.1450  -2
  -6  -1   6 1341.62 13.1450   1
   6   1   0 1059.46 21.8404  -2
   6  -1  -5 1059.46 21.8404   1
   6   1  -1 1582.94 18.9077  -2
   6  -1  -4 1582.94 18.9077   1
   6   1  -2 1883.39 18.0541  -2
   6  -1  -3 1883.39 18.0541   1
   6   1  -3 405.545 8.54328  -2
   6  -1  -2 405.545 8.54328   1
   6   1  -4 545.889 9.62917  -2
   6  -1  -1 545.889 9.62917   1
  -6  -1   0 881.281 13.7568   1
  -6  -1   5 1098.26 13.0933  -2
  -6   1   0 1098.26 13.0933   1
  -6  -1  -1 251.514 6.66989   1
   6   1  -6 520.945 16.4843  -2
   6  -1   1 520.945 16.4843   1
   6   1  -7 714.524 19.3625  -2
   6  -1   2 714.524 19.3625   1
   6   1  -8 67.3493 3.43433  -2
   6  -1   3 67.3493 3.43433   1
   6   1  -9 829.068 10.6003  -2
   6  -1   4 829.068 10.6003   1
   6   1   5 1866.66 16.2980   1
  -6   1  10 2599.64 18.8249  -2
  -6  -1  -5 2599.64 18.8249   1
   6   1 -11 517.372 17.4753  -2
   6  -1   6 517.372 17.4753   1
   6   1 -12 86.4101 8.33773  -2
   6  -1   7 86.4101 8.33773   1
   6  -1 -13 401.585 13.1904  -2
   6   1   8 401.585 13.1904   1
   6  -1 -14 180.743 9.46357  -2
   6   1   9 180.743 9.46357   1
   6  -1 -15 7.31986 4.04720  -2
   6   1  10 7.31986 4.04720   1
  -6   1  16 627.410 14.1181  -2
  -6  -1 -11 627.410 14.1181   1
  -6   1  17 53.5503 5.40841  -2
  -6  -1 -12 53.5503 5.40841   1
   6   1 -18 713.616 18.1918  -2
   6  -1  13 713.616 18.1918   1
   6   1 -19 1662.54 28.4931  -2
   6  -1  14 1662.54 28.4931   1
   6   1 -20 20.9003 5.18173  -2
   6  -1  15 20.9003 5.18173   1
   6   1 -21 88.4028 8.06549  -2
   6  -1  16 88.4028 8.06549   1
   6   1 -22 164.998 9.35913  -2
   6  -1  17 164.998 9.35913   1
   6   1 -23 68.0570 7.01784  -2
   6  -1  18 68.0570 7.01784   1
   6   1 -24 1311.61 24.7239  -2
   6  -1  19 1311.61 24.7239   1
   6   1 -25 15.5506 4.91006  -2
   6  -1  20 15.5506 4.91006   1
   6   1 -26 0.55319 5.20066  -2
   6  -1  21 0.55319 5.20066   1
   6   1 -27 1182.39 31.4398  -2
   6  -1  22 1182.39 31.4398   1
   6   1 -28-10.0671 8.83360  -2
   6  -1  23-10.0671 8.83360   1
   6   1 -29 296.068 25.2739  -2
   6  -1  24 296.068 25.2739   1
  -6  -2 -22 33.7926 11.0045  -2
  -6   2  27 33.7926 11.0045   1
  -6  -2 -21 37.4279 10.8571  -2
  -6   2  26 37.4279 10.8571   1
  -6  -2 -20 165.401 15.4408  -2
  -6   2  25 165.401 15.4408   1
  -6  -2 -19 128.391 12.6999  -2
  -6   2  24 128.391 12.6999   1
  -6  -2 -18 1101.53 32.5925  -2
  -6   2  23 1101.53 32.5925   1
  -6  -2 -17 151.588 13.5416  -2
  -6   2  22 151.588 13.5416   1
  -6  -2 -16 125.507 12.2444  -2
  -6   2  21 125.507 12.2444   1
  -6  -2 -15 384.858 19.0276  -2
  -6   2  20 384.858 19.0276   1
  -6  -2 -14-0.56509 5.10161  -2
  -6   2  19-0.56509 5.10161   1
  -6  -2 -13 390.427 17.6716  -2
  -6   2  18 390.427 17.6716   1
  -6  -2 -12 700.559 23.5949  -2
  -6   2  17 700.559 23.5949   1
  -6  -2 -11 249.891 14.4259  -2
  -6   2  16 249.891 14.4259   1
  -6  -2 -10 1475.52 32.1418  -2
  -6   2  15 1475.52 32.1418   1
  -6  -2  -9 398.236 17.0673  -2
  -6   2  14 398.236 17.0673   1
  -6  -2  -8 367.382 15.8084  -2
  -6   2  13 367.382 15.8084   1
  -6  -2  -7 308.264 9.92341  -2
  -6   2  12 308.264 9.92341   1
  -6  -2  -6 824.161 15.0465  -2
  -6   2  11 824.161 15.0465   1
  -6  -2  -5 1403.95 18.3759  -2
  -6   2  10 1403.95 18.3759   1
  -6  -2  -4 253.052 7.96466  -2
  -6   2   9 253.052 7.96466   1
  -6  -2  -3 236.736 5.25936  -2
  -6   2   8 236.736 5.25936   1
  -6  -2  -2 157.888 4.01307  -2
  -6   2   7 157.888 4.01307   1
  -6  -2   6 114.418 3.69402   1
  -6  -2  -1 234.966 6.03869  -2
  -6   2   6 234.966 6.03869   1
  -6  -2   0 38.2825 4.42198  -2
  -6   2   5 38.2825 4.42198   1
   6   2  -1 167.614 5.93282  -2
   6  -2  -4 167.614 5.93282   1
   6   2  -2 4195.12 25.4694  -2
   6  -2  -3 4195.12 25.4694   1
   6   2  -3 1902.92 15.8378  -2
   6  -2  -2 1902.92 15.8378   1
  -6  -2   4 398.739 6.74775  -2
  -6   2   1 398.739 6.74775   1
   6   2  -5 70.9570 5.03503  -2
   6  -2   0 70.9570 5.03503   1
   6   2  -6 660.774 12.5422  -2
   6  -2   1 660.774 12.5422   1
  -6   2   7 89.9520 4.10916  -2
  -6  -2  -2 89.9520 4.10916   1
  -6   2   8 419.118 7.84368  -2
  -6  -2  -3 419.118 7.84368   1
  -6   2   9 304.672 4.69442  -2
  -6  -2  -4 304.672 4.69442   1
   6   2 -10 5200.31 21.1988  -2
   6  -2   5 5200.31 21.1988   1
   6   2 -11 584.218 8.01142  -2
   6  -2   6 584.218 8.01142   1
   6   2 -12 1782.79 14.5683  -2
   6  -2   7 1782.79 14.5683   1
  -6  -2  13 158.282 10.2055  -2
  -6   2  -8 158.282 10.2055   1
  -6  -2  14 1158.65 25.4553  -2
  -6   2  -9 1158.65 25.4553   1
   6   2 -15 268.773 7.78210  -2
   6  -2  10 268.773 7.78210   1
  -6  -2  16 1001.19 13.1874  -2
  -6   2 -11 1001.19 13.1874   1
   6   2 -17 466.037 11.2288  -2
   6  -2  12 466.037 11.2288   1
   6   2 -18 2079.28 23.0659  -2
   6  -2  13 2079.28 23.0659   1
   6   2 -19 8.21271 3.32061  -2
   6  -2  14 8.21271 3.32061   1
   6   2 -20 1262.49 19.3431  -2
   6  -2  15 1262.49 19.3431   1
   6   2 -21 437.950 16.7277  -2
   6  -2  16 437.950 16.7277   1
   6  -2 -22 178.836 8.63303  -2
   6   2  17 178.836 8.63303   1
   6  -2 -23 177.492 10.4057  -2
   6   2  18 177.492 10.4057   1
   6  -2 -24 534.298 16.5389  -2
   6   2  19 534.298 16.5389   1
   6  -2 -25 101.351 8.74459  -2
   6   2  20 101.351 8.74459   1
   6  -2 -26 59.7993 7.68406  -2
   6   2  21 59.7993 7.68406   1
   6  -2 -27 194.544 11.8430  -2
   6   2  22 194.544 11.8430   1
   6   2 -28 222.970 21.4256  -2
   6  -2  23 222.970 21.4256   1
  -6  -3 -22 214.990 16.4227  -2
  -6   3  27 214.990 16.4227   1
  -6  -3 -21 442.759 23.3267  -2
  -6   3  26 442.759 23.3267   1
  -6  -3 -20-7.13819 6.30943  -2
  -6   3  25-7.13819 6.30943   1
  -6  -3 -19 561.644 23.9233  -2
  -6   3  24 561.644 23.9233   1
  -6  -3 -18 141.947 13.1858  -2
  -6   3  23 141.947 13.1858   1
  -6  -3 -17 263.368 16.5567  -2
  -6   3  22 263.368 16.5567   1
  -6  -3 -16 436.204 20.6834  -2
  -6   3  21 436.204 20.6834   1
  -6  -3 -15 35.9699 8.28165  -2
  -6   3  20 35.9699 8.28165   1
  -6  -3 -14 388.826 18.0296  -2
  -6   3  19 388.826 18.0296   1
  -6  -3 -13 1966.73 38.9834  -2
  -6   3  18 1966.73 38.9834   1
  -6  -3 -12 775.652 24.3404  -2
  -6   3  17 775.652 24.3404   1
  -6  -3 -11 77.7803 9.15382  -2
  -6   3  16 77.7803 9.15382   1
  -6  -3 -10 19.0644 4.75230  -2
  -6   3  15 19.0644 4.75230   1
  -6   3  -9 728.967 16.2353  -2
  -6  -3  14 728.967 16.2353   1
  -6  -3  -8 351.803 11.2255  -2
  -6   3  13 351.803 11.2255   1
  -6  -3  -7 122.442 6.98609  -2
  -6   3  12 122.442 6.98609   1
  -6  -3  -6 149.659 7.38780  -2
  -6   3  11 149.659 7.38780   1
  -6  -3  -5 2069.83 18.3095  -2
  -6   3  10 2069.83 18.3095   1
  -6  -3  -4 2879.22 20.7161  -2
  -6   3   9 2879.22 20.7161   1
  -6  -3  -3 937.730 10.6172  -2
  -6   3   8 937.730 10.6172   1
  -6  -3  -2 105.001 3.90998  -2
  -6   3   7 105.001 3.90998   1
  -6  -3  -1 753.760 8.88257  -2
  -6   3   6 753.760 8.88257   1
  -6  -3   0 501.418 7.89305  -2
  -6   3   5 501.418 7.89305   1
  -6  -3   1 897.369 12.8978  -2
  -6   3   4 897.369 12.8978   1
  -6  -3   2 92.0104 4.87010  -2
  -6   3   3 92.0104 4.87010   1
  -6  -3   3 301.042 8.05206  -2
  -6   3   2 301.042 8.05206   1
  -6   3   4 2869.29 28.9429  -2
  -6  -3   1 2869.29 28.9429   1
  -6   3   5 2749.39 28.2474  -2
  -6  -3   0 2749.39 28.2474   1
   6   3  -6 234.032 6.51747  -2
   6  -3   1 234.032 6.51747   1
  -6  -3  -2 20.1955 1.78438   1
   6   3  -7 55.6332 3.79503  -2
   6  -3   2 55.6332 3.79503   1
   6   3  -8 185.073 6.14371  -2
   6  -3   3 185.073 6.14371   1
   6   3  -9 1121.36 9.62034  -2
   6  -3   4 1121.36 9.62034   1
   6   3 -10 354.797 6.07391  -2
   6  -3   5 354.797 6.07391   1
   6  -3 -11 604.286 8.31497  -2
   6   3   6 604.286 8.31497   1
   6  -3 -12 489.337 7.87684  -2
   6   3   7 489.337 7.87684   1
   6   3 -13 1431.82 12.6113  -2
   6  -3   8 1431.82 12.6113   1
   6   3 -14 121.966 4.37681  -2
   6  -3   9 121.966 4.37681   1
  -6  -3  15 88.4163 5.18015  -2
  -6   3 -10 88.4163 5.18015   1
  -6  -3  16 349.245 10.1440  -2
  -6   3 -11 349.245 10.1440   1
   6   3 -17 296.705 10.9875  -2
   6  -3  12 296.705 10.9875   1
   6   3 -18 409.659 11.0688  -2
   6  -3  13 409.659 11.0688   1
   6   3 -19 2084.44 27.5958  -2
   6  -3  14 2084.44 27.5958   1
   6   3 -20 38.7820 5.99783  -2
   6  -3  15 38.7820 5.99783   1
   6   3 -21 133.676 8.04614  -2
   6  -3  16 133.676 8.04614   1
   6  -3 -22 107.731 8.36268  -2
   6   3  17 107.731 8.36268   1
   6  -3 -23 273.062 12.1951  -2
   6   3  18 273.062 12.1951   1
   6  -3 -24 600.530 17.6355  -2
   6   3  19 600.530 17.6355   1
   6  -3 -25 3.60701 5.01718  -2
   6   3  20 3.60701 5.01718   1
   6  -3 -26 88.7871 9.04395  -2
   6   3  21 88.7871 9.04395   1
   6  -3 -27 1150.36 25.5124  -2
   6   3  22 1150.36 25.5124   1
  -6  -4 -21 407.937 22.2387  -2
  -6   4  26 407.937 22.2387   1
  -6  -4 -20 182.481 15.7028  -2
  -6   4  25 182.481 15.7028   1
  -6  -4 -19 148.222 13.9593  -2
  -6   4  24 148.222 13.9593   1
  -6  -4 -18 76.7530 10.0259  -2
  -6   4  23 76.7530 10.0259   1
  -6  -4 -17 280.766 17.0165  -2
  -6   4  22 280.766 17.0165   1
  -6  -4 -16 55.3990 9.17516  -2
  -6   4  21 55.3990 9.17516   1
  -6  -4 -15 556.799 21.6466  -2
  -6   4  20 556.799 21.6466   1
  -6  -4 -14 92.3052 10.2547  -2
  -6   4  19 92.3052 10.2547   1
  -6  -4 -13 1592.87 34.6079  -2
  -6   4  18 1592.87 34.6079   1
  -6  -4 -12 119.000 10.9007  -2
  -6   4  17 119.000 10.9007   1
  -6   4 -11 84.9130 9.26281  -2
  -6  -4  16 84.9130 9.26281   1
  -6  -4 -10 193.713 12.6980  -2
  -6   4  15 193.713 12.6980   1
  -6  -4  -9 755.687 17.8948  -2
  -6   4  14 755.687 17.8948   1
  -6  -4  -8 121.733 6.43889  -2
  -6   4  13 121.733 6.43889   1
  -6  -4  -7 336.281 9.80384  -2
  -6   4  12 336.281 9.80384   1
  -6  -4  -6 578.049 14.0991  -2
  -6   4  11 578.049 14.0991   1
  -6  -4  -5 1390.70 20.6880  -2
  -6   4  10 1390.70 20.6880   1
  -6  -4  -4 14.6159 2.92600  -2
  -6   4   9 14.6159 2.92600   1
  -6  -4  -3 43.7981 3.68785  -2
  -6   4   8 43.7981 3.68785   1
  -6   4  -2 278.611 6.15389  -2
  -6  -4   7 278.611 6.15389   1
  -6   4  -1 250.283 5.97198  -2
  -6  -4   6 250.283 5.97198   1
  -6   4   0 139.384 4.62751  -2
  -6  -4   5 139.384 4.62751   1
  -6   4   1 26.2951 3.91675  -2
  -6  -4   4 26.2951 3.91675   1
  -6  -4   2 627.471 11.5910  -2
  -6   4   3 627.471 11.5910   1
  -6   4   3 220.738 9.10955  -2
  -6  -4   2 220.738 9.10955   1
  -6   4   4 171.797 8.16985  -2
  -6  -4   1 171.797 8.16985   1
  -6   4   5 629.488 12.1824  -2
  -6  -4   0 629.488 12.1824   1
  -6   4   6 308.259 8.96831  -2
  -6  -4  -1 308.259 8.96831   1
  -6   4   7 123.735 3.28701  -2
  -6  -4  -2 123.735 3.28701   1
  -6  -4  -3 84.1766 3.53608   1
   6  -4  -8 114.838 4.32402  -2
   6   4   3 114.838 4.32402   1
   6   4  -9 33.8945 2.50225  -2
   6  -4   4 33.8945 2.50225   1
   6  -4 -10 293.587 6.22780  -2
   6   4   5 293.587 6.22780   1
   6  -4 -11 340.376 6.96582  -2
   6   4   6 340.376 6.96582   1
   6   4 -12 904.211 12.1880  -2
   6  -4   7 904.211 12.1880   1
   6   4 -13 709.355 11.0661  -2
   6  -4   8 709.355 11.0661   1
  -6  -4  14 488.608 9.02575  -2
  -6   4  -9 488.608 9.02575   1
  -6  -4  15 530.762 11.1207  -2
  -6   4 -10 530.762 11.1207   1
   6   4 -16 17.3800 4.25863  -2
   6  -4  11 17.3800 4.25863   1
   6   4 -17 24.6542 4.31123  -2
   6  -4  12 24.6542 4.31123   1
   6   4 -18 348.585 13.0214  -2
   6  -4  13 348.585 13.0214   1
   6   4 -19 238.421 10.5600  -2
   6  -4  14 238.421 10.5600   1
   6   4 -20 1195.08 20.0402  -2
   6  -4  15 1195.08 20.0402   1
   6  -4 -21 147.152 7.10944  -2
   6   4  16 147.152 7.10944   1
   6  -4 -22 463.915 13.4442  -2
   6   4  17 463.915 13.4442   1
   6  -4 -23 255.264 12.0908  -2
   6   4  18 255.264 12.0908   1
   6  -4 -24 126.141 9.91978  -2
   6   4  19 126.141 9.91978   1
   6  -4 -25 291.862 13.6631  -2
   6   4  20 291.862 13.6631   1
   6  -4 -26 296.120 17.4707  -2
   6   4  21 296.120 17.4707   1
  -6  -5 -21 717.849 27.2809  -2
  -6   5  26 717.849 27.2809   1
  -6  -5 -20 39.0217 10.3937  -2
  -6   5  25 39.0217 10.3937   1
  -6  -5 -19 5.68652 6.43925  -2
  -6   5  24 5.68652 6.43925   1
  -6  -5 -18 18.8965 7.80307  -2
  -6   5  23 18.8965 7.80307   1
  -6  -5 -17 12.8403 6.69678  -2
  -6   5  22 12.8403 6.69678   1
  -6  -5 -16 172.757 13.4512  -2
  -6   5  21 172.757 13.4512   1
  -6  -5 -15 94.3710 9.92304  -2
  -6   5  20 94.3710 9.92304   1
  -6  -5 -14 63.4671 8.47184  -2
  -6   5  19 63.4671 8.47184   1
  -6  -5 -13 1173.80 28.9895  -2
  -6   5  18 1173.80 28.9895   1
  -6  -5 -12 74.8577 9.27580  -2
  -6   5  17 74.8577 9.27580   1
  -6  -5 -11-0.26770 5.63312  -2
  -6   5  16-0.26770 5.63312   1
  -6  -5 -10 5.75915 2.93866  -2
  -6   5  15 5.75915 2.93866   1
  -6  -5  -9 170.158 7.48831  -2
  -6   5  14 170.158 7.48831   1
  -6  -5  -8 677.465 13.3687  -2
  -6   5  13 677.465 13.3687   1
  -6  -5  -7 1132.05 16.5999  -2
  -6   5  12 1132.05 16.5999   1
  -6  -5  -6-0.26986 2.63821  -2
  -6   5  11-0.26986 2.63821   1
  -6  -5  -5 695.972 12.8842  -2
  -6   5  10 695.972 12.8842   1
  -6  -5  -4 404.849 8.61905  -2
  -6   5   9 404.849 8.61905   1
  -6   5  -3 67.5423 3.60839  -2
  -6  -5   8 67.5423 3.60839   1
  -6   5  -2 75.7023 3.82044  -2
  -6  -5   7 75.7023 3.82044   1
  -6   5  -1 542.902 8.70876  -2
  -6  -5   6 542.902 8.70876   1
  -6   5   0 694.783 10.1485  -2
  -6  -5   5 694.783 10.1485   1
  -6   5   1 1628.37 13.4569  -2
  -6  -5   4 1628.37 13.4569   1
   6   5  -3 82.3249 2.97171   1
  -6   5   2 93.9769 6.99264  -2
  -6  -5   3 93.9769 6.99264   1
  -6  -5   3 69.4401 8.60456  -2
  -6   5   2 69.4401 8.60456   1
  -6  -5   4 414.722 15.7738  -2
  -6   5   1 414.722 15.7738   1
  -6  -5   5 382.364 11.8117  -2
  -6   5   0 382.364 11.8117   1
  -6  -5   6 211.951 9.05968  -2
  -6   5  -1 211.951 9.05968   1
  -6   5   7 351.201 7.78713  -2
  -6  -5  -2 351.201 7.78713   1
  -6   5   8 138.294 4.96546  -2
  -6  -5  -3 138.294 4.96546   1
   6  -5  -9 449.899 10.2310  -2
   6   5   4 449.899 10.2310   1
   6  -5 -10 297.624 8.47042  -2
   6   5   5 297.624 8.47042   1
   6   5 -11 1.97026 2.38894  -2
   6  -5   6 1.97026 2.38894   1
   6   5 -12 206.989 8.03084  -2
   6  -5   7 206.989 8.03084   1
  -6  -5  13 900.328 14.3940  -2
  -6   5  -8 900.328 14.3940   1
  -6  -5  14 169.119 7.94132  -2
  -6   5  -9 169.119 7.94132   1
   6   5 -15 45.0431 5.77676  -2
   6  -5  10 45.0431 5.77676   1
   6   5 -16 41.2902 5.58018  -2
   6  -5  11 41.2902 5.58018   1
   6   5 -17 58.6758 6.39526  -2
   6  -5  12 58.6758 6.39526   1
   6   5 -18 333.837 12.9148  -2
   6  -5  13 333.837 12.9148   1
   6   5 -19 27.2335 4.73713  -2
   6  -5  14 27.2335 4.73713   1
   6   5 -20 167.825 7.67259  -2
   6  -5  15 167.825 7.67259   1
   6  -5 -21 639.698 13.5709  -2
   6   5  16 639.698 13.5709   1
   6  -5 -22 64.4060 6.44972  -2
   6   5  17 64.4060 6.44972   1
   6   5 -23 6.82550 6.82698  -2
   6  -5  18 6.82550 6.82698   1
   6  -5 -24 121.473 9.83471  -2
   6   5  19 121.473 9.83471   1
   6  -5 -25 224.377 14.7597  -2
   6   5  20 224.377 14.7597   1
   6  -5 -26 109.645 12.0559  -2
   6   5  21 109.645 12.0559   1
  -6  -6 -20 141.374 13.4579  -2
  -6   6  25 141.374 13.4579   1
  -6  -6 -19 142.235 13.0338  -2
  -6   6  24 142.235 13.0338   1
  -6  -6 -18 241.329 15.8271  -2
  -6   6  23 241.329 15.8271   1
  -6  -6 -17 298.483 17.2900  -2
  -6   6  22 298.483 17.2900   1
  -6  -6 -16 119.730 11.7732  -2
  -6   6  21 119.730 11.7732   1
  -6  -6 -15 4.06074 6.68456  -2
  -6   6  20 4.06074 6.68456   1
  -6  -6 -14 384.989 14.0628  -2
  -6   6  19 384.989 14.0628   1
  -6  -6 -13 148.045 9.54409  -2
  -6   6  18 148.045 9.54409   1
  -6  -6 -12 99.3174 8.17554  -2
  -6   6  17 99.3174 8.17554   1
  -6  -6 -11 33.8109 5.36365  -2
  -6   6  16 33.8109 5.36365   1
  -6  -6 -10 154.498 8.78126  -2
  -6   6  15 154.498 8.78126   1
  -6  -6  -9 699.462 16.8054  -2
  -6   6  14 699.462 16.8054   1
  -6  -6  -8 68.9965 6.20512  -2
  -6   6  13 68.9965 6.20512   1
  -6  -6  -7 125.041 7.98483  -2
  -6   6  12 125.041 7.98483   1
  -6  -6  -6 314.918 8.80891  -2
  -6   6  11 314.918 8.80891   1
  -6  -6  -5 446.097 9.77854  -2
  -6   6  10 446.097 9.77854   1
  -6  -6  -4 55.9599 3.90054  -2
  -6   6   9 55.9599 3.90054   1
   6  -6   3 88.7330 4.35970  -2
   6   6  -8 88.7330 4.35970   1
  -6  -6  -2 132.241 7.68266  -2
  -6   6   7 132.241 7.68266   1
  -6  -6  -1 957.890 18.2856  -2
  -6   6   6 957.890 18.2856   1
  -6  -6   0 26.8127 4.65064  -2
  -6   6   5 26.8127 4.65064   1
  -6  -6   1 242.364 12.6471  -2
  -6   6   4 242.364 12.6471   1
  -6  -6   2 125.398 9.73573  -2
  -6   6   3 125.398 9.73573   1
  -6  -6   3 557.555 17.3333  -2
  -6   6   2 557.555 17.3333   1
  -6  -6   4 62.1657 7.81913  -2
  -6   6   1 62.1657 7.81913   1
  -6  -6   5 3.07381 3.10052  -2
  -6   6   0 3.07381 3.10052   1
  -6  -6   6 624.926 15.4033  -2
  -6   6  -1 624.926 15.4033   1
  -6   6   7 557.495 10.7489  -2
  -6  -6  -2 557.495 10.7489   1
  -6   6   8 328.267 8.41411  -2
  -6  -6  -3 328.267 8.41411   1
   6   6  -9 229.443 9.88112  -2
   6  -6   4 229.443 9.88112   1
   6   6 -10 745.517 14.5594  -2
   6  -6   5 745.517 14.5594   1
  -6   6  11 301.652 9.81699  -2
  -6  -6  -6 301.652 9.81699   1
  -6  -6  12 203.437 8.30810  -2
  -6   6  -7 203.437 8.30810   1
   6   6 -13 280.787 11.4422  -2
   6  -6   8 280.787 11.4422   1
   6   6 -14 595.845 17.0360  -2
   6  -6   9 595.845 17.0360   1
   6   6 -15 126.333 8.81473  -2
   6  -6  10 126.333 8.81473   1
   6   6 -16 227.122 11.1787  -2
   6  -6  11 227.122 11.1787   1
   6   6 -17 114.966 7.52381  -2
   6  -6  12 114.966 7.52381   1
   6  -6 -18 822.594 13.7878  -2
   6   6  13 822.594 13.7878   1
   6  -6 -19 78.2268 5.52442  -2
   6   6  14 78.2268 5.52442   1
   6   6 -20 138.056 7.32804  -2
   6  -6  15 138.056 7.32804   1
   6   6 -21 458.719 11.9863  -2
   6  -6  16 458.719 11.9863   1
   6  -6 -22 68.6634 7.54340  -2
   6   6  17 68.6634 7.54340   1
   6  -6 -23 31.5301 6.52750  -2
   6   6  18 31.5301 6.52750   1
   6  -6 -24 17.3709 4.70693  -2
   6   6  19 17.3709 4.70693   1
   6  -6 -25 59.7666 8.15152  -2
   6   6  20 59.7666 8.15152   1
   6   6 -26 262.826 24.6988  -2
   6  -6  21 262.826 24.6988   1
  -6  -7 -19 42.4872 8.96541  -2
  -6   7  24 42.4872 8.96541   1
  -6  -7 -18 43.9693 8.45833  -2
  -6   7  23 43.9693 8.45833   1
  -6  -7 -17 201.484 13.7138  -2
  -6   7  22 201.484 13.7138   1
  -6  -7 -16 271.711 12.6108  -2
  -6   7  21 271.711 12.6108   1
  -6  -7 -15 5.54633 4.09125  -2
  -6   7  20 5.54633 4.09125   1
  -6  -7 -14 46.8741 6.81507  -2
  -6   7  19 46.8741 6.81507   1
  -6  -7 -13 103.601 8.66580  -2
  -6   7  18 103.601 8.66580   1
  -6  -7 -12 158.507 9.33555  -2
  -6   7  17 158.507 9.33555   1
  -6  -7 -11 120.816 8.39201  -2
  -6   7  16 120.816 8.39201   1
  -6  -7 -10 58.0171 6.44504  -2
  -6   7  15 58.0171 6.44504   1
  -6  -7  -9 177.229 9.49373  -2
  -6   7  14 177.229 9.49373   1
  -6  -7  -8 262.494 10.9659  -2
  -6   7  13 262.494 10.9659   1
  -6  -7  -7 116.269 7.83687  -2
  -6   7  12 116.269 7.83687   1
  -6  -7  -6 10.8092 4.14795  -2
  -6   7  11 10.8092 4.14795   1
  -6  -7  -5 69.7713 6.27200  -2
  -6   7  10 69.7713 6.27200   1
  -6  -7  -4 909.559 18.7375  -2
  -6   7   9 909.559 18.7375   1
  -6  -7  -3 126.962 7.67092  -2
  -6   7   8 126.962 7.67092   1
  -6  -7  -2 22.5874 4.42993  -2
  -6   7   7 22.5874 4.42993   1
  -6  -7  -1-1.43546 3.26911  -2
  -6   7   6-1.43546 3.26911   1
  -6  -7   0 109.053 7.43715  -2
  -6   7   5 109.053 7.43715   1
  -6  -7   1 600.579 18.0559  -2
  -6   7   4 600.579 18.0559   1
  -6  -7   2 13.6005 4.00135  -2
  -6   7   3 13.6005 4.00135   1
  -6  -7   3-4.56083 4.33938  -2
  -6   7   2-4.56083 4.33938   1
  -6  -7   4 841.043 20.8052  -2
  -6   7   1 841.043 20.8052   1
  -6   7   5 78.2725 5.25315  -2
  -6  -7   0 78.2725 5.25315   1
  -6   7   6-3.23415 2.47517  -2
  -6  -7  -1-3.23415 2.47517   1
  -6   7   7 115.916 5.91989  -2
  -6  -7  -2 115.916 5.91989   1
   6   7  -8 65.3598 6.21200  -2
   6  -7   3 65.3598 6.21200   1
   6   7  -9 456.683 13.6626  -2
   6  -7   4 456.683 13.6626   1
  -6  -7  10 281.135 9.69358  -2
  -6   7  -5 281.135 9.69358   1
   6   7 -11 2.37058 3.90208  -2
   6  -7   6 2.37058 3.90208   1
   6   7 -12 196.409 13.0066  -2
   6  -7   7 196.409 13.0066   1
   6   7 -13 69.0057 8.92687  -2
   6  -7   8 69.0057 8.92687   1
   6   7 -14 86.9535 8.10697  -2
   6  -7   9 86.9535 8.10697   1
   6   7 -15 413.738 15.0898  -2
   6  -7  10 413.738 15.0898   1
   6  -7 -16 87.8080 6.09166  -2
   6   7  11 87.8080 6.09166   1
   6  -7 -17 58.7925 4.97741  -2
   6   7  12 58.7925 4.97741   1
   6  -7 -18 310.106 9.16888  -2
   6   7  13 310.106 9.16888   1
   6   7 -19 85.3988 6.85019  -2
   6  -7  14 85.3988 6.85019   1
   6   7 -20 0.26355 3.97688  -2
   6  -7  15 0.26355 3.97688   1
   6   7 -21 35.8167 5.70176  -2
   6  -7  16 35.8167 5.70176   1
   6  -7 -22 119.253 11.5980  -2
   6   7  17 119.253 11.5980   1
   6  -7 -23 237.082 15.3954  -2
   6   7  18 237.082 15.3954   1
   6  -7 -24 14.7143 11.7425  -2
   6   7  19 14.7143 11.7425   1
  -6   8 -16 65.8274 13.7215  -2
  -6  -8  21 65.8274 13.7215   1
  -6   8 -15 139.927 18.2347  -2
  -6  -8  20 139.927 18.2347   1
  -6  -8 -14 176.092 12.6982  -2
  -6   8  19 176.092 12.6982   1
  -6  -8 -13 11.7860 5.82783  -2
  -6   8  18 11.7860 5.82783   1
  -6  -8 -12 184.629 12.2706  -2
  -6   8  17 184.629 12.2706   1
  -6  -8 -11 60.8421 8.07095  -2
  -6   8  16 60.8421 8.07095   1
  -6  -8 -10 360.120 16.2791  -2
  -6   8  15 360.120 16.2791   1
  -6  -8  -9 94.7324 9.18516  -2
  -6   8  14 94.7324 9.18516   1
  -6  -8  -8 77.2560 8.34988  -2
  -6   8  13 77.2560 8.34988   1
  -6  -8  -7 91.7567 8.94928  -2
  -6   8  12 91.7567 8.94928   1
  -6  -8  -6 132.000 10.0720  -2
  -6   8  11 132.000 10.0720   1
  -6  -8  -5 97.9731 8.86837  -2
  -6   8  10 97.9731 8.86837   1
  -6  -8  -4 96.7741 8.83622  -2
  -6   8   9 96.7741 8.83622   1
  -6  -8  -3 21.3903 5.86111  -2
  -6   8   8 21.3903 5.86111   1
  -6  -8  -2 853.528 22.7798  -2
  -6   8   7 853.528 22.7798   1
  -6  -8  -1 177.937 11.1252  -2
  -6   8   6 177.937 11.1252   1
  -6  -8   0 13.9061 5.08975  -2
  -6   8   5 13.9061 5.08975   1
  -6  -8   2 89.8948 11.8879  -2
  -6   8   3 89.8948 11.8879   1
  -6   8   3 557.859 16.5165  -2
  -6  -8   2 557.859 16.5165   1
  -6   8   4-3.77571 3.49405  -2
  -6  -8   1-3.77571 3.49405   1
  -6   8   5 1.92515 4.21954  -2
  -6  -8   0 1.92515 4.21954   1
  -6   8   6 954.429 18.6802  -2
  -6  -8  -1 954.429 18.6802   1
  -6   8   7 160.293 8.03950  -2
  -6  -8  -2 160.293 8.03950   1
  -6  -8   8 0.73517 3.34234  -2
  -6   8  -3 0.73517 3.34234   1
   6   8  -9 81.4628 14.8689  -2
   6  -8   4 81.4628 14.8689   1
   6   8 -10 18.5868 7.01344  -2
   6  -8   5 18.5868 7.01344   1
   6   8 -11 530.933 21.3087  -2
   6  -8   6 530.933 21.3087   1
   6   8 -12 44.0056 8.16494  -2
   6  -8   7 44.0056 8.16494   1
   6   8 -13 26.8255 7.16585  -2
   6  -8   8 26.8255 7.16585   1
   6  -8 -14 661.935 16.9975  -2
   6   8   9 661.935 16.9975   1
   6  -8 -15 77.9537 7.83515  -2
   6   8  10 77.9537 7.83515   1
   6  -8 -16 12.9907 5.08996  -2
   6   8  11 12.9907 5.08996   1
   6   8 -17 206.908 10.9877  -2
   6  -8  12 206.908 10.9877   1
   6   8 -18 33.5964 6.13668  -2
   6  -8  13 33.5964 6.13668   1
   6   8 -19 115.705 9.32857  -2
   6  -8  14 115.705 9.32857   1
   6   8 -20 40.6548 8.45868  -2
   6  -8  15 40.6548 8.45868   1
   6   8 -21 33.6882 10.8145  -2
   6  -8  16 33.6882 10.8145   1
  -6   9 -13 217.331 22.7140  -2
  -6  -9  18 217.331 22.7140   1
  -6   9 -12 57.2929 13.1575  -2
  -6  -9  17 57.2929 13.1575   1
  -6   9 -11 35.6016 11.7283  -2
  -6  -9  16 35.6016 11.7283   1
  -6   9 -10 128.640 17.6296  -2
  -6  -9  15 128.640 17.6296   1
  -6   9  -9 91.4655 14.8247  -2
  -6  -9  14 91.4655 14.8247   1
  -6   9  -8 89.0551 14.9958  -2
  -6  -9  13 89.0551 14.9958   1
  -6   9  -7 10.2972 8.50693  -2
  -6  -9  12 10.2972 8.50693   1
  -6   9  -6 65.8090 13.1726  -2
  -6  -9  11 65.8090 13.1726   1
  -6   9  -5 172.479 19.1447  -2
  -6  -9  10 172.479 19.1447   1
  -6   9  -4 142.163 17.8867  -2
  -6  -9   9 142.163 17.8867   1
  -6   9  -3 29.7816 10.1922  -2
  -6  -9   8 29.7816 10.1922   1
  -6   9  -2 171.487 18.7125  -2
  -6  -9   7 171.487 18.7125   1
  -6   9   2 418.919 22.6933  -2
  -6  -9   3 418.919 22.6933   1
  -6   9   3 89.9521 11.1503  -2
  -6  -9   2 89.9521 11.1503   1
  -6   9   4 54.2238 10.0210  -2
  -6  -9   1 54.2238 10.0210   1
  -6   9   5 97.7173 11.5385  -2
  -6  -9   0 97.7173 11.5385   1
   6   9  -7 50.9039 13.6775  -2
   6  -9   2 50.9039 13.6775   1
   6   9  -8 32.1997 8.85167  -2
   6  -9   3 32.1997 8.85167   1
   6   9  -9 84.6157 16.6293  -2
   6  -9   4 84.6157 16.6293   1
   6   9 -10 417.646 30.0827  -2
   6  -9   5 417.646 30.0827   1
   6   9 -11 7.13869 6.26325  -2
   6  -9   6 7.13869 6.26325   1
   6   9 -12 23.4524 7.02054  -2
   6  -9   7 23.4524 7.02054   1
   6   9 -13 168.225 13.9608  -2
   6  -9   8 168.225 13.9608   1
   6   9 -14 133.917 19.4058  -2
   6  -9   9 133.917 19.4058   1
   6   9 -15 92.4311 17.3213  -2
   6  -9  10 92.4311 17.3213   1
  -6  10  -8 47.9007 12.5678  -2
  -6 -10  13 47.9007 12.5678   1
  -6  10  -7 373.933 29.0563  -2
  -6 -10  12 373.933 29.0563   1
  -6  10  -6 62.0003 13.7014  -2
  -6 -10  11 62.0003 13.7014   1
  -6  10  -5 45.4031 12.7121  -2
  -6 -10  10 45.4031 12.7121   1
  -6  10  -4 5.32404 6.21838  -2
  -6 -10   9 5.32404 6.21838   1
  -6  10  -3 105.707 16.5184  -2
  -6 -10   8 105.707 16.5184   1
  -6  10   0 24.8778 9.21018  -2
  -6 -10   5 24.8778 9.21018   1
  -6  10   1 97.1224 13.1324  -2
  -6 -10   4 97.1224 13.1324   1
  -7   0 -19-3.69335 8.74425  -2
  -7   0  25-3.69335 8.74425   1
  -7   0 -17 78.4193 14.2173  -2
  -7   0  23 78.4193 14.2173   1
  -7   0 -15 388.789 25.0146  -2
  -7   0  21 388.789 25.0146   1
  -7   0 -13 139.874 16.5252  -2
  -7   0  19 139.874 16.5252   1
  -7   0 -11 63.1803 12.5776  -2
  -7   0  17 63.1803 12.5776   1
  -7   0  -9 117.317 6.18756  -2
  -7   0  15 117.317 6.18756   1
  -7   0  -7 201.019 8.26506  -2
  -7   0  13 201.019 8.26506   1
  -7   0  -5 293.718 10.3235  -2
  -7   0  11 293.718 10.3235   1
  -7   0   9 238.227 5.42060   1
  -7   0  -3 444.219 20.5404  -2
  -7   0   9 444.219 20.5404   1
  -7   0  -1 14.4399 8.06674  -2
  -7   0   7 14.4399 8.06674   1
   7   0  -1 326.901 11.7325  -2
   7   0  -5 326.901 11.7325   1
  -7   0   3 683.379 16.7129   1
  -7   0   3 825.654 26.1057  -2
  -7   0   3 825.654 26.1057   1
  -7   0   1 350.964 11.0266   1
  -7   0   5 429.719 19.1399  -2
  -7   0   1 429.719 19.1399   1
  -7   0   7 26.8037 8.00751  -2
  -7   0  -1 26.8037 8.00751   1
  -7   0   9 476.332 20.3935  -2
  -7   0  -3 476.332 20.3935   1
  -7   0  11 565.788 22.0746  -2
  -7   0  -5 565.788 22.0746   1
   7   0   7 9.58855 2.11131   1
  -7   0  13 49.6222 9.14335  -2
  -7   0  -7 49.6222 9.14335   1
  -7   0  15 437.827 20.6631  -2
  -7   0  -9 437.827 20.6631   1
  -7   0  17 85.0769 7.45558  -2
  -7   0 -11 85.0769 7.45558   1
   7   0 -19 408.143 18.0989  -2
   7   0  13 408.143 18.0989   1
   7   0 -21 711.600 24.4320  -2
   7   0  15 711.600 24.4320   1
   7   0 -23 385.242 18.9480  -2
   7   0  17 385.242 18.9480   1
   7   0 -25 11.2199 6.22423  -2
   7   0  19 11.2199 6.22423   1
   7   0 -27 318.403 21.4078  -2
   7   0  21 318.403 21.4078   1
   7   0 -29 1433.91 44.7668  -2
   7   0  23 1433.91 44.7668   1
  -7   1 -19 196.789 21.5518  -2
  -7  -1  25 196.789 21.5518   1
  -7   1 -18 384.646 27.5750  -2
  -7  -1  24 384.646 27.5750   1
  -7   1 -17 215.199 19.7935  -2
  -7  -1  23 215.199 19.7935   1
  -7   1 -16 913.298 38.0839  -2
  -7  -1  22 913.298 38.0839   1
  -7   1 -15 2.16579 11.5354  -2
  -7  -1  21 2.16579 11.5354   1
  -7   1 -14 120.904 15.7351  -2
  -7  -1  20 120.904 15.7351   1
  -7   1 -13 397.660 23.4067  -2
  -7  -1  19 397.660 23.4067   1
  -7   1 -12 1023.65 37.0218  -2
  -7  -1  18 1023.65 37.0218   1
  -7   1 -11 340.247 22.3940  -2
  -7  -1  17 340.247 22.3940   1
  -7   1 -10 610.339 14.4811  -2
  -7  -1  16 610.339 14.4811   1
  -7   1  -9 169.323 15.2683  -2
  -7  -1  15 169.323 15.2683   1
  -7   1  -8 729.543 28.8277  -2
  -7  -1  14 729.543 28.8277   1
  -7   1  13 23.1584 4.23449   1
  -7   1  -7 125.559 13.0403  -2
  -7  -1  13 125.559 13.0403   1
  -7   1  12 497.591 13.5316   1
  -7   1  -6 627.711 25.5480  -2
  -7  -1  12 627.711 25.5480   1
  -7   1  11 586.846 13.5711   1
  -7   1  -5 736.314 26.9254  -2
  -7  -1  11 736.314 26.9254   1
  -7   1  10 794.328 14.5291   1
  -7   1  -4 1182.24 34.0010  -2
  -7  -1  10 1182.24 34.0010   1
  -7   1   9 12.7114 2.55542   1
  -7   1  -3 96.1151 7.17933  -2
  -7  -1   9 96.1151 7.17933   1
  -7   1   8 85.6076 3.95873   1
   7   1   2 187.485 9.12885  -2
   7  -1  -8 187.485 9.12885   1
   7   1   1 48.1281 5.87394  -2
   7  -1  -7 48.1281 5.87394   1
   7   1   0 49.4386 6.21851  -2
   7  -1  -6 49.4386 6.21851   1
  -7   1   5 232.869 11.4060   1
   7   1  -1 292.632 11.4188  -2
   7  -1  -5 292.632 11.4188   1
  -7   1   4 1226.48 24.6826   1
   7   1  -2 1398.87 22.8292  -2
   7  -1  -4 1398.87 22.8292   1
  -7   1   3 865.276 20.2220   1
   7   1  -3 1066.51 20.5339  -2
   7  -1  -3 1066.51 20.5339   1
  -7   1   2 506.703 15.1084   1
   7   1  -4 726.422 17.1064  -2
   7  -1  -2 726.422 17.1064   1
  -7  -1   1 39.8158 3.06353   1
   7   1  -5 66.1021 7.22464  -2
   7  -1  -1 66.1021 7.22464   1
  -7  -1   0 190.006 6.82799   1
   7   1  -6 240.453 10.9407  -2
   7  -1   0 240.453 10.9407   1
   7   1  -7 138.800 9.00030  -2
   7  -1   1 138.800 9.00030   1
   7   1  -8 316.920 12.0791  -2
   7  -1   2 316.920 12.0791   1
   7   1  -9 420.439 13.8683  -2
   7  -1   3 420.439 13.8683   1
   7   1 -10 1805.27 27.9328  -2
   7  -1   4 1805.27 27.9328   1
   7  -1   5 139.727 4.91676   1
  -7   1  11 282.092 16.8579  -2
  -7  -1  -5 282.092 16.8579   1
   7  -1   6 127.170 5.42886   1
  -7   1  12 248.661 15.8644  -2
  -7  -1  -6 248.661 15.8644   1
   7  -1   7 61.9268 4.61040   1
  -7   1  13 252.569 16.0701  -2
  -7  -1  -7 252.569 16.0701   1
   7  -1   8 943.045 16.9639   1
   7  -1 -14 1183.74 20.0114  -2
   7   1   8 1183.74 20.0114   1
   7  -1 -15 293.246 10.9151  -2
   7   1   9 293.246 10.9151   1
   7  -1 -16 399.125 12.7470  -2
   7   1  10 399.125 12.7470   1
  -7   1  17 188.090 7.74423  -2
  -7  -1 -11 188.090 7.74423   1
  -7   1  18 1195.09 17.7137  -2
  -7  -1 -12 1195.09 17.7137   1
   7   1 -19 53.0499 6.08272  -2
   7  -1  13 53.0499 6.08272   1
   7   1 -20 24.3318 5.21187  -2
   7  -1  14 24.3318 5.21187   1
   7   1 -21 6.97856 5.16603  -2
   7  -1  15 6.97856 5.16603   1
   7   1 -22 953.398 20.1004  -2
   7  -1  16 953.398 20.1004   1
   7   1 -23 236.632 11.4672  -2
   7  -1  17 236.632 11.4672   1
   7   1 -24 82.1598 7.01026  -2
   7  -1  18 82.1598 7.01026   1
   7   1 -25 82.2887 7.26804  -2
   7  -1  19 82.2887 7.26804   1
   7  -1  20 181.593 18.0343   1
   7   1 -26 231.612 12.5506  -2
   7  -1  20 231.612 12.5506   1
   7   1 -27 22.5319 7.20002  -2
   7  -1  21 22.5319 7.20002   1
   7   1 -28 26.2057 10.2192  -2
   7  -1  22 26.2057 10.2192   1
   7  -1  23 8.43548 8.32687   1
  -7  -2 -19 174.214 14.2063  -2
  -7   2  25 174.214 14.2063   1
  -7  -2 -18 211.208 14.7971  -2
  -7   2  24 211.208 14.7971   1
  -7  -2 -17-0.74171 8.23554  -2
  -7   2  23-0.74171 8.23554   1
  -7  -2 -16 17.8602 7.17895  -2
  -7   2  22 17.8602 7.17895   1
  -7  -2 -15 157.662 11.9474  -2
  -7   2  21 157.662 11.9474   1
  -7  -2 -14 337.906 16.4244  -2
  -7   2  20 337.906 16.4244   1
  -7  -2 -13 275.953 15.0660  -2
  -7   2  19 275.953 15.0660   1
  -7  -2 -12 158.895 11.4577  -2
  -7   2  18 158.895 11.4577   1
  -7  -2 -11 859.064 22.9678  -2
  -7   2  17 859.064 22.9678   1
  -7  -2 -10 281.557 13.9478  -2
  -7   2  16 281.557 13.9478   1
  -7   2  15 11.2709 4.18124   1
  -7  -2  -9 27.9019 6.14893  -2
  -7   2  15 27.9019 6.14893   1
  -7   2  14 22.4035 4.75364   1
  -7  -2  -8 24.6658 6.13205  -2
  -7   2  14 24.6658 6.13205   1
  -7   2  13 38.1388 5.19199   1
  -7  -2  -7 119.233 8.81393  -2
  -7   2  13 119.233 8.81393   1
  -7   2  12 618.663 16.4737   1
  -7  -2  -6 798.936 19.9343  -2
  -7   2  12 798.936 19.9343   1
  -7   2  11 89.4867 6.57240   1
  -7  -2  -5 167.235 10.0629  -2
  -7   2  11 167.235 10.0629   1
  -7  -2  10 263.639 6.05610   1
  -7  -2  -4 400.623 14.2543  -2
  -7   2  10 400.623 14.2543   1
  -7   2   9 917.166 10.7885   1
  -7  -2  -3 1371.30 25.4259  -2
  -7   2   9 1371.30 25.4259   1
  -7   2   8 822.588 15.2557   1
  -7  -2  -2 876.552 20.1110  -2
  -7   2   8 876.552 20.1110   1
  -7   2   7 21.2926 4.96711   1
   7   2   1 15.7996 4.48139  -2
   7  -2  -7 15.7996 4.48139   1
  -7   2   6 99.1306 8.59978   1
   7   2   0 140.030 7.45053  -2
   7  -2  -6 140.030 7.45053   1
  -7   2   5 20.2561 4.76308   1
   7   2  -1 94.6290 6.58178  -2
   7  -2  -5 94.6290 6.58178   1
  -7   2   4 341.736 14.2846   1
   7   2  -2 544.367 12.5652  -2
   7  -2  -4 544.367 12.5652   1
  -7   2   3 27.7560 4.91891   1
   7   2  -3 28.9910 4.94201  -2
   7  -2  -3 28.9910 4.94201   1
  -7   2   2 846.270 20.8571   1
   7   2  -4 919.983 15.8872  -2
   7  -2  -2 919.983 15.8872   1
  -7   2   1 377.208 13.8172   1
   7   2  -5 364.084 10.5944  -2
   7  -2  -1 364.084 10.5944   1
   7   2  -6 413.769 11.1575  -2
   7  -2   0 413.769 11.1575   1
  -7  -2  -1 6.03224 1.24043   1
   7   2  -7 0.87809 4.02121  -2
   7  -2   1 0.87809 4.02121   1
   7   2  -8 169.246 7.90294  -2
   7  -2   2 169.246 7.90294   1
   7   2  -9 573.900 13.0438  -2
   7  -2   3 573.900 13.0438   1
   7  -2   4 5.55369 2.52906   1
   7   2 -10 84.4051 6.54990  -2
   7  -2   4 84.4051 6.54990   1
   7  -2   5 213.529 8.25737   1
   7   2 -11 283.673 9.79867  -2
   7  -2   5 283.673 9.79867   1
   7  -2   6 726.989 15.4340   1
   7   2 -12 898.830 16.4449  -2
   7  -2   6 898.830 16.4449   1
   7  -2   7 8.49523 3.09142   1
   7   2 -13 17.2946 3.50344  -2
   7  -2   7 17.2946 3.50344   1
   7  -2   8 3.75571 3.00022   1
   7   2 -14 10.7170 3.10327  -2
   7  -2   8 10.7170 3.10327   1
   7  -2   9-1.24037 2.64347   1
   7   2 -15 12.0665 3.30185  -2
   7  -2   9 12.0665 3.30185   1
   7  -2  10 206.733 10.3342   1
   7  -2 -16 277.442 9.02964  -2
   7   2  10 277.442 9.02964   1
  -7  -2  17 538.455 12.5622  -2
  -7   2 -11 538.455 12.5622   1
  -7  -2  18 105.195 6.35570  -2
  -7   2 -12 105.195 6.35570   1
   7   2 -19 200.343 9.63061  -2
   7  -2  13 200.343 9.63061   1
   7   2 -20 194.204 9.92214  -2
   7  -2  14 194.204 9.92214   1
   7   2 -21 302.756 12.0212  -2
   7  -2  15 302.756 12.0212   1
   7   2 -22 42.0963 6.31817  -2
   7  -2  16 42.0963 6.31817   1
   7   2 -23 62.3233 7.33735  -2
   7  -2  17 62.3233 7.33735   1
   7  -2 -24 869.061 15.7591  -2
   7   2  18 869.061 15.7591   1
   7  -2 -25 153.152 9.28010  -2
   7   2  19 153.152 9.28010   1
   7   2 -26 71.4439 12.0458  -2
   7  -2  20 71.4439 12.0458   1
   7   2 -27 24.5002 9.50649  -2
   7  -2  21 24.5002 9.50649   1
  -7   3 -19 164.942 19.8374  -2
  -7  -3  25 164.942 19.8374   1
  -7  -3 -18 46.0498 10.0160  -2
  -7   3  24 46.0498 10.0160   1
  -7  -3 -17 69.5228 10.6287  -2
  -7   3  23 69.5228 10.6287   1
  -7  -3 -16 6.11608 6.84819  -2
  -7   3  22 6.11608 6.84819   1
  -7  -3 -15 149.164 11.5190  -2
  -7   3  21 149.164 11.5190   1
  -7  -3 -14 230.535 13.5066  -2
  -7   3  20 230.535 13.5066   1
  -7  -3 -13 351.586 16.4417  -2
  -7   3  19 351.586 16.4417   1
  -7  -3 -12 185.473 12.0764  -2
  -7   3  18 185.473 12.0764   1
  -7  -3 -11 291.567 14.4609  -2
  -7   3  17 291.567 14.4609   1
  -7   3  16-3.66695 3.60321   1
  -7  -3 -10 11.1871 5.44707  -2
  -7   3  16 11.1871 5.44707   1
  -7   3  15-0.57178 3.86539   1
  -7  -3  -9 59.7326 7.42267  -2
  -7   3  15 59.7326 7.42267   1
  -7   3  14 47.2498 6.42342   1
  -7  -3  -8 125.408 9.46100  -2
  -7   3  14 125.408 9.46100   1
  -7   3  13 4.56637 3.61287   1
  -7  -3  -7 103.480 8.39798  -2
  -7   3  13 103.480 8.39798   1
  -7  -3  12 31.8811 3.45613   1
  -7  -3  -6 97.7401 8.15111  -2
  -7   3  12 97.7401 8.15111   1
  -7  -3  11 362.037 8.66806   1
  -7  -3  -5 410.202 14.6541  -2
  -7   3  11 410.202 14.6541   1
  -7   3  10 119.813 5.06473   1
  -7  -3  -4 151.106 9.81336  -2
  -7   3  10 151.106 9.81336   1
  -7   3   9 62.6887 3.62777   1
  -7  -3  -3 78.5951 7.65469  -2
  -7   3   9 78.5951 7.65469   1
  -7   3   8 166.152 4.84818   1
  -7  -3  -2 211.742 10.7990  -2
  -7   3   8 211.742 10.7990   1
  -7   3   7 159.631 8.19634   1
  -7  -3  -1 279.630 12.4033  -2
  -7   3   7 279.630 12.4033   1
  -7  -3   0 350.006 13.6394  -2
  -7   3   6 350.006 13.6394   1
  -7   3   5 0.62882 3.60263   1
  -7  -3   1-6.55828 5.68781  -2
  -7   3   5-6.55828 5.68781   1
  -7   3   4 17.5221 4.70667   1
  -7  -3   2 57.2963 7.88823  -2
  -7   3   4 57.2963 7.88823   1
  -7   3   3 69.4134 7.56668   1
  -7  -3   3 79.8789 8.17855  -2
  -7   3   3 79.8789 8.17855   1
  -7   3   2 466.040 16.7955   1
   7   3  -4 428.778 11.4508  -2
   7  -3  -2 428.778 11.4508   1
  -7   3   5 108.445 5.73256  -2
  -7  -3   1 108.445 5.73256   1
  -7   3   6 633.253 11.4012  -2
  -7  -3   0 633.253 11.4012   1
   7   3  -7 539.214 12.9478  -2
   7  -3   1 539.214 12.9478   1
   7   3  -8 106.251 6.70518  -2
   7  -3   2 106.251 6.70518   1
   7   3  -9 23.6502 3.25107  -2
   7  -3   3 23.6502 3.25107   1
   7   3 -10 148.121 5.58951  -2
   7  -3   4 148.121 5.58951   1
   7   3 -11 74.6051 3.74334  -2
   7  -3   5 74.6051 3.74334   1
   7   3 -12 120.621 5.36133  -2
   7  -3   6 120.621 5.36133   1
   7   3 -13 583.623 10.4084  -2
   7  -3   7 583.623 10.4084   1
   7   3 -14 358.974 8.59437  -2
   7  -3   8 358.974 8.59437   1
   7  -3   9 327.050 20.2408   1
   7   3 -15 309.492 9.01687  -2
   7  -3   9 309.492 9.01687   1
  -7  -3  16 49.3842 4.07607  -2
  -7   3 -10 49.3842 4.07607   1
  -7  -3  17 124.168 5.64569  -2
  -7   3 -11 124.168 5.64569   1
   7  -3  12 410.600 12.9200   1
   7  -3 -18 429.010 17.1296  -2
   7   3  12 429.010 17.1296   1
   7  -3  13 84.2230 6.78397   1
   7  -3 -19 127.176 11.1359  -2
   7   3  13 127.176 11.1359   1
   7  -3  14 65.4172 10.1208   1
   7  -3 -20 84.7551 10.2667  -2
   7   3  14 84.7551 10.2667   1
   7  -3  15 575.361 24.4466   1
   7  -3  16 115.523 12.1576   1
   7  -3  17-1.43242 3.80346   1
   7  -3 -23 38.6644 10.8766  -2
   7   3  17 38.6644 10.8766   1
   7  -3  18 228.590 12.3941   1
   7  -3 -24 201.923 18.2637  -2
   7   3  18 201.923 18.2637   1
   7  -3  19 64.3813 8.21024   1
   7  -3  20 443.538 24.0561   1
  -7   4  24 115.699 15.8975   1
  -7   4 -18 175.128 20.3859  -2
  -7  -4  24 175.128 20.3859   1
  -7   4  23 197.859 18.5397   1
  -7   4 -17 314.963 23.0811  -2
  -7  -4  23 314.963 23.0811   1
  -7   4  22 491.686 26.8831   1
  -7   4 -16 563.498 29.9851  -2
  -7  -4  22 563.498 29.9851   1
  -7   4  21 1.11669 6.68832   1
  -7   4 -15 8.32849 10.4461  -2
  -7  -4  21 8.32849 10.4461   1
  -7   4  20 59.6313 10.9853   1
  -7   4 -14 94.1663 14.3130  -2
  -7  -4  20 94.1663 14.3130   1
  -7   4  19 6.35682 7.47991   1
  -7   4 -13-14.6957 7.57750  -2
  -7  -4  19-14.6957 7.57750   1
  -7   4 -12 15.8000 9.92705  -2
  -7  -4  18 15.8000 9.92705   1
  -7   4  17 157.618 14.9097   1
  -7   4 -11 205.306 17.2654  -2
  -7  -4  17 205.306 17.2654   1
  -7   4  16 14.5388 6.91275   1
  -7   4 -10 48.1572 10.1501  -2
  -7  -4  16 48.1572 10.1501   1
  -7   4  15 42.0301 5.13256   1
  -7   4  -9 270.791 17.7156  -2
  -7  -4  15 270.791 17.7156   1
  -7  -4  14 1803.01 32.1513   1
  -7  -4  -8 2286.36 33.7985  -2
  -7   4  14 2286.36 33.7985   1
  -7  -4  -7 68.3329 5.61870  -2
  -7   4  13 68.3329 5.61870   1
  -7  -4  -6 49.9503 5.06441  -2
  -7   4  12 49.9503 5.06441   1
  -7  -4  11 65.7591 6.22743   1
  -7  -4  -5 75.8243 5.53922  -2
  -7   4  11 75.8243 5.53922   1
  -7  -4  10 24.0964 4.23518   1
  -7  -4  -4 39.4068 4.52249  -2
  -7   4  10 39.4068 4.52249   1
  -7  -4   9 59.8750 5.56706   1
  -7  -4  -3 211.088 7.76086  -2
  -7   4   9 211.088 7.76086   1
  -7  -4   8 312.175 10.4543   1
  -7  -4  -2 358.677 9.46565  -2
  -7   4   8 358.677 9.46565   1
  -7  -4  -1 1.37958 10.0592  -2
  -7   4   7 1.37958 10.0592   1
  -7  -4   0 2194.24 30.3703  -2
  -7   4   6 2194.24 30.3703   1
  -7   4   1 419.569 9.83328  -2
  -7  -4   5 419.569 9.83328   1
  -7   4   2 11.2978 3.90048  -2
  -7  -4   4 11.2978 3.90048   1
  -7   4   3 117.731 6.51840  -2
  -7  -4   3 117.731 6.51840   1
  -7   4   4-8.43202 3.36789  -2
  -7  -4   2-8.43202 3.36789   1
  -7   4   5 116.857 6.67460  -2
  -7  -4   1 116.857 6.67460   1
  -7   4   0 1756.39 38.3417   1
  -7   4   6 2101.38 43.8223  -2
  -7  -4   0 2101.38 43.8223   1
  -7  -4  -1 6.71228 1.92066   1
  -7   4   7-2.18033 8.79565  -2
  -7  -4  -1-2.18033 8.79565   1
   7  -4   2 201.128 7.43512   1
   7  -4  -8 272.349 7.62862  -2
   7   4   2 272.349 7.62862   1
   7  -4   3 760.991 13.7048   1
   7  -4  -9 720.975 11.7334  -2
   7   4   3 720.975 11.7334   1
   7  -4   4 111.409 5.90473   1
   7  -4 -10 108.579 5.53431  -2
   7   4   4 108.579 5.53431   1
   7  -4   5 70.1965 5.01470   1
   7  -4 -11 83.9163 5.31285  -2
   7   4   5 83.9163 5.31285   1
   7  -4   6 123.550 6.23007   1
   7  -4 -12 124.629 6.29222  -2
   7   4   6 124.629 6.29222   1
   7  -4   7 21.8366 3.70211   1
   7  -4 -13 88.8528 11.7045  -2
   7   4   7 88.8528 11.7045   1
   7  -4   8 1462.10 23.0040   1
  -7   4  14 1919.50 41.9111  -2
  -7  -4  -8 1919.50 41.9111   1
   7  -4   9 11.3986 4.29620   1
  -7   4  15 53.4848 9.80566  -2
  -7  -4  -9 53.4848 9.80566   1
  -7   4 -10 127.391 7.79816   1
  -7   4  16 124.288 13.4732  -2
  -7  -4 -10 124.288 13.4732   1
   7  -4  11 281.398 14.7101   1
   7  -4  12 60.1804 5.40651   1
   7  -4  13 35.1498 4.58427   1
   7  -4  14 208.859 9.05672   1
   7  -4  15 13.6953 3.89004   1
   7  -4  16 135.789 8.51422   1
   7  -4  17 3.71521 5.32173   1
   7  -4 -23 98.3727 14.1934  -2
   7   4  17 98.3727 14.1934   1
   7  -4  18 289.402 14.5120   1
   7  -4 -24 342.153 21.5499  -2
   7   4  18 342.153 21.5499   1
   7  -4  19 2.24621 7.76394   1
  -7   5 -18 111.656 15.6700  -2
  -7  -5  24 111.656 15.6700   1
  -7   5  23 387.211 24.7021   1
  -7   5 -17 579.572 29.7942  -2
  -7  -5  23 579.572 29.7942   1
  -7   5  22 271.259 20.7583   1
  -7   5 -16 303.395 22.5097  -2
  -7  -5  22 303.395 22.5097   1
  -7   5  21 145.127 16.3230   1
  -7   5 -15 324.967 22.8065  -2
  -7  -5  21 324.967 22.8065   1
  -7   5  20 17.1876 8.57690   1
  -7   5 -14 53.0634 11.6747  -2
  -7  -5  20 53.0634 11.6747   1
  -7   5  19-2.08536 5.50710   1
  -7   5 -13 18.9774 10.4870  -2
  -7  -5  19 18.9774 10.4870   1
  -7   5  18 257.233 18.5405   1
  -7   5 -12 295.516 12.6417  -2
  -7  -5  18 295.516 12.6417   1
  -7   5  17 8.78745 7.29435   1
  -7   5 -11 25.3346 5.62302  -2
  -7  -5  17 25.3346 5.62302   1
  -7   5  16 5.64237 5.93810   1
  -7   5 -10 1.52347 4.37235  -2
  -7  -5  16 1.52347 4.37235   1
  -7   5  15-1.82001 5.29811   1
  -7   5  -9 17.9149 5.31722  -2
  -7  -5  15 17.9149 5.31722   1
  -7   5  14 414.935 21.8728   1
  -7   5  -8 563.513 15.0061  -2
  -7  -5  14 563.513 15.0061   1
  -7   5  13 5.26308 8.49265   1
  -7   5  -7 85.1215 6.84165  -2
  -7  -5  13 85.1215 6.84165   1
  -7   5  -6 117.219 7.49144  -2
  -7  -5  12 117.219 7.49144   1
  -7  -5  -7 176.447 14.9367  -2
  -7   5  12 176.447 14.9367   1
  -7   5  -5 296.538 10.6251  -2
  -7  -5  11 296.538 10.6251   1
  -7  -5  -6 222.657 15.7634  -2
  -7   5  11 222.657 15.7634   1
  -7   5  -4 513.924 13.8911  -2
  -7  -5  10 513.924 13.8911   1
  -7  -5  -5 525.990 23.0730  -2
  -7   5  10 525.990 23.0730   1
  -7   5  -3 75.0237 7.73982  -2
  -7  -5   9 75.0237 7.73982   1
  -7  -5  -4 175.469 9.02091  -2
  -7   5   9 175.469 9.02091   1
  -7   5  -2 563.378 13.6490  -2
  -7  -5   8 563.378 13.6490   1
  -7  -5  -3 609.696 14.9190  -2
  -7   5   8 609.696 14.9190   1
  -7   5  -1 658.503 14.0955  -2
  -7  -5   7 658.503 14.0955   1
  -7  -5  -2 658.338 24.9250  -2
  -7   5   7 658.338 24.9250   1
  -7   5   0 488.056 11.7578  -2
  -7  -5   6 488.056 11.7578   1
  -7  -5  -1 450.778 21.3558  -2
  -7   5   6 450.778 21.3558   1
   7   5  -5 250.638 9.79545   1
  -7   5   1 405.344 20.3538  -2
  -7  -5   5 405.344 20.3538   1
  -7  -5   0 528.623 23.1062  -2
  -7   5   5 528.623 23.1062   1
   7   5  -4 576.658 12.4761   1
  -7   5   2 727.635 26.5462  -2
  -7  -5   4 727.635 26.5462   1
  -7  -5   1 704.711 25.5388  -2
  -7   5   4 704.711 25.5388   1
   7   5  -3 547.125 9.92422   1
  -7   5   3 765.940 27.9016  -2
  -7  -5   3 765.940 27.9016   1
  -7  -5   2 824.442 26.1286  -2
  -7   5   3 824.442 26.1286   1
  -7   5   2 184.609 14.2618   1
  -7   5   4 285.479 17.8624  -2
  -7  -5   2 285.479 17.8624   1
  -7   5   1 27.1826 9.62899   1
  -7   5   5 148.505 15.1422  -2
  -7  -5   1 148.505 15.1422   1
  -7   5   0 1416.25 34.1469   1
  -7   5   6 1537.47 37.7936  -2
  -7  -5   0 1537.47 37.7936   1
  -7  -5  -1 479.635 9.84064   1
  -7   5   7 673.019 24.1265  -2
  -7  -5  -1 673.019 24.1265   1
  -7  -5  -2 33.6502 2.77085   1
  -7   5   8 160.489 14.4601  -2
  -7  -5  -2 160.489 14.4601   1
   7  -5   3 351.135 10.1358   1
  -7   5   9 465.944 21.1516  -2
  -7  -5  -3 465.944 21.1516   1
   7  -5   4 1031.75 16.8971   1
  -7   5  10 1160.16 31.6228  -2
  -7  -5  -4 1160.16 31.6228   1
   7  -5   5 544.050 12.6148   1
  -7   5  11 593.366 22.4818  -2
  -7  -5  -5 593.366 22.4818   1
   7  -5   6 24.9719 3.85798   1
  -7   5  12 156.018 12.7753  -2
  -7  -5  -6 156.018 12.7753   1
   7  -5   7 487.359 14.0846   1
  -7   5  13 675.255 24.4616  -2
  -7  -5  -7 675.255 24.4616   1
   7  -5   8 1014.35 20.1875   1
  -7   5  14 1084.32 30.9048  -2
  -7  -5  -8 1084.32 30.9048   1
  -7   5  -9 4.99000 4.11838   1
  -7   5  15-8.73080 6.84075  -2
  -7  -5  -9-8.73080 6.84075   1
   7  -5  10 1.47367 4.16046   1
   7  -5  11 116.698 6.77820   1
   7  -5  12 404.810 11.9499   1
   7  -5  13 35.5870 4.88216   1
   7  -5  14 3.93660 3.99052   1
   7  -5  15 846.278 18.6426   1
   7  -5 -21 925.843 31.3863  -2
   7   5  15 925.843 31.3863   1
   7  -5  16 243.766 18.4309   1
   7  -5 -22 395.408 22.2279  -2
   7   5  16 395.408 22.2279   1
   7  -5  17 392.178 24.5167   1
   7  -5 -23 536.077 25.5810  -2
   7   5  17 536.077 25.5810   1
   7  -5  18 14.1339 9.13913   1
  -7   6  23 140.271 16.1735   1
  -7   6 -17 185.161 11.9743  -2
  -7  -6  23 185.161 11.9743   1
  -7   6 -16 116.263 9.82786  -2
  -7  -6  22 116.263 9.82786   1
  -7  -6 -17 122.342 16.3192  -2
  -7   6  22 122.342 16.3192   1
  -7   6 -15 153.267 10.8485  -2
  -7  -6  21 153.267 10.8485   1
  -7  -6 -16 126.899 15.4152  -2
  -7   6  21 126.899 15.4152   1
  -7   6 -14 122.943 9.94125  -2
  -7  -6  20 122.943 9.94125   1
  -7  -6 -15 109.633 15.1512  -2
  -7   6  20 109.633 15.1512   1
  -7   6 -13 858.001 21.2976  -2
  -7  -6  19 858.001 21.2976   1
  -7  -6 -14 772.065 29.9388  -2
  -7   6  19 772.065 29.9388   1
  -7   6 -12 244.703 11.8812  -2
  -7  -6  18 244.703 11.8812   1
  -7  -6 -13 266.952 19.2585  -2
  -7   6  18 266.952 19.2585   1
  -7   6 -11 1420.82 25.9645  -2
  -7  -6  17 1420.82 25.9645   1
  -7  -6 -12 1329.78 37.5160  -2
  -7   6  17 1329.78 37.5160   1
  -7   6 -10 127.324 9.00675  -2
  -7  -6  16 127.324 9.00675   1
  -7  -6 -11 453.446 22.3892  -2
  -7   6  16 453.446 22.3892   1
  -7   6  -9 239.495 11.2297  -2
  -7  -6  15 239.495 11.2297   1
  -7  -6 -10 145.595 14.3654  -2
  -7   6  15 145.595 14.3654   1
  -7   6  -8 396.523 13.5626  -2
  -7  -6  14 396.523 13.5626   1
  -7  -6  -9 386.339 20.7879  -2
  -7   6  14 386.339 20.7879   1
  -7   6  -7 241.570 10.9520  -2
  -7  -6  13 241.570 10.9520   1
  -7  -6  -8 356.730 20.0198  -2
  -7   6  13 356.730 20.0198   1
  -7   6  -6 196.336 9.83210  -2
  -7  -6  12 196.336 9.83210   1
  -7  -6  -7 217.312 16.0759  -2
  -7   6  12 217.312 16.0759   1
  -7   6  -5 518.803 14.6663  -2
  -7  -6  11 518.803 14.6663   1
  -7  -6  -6 451.525 21.2651  -2
  -7   6  11 451.525 21.2651   1
  -7   6  -4 190.933 10.1449  -2
  -7  -6  10 190.933 10.1449   1
  -7  -6  -5 235.643 16.0794  -2
  -7   6  10 235.643 16.0794   1
  -7   6  -3 1616.92 24.2634  -2
  -7  -6   9 1616.92 24.2634   1
  -7  -6  -4 1482.66 35.9848  -2
  -7   6   9 1482.66 35.9848   1
  -7   6  -2 8.86240 4.45082  -2
  -7  -6   8 8.86240 4.45082   1
  -7  -6  -3 260.597 15.9376  -2
  -7   6   8 260.597 15.9376   1
  -7   6  -1 91.3654 12.2000  -2
  -7  -6   7 91.3654 12.2000   1
  -7  -6  -2 16.2668 8.08991  -2
  -7   6   7 16.2668 8.08991   1
  -7   6   0 282.985 18.4737  -2
  -7  -6   6 282.985 18.4737   1
  -7  -6  -1 287.668 17.0173  -2
  -7   6   6 287.668 17.0173   1
  -7   6   1 70.2734 11.7670  -2
  -7  -6   5 70.2734 11.7670   1
  -7  -6   0 72.3399 11.4337  -2
  -7   6   5 72.3399 11.4337   1
  -7   6   2 79.5946 12.0997  -2
  -7  -6   4 79.5946 12.0997   1
  -7  -6   1 117.112 12.8838  -2
  -7   6   4 117.112 12.8838   1
  -7   6   3-6.16215 7.63693  -2
  -7  -6   3-6.16215 7.63693   1
  -7  -6   2 0.67969 7.85334  -2
  -7   6   3 0.67969 7.85334   1
  -7   6   4 111.165 12.5904  -2
  -7  -6   2 111.165 12.5904   1
  -7  -6   3 14.3929 7.58051  -2
  -7   6   2 14.3929 7.58051   1
  -7   6   5 502.640 21.5151  -2
  -7  -6   1 502.640 21.5151   1
  -7  -6   4 389.095 19.9770  -2
  -7   6   1 389.095 19.9770   1
  -7   6   6 488.246 21.1173  -2
  -7  -6   0 488.246 21.1173   1
  -7  -6   5 521.621 21.3764  -2
  -7   6   0 521.621 21.3764   1
  -7  -6  -1 376.390 11.8167   1
  -7   6   7 471.590 21.5903  -2
  -7  -6  -1 471.590 21.5903   1
  -7  -6   6 475.573 20.1967  -2
  -7   6  -1 475.573 20.1967   1
  -7  -6  -2 37.7373 4.17432   1
  -7   6   8 139.123 12.6863  -2
  -7  -6  -2 139.123 12.6863   1
  -7  -6   7 90.2362 7.68611  -2
  -7   6  -2 90.2362 7.68611   1
  -7   6   9 632.466 24.2919  -2
  -7  -6  -3 632.466 24.2919   1
  -7  -6   8 408.653 13.5532  -2
  -7   6  -3 408.653 13.5532   1
  -7   6  10 173.314 13.2316  -2
  -7  -6  -4 173.314 13.2316   1
  -7  -6   9 299.886 11.9095  -2
  -7   6  -4 299.886 11.9095   1
  -7   6  11 546.409 22.0284  -2
  -7  -6  -5 546.409 22.0284   1
   7   6 -10 523.065 15.1384  -2
   7  -6   5 523.065 15.1384   1
  -7   6  12 37.8419 8.91116  -2
  -7  -6  -6 37.8419 8.91116   1
   7   6 -11 133.377 8.71075  -2
   7  -6   6 133.377 8.71075   1
  -7   6  13 233.108 15.4641  -2
  -7  -6  -7 233.108 15.4641   1
   7   6 -12 71.0503 7.11856  -2
   7  -6   7 71.0503 7.11856   1
  -7  -6  13 637.216 17.0872  -2
  -7   6  -8 637.216 17.0872   1
   7   6 -14 700.755 25.3360  -2
   7  -6   9 700.755 25.3360   1
   7  -6  10 5.19798 3.57060   1
   7  -6  11 882.232 17.9998   1
   7  -6  12 25.2122 5.00156   1
   7  -6  13 397.514 21.1808   1
   7  -6  14 28.9572 9.99421   1
   7  -6 -20 114.858 13.2762  -2
   7   6  14 114.858 13.2762   1
   7  -6  15 207.826 16.7855   1
   7  -6 -21 290.215 18.7664  -2
   7   6  15 290.215 18.7664   1
   7  -6  16 79.2486 12.4572   1
   7  -6 -22 187.599 16.4505  -2
   7   6  16 187.599 16.4505   1
   7  -6  17 178.512 17.6793   1
   7  -6 -23 203.393 17.6094  -2
   7   6  17 203.393 17.6094   1
  -7  -7 -16 106.419 14.4496  -2
  -7   7  21 106.419 14.4496   1
  -7  -7 -15 117.318 13.8414  -2
  -7   7  20 117.318 13.8414   1
  -7   7 -13 19.6069 7.88598  -2
  -7  -7  19 19.6069 7.88598   1
  -7  -7 -14-5.32193 7.73358  -2
  -7   7  19-5.32193 7.73358   1
  -7   7 -12 42.0572 7.26712  -2
  -7  -7  18 42.0572 7.26712   1
  -7  -7 -13 36.4068 10.4944  -2
  -7   7  18 36.4068 10.4944   1
  -7   7 -11 20.8431 6.17041  -2
  -7  -7  17 20.8431 6.17041   1
  -7  -7 -12 6.80978 8.02623  -2
  -7   7  17 6.80978 8.02623   1
  -7   7 -10 31.9872 6.17685  -2
  -7  -7  16 31.9872 6.17685   1
  -7  -7 -11 24.3716 8.34000  -2
  -7   7  16 24.3716 8.34000   1
  -7   7  -9 387.045 14.3187  -2
  -7  -7  15 387.045 14.3187   1
  -7  -7 -10 391.905 20.3894  -2
  -7   7  15 391.905 20.3894   1
  -7   7  -8 728.766 18.8471  -2
  -7  -7  14 728.766 18.8471   1
  -7  -7  -9 546.153 23.6353  -2
  -7   7  14 546.153 23.6353   1
  -7   7  -7 319.065 12.8135  -2
  -7  -7  13 319.065 12.8135   1
  -7  -7  -8 520.321 23.1508  -2
  -7   7  13 520.321 23.1508   1
  -7   7  -6 90.6095 7.96479  -2
  -7  -7  12 90.6095 7.96479   1
  -7  -7  -7 88.9000 11.2673  -2
  -7   7  12 88.9000 11.2673   1
  -7   7  -5 108.570 8.58573  -2
  -7  -7  11 108.570 8.58573   1
  -7  -7  -6 56.9494 9.79123  -2
  -7   7  11 56.9494 9.79123   1
  -7   7  -4 853.085 19.3171  -2
  -7  -7  10 853.085 19.3171   1
  -7  -7  -5 880.316 27.8171  -2
  -7   7  10 880.316 27.8171   1
  -7   7  -3 139.575 9.02443  -2
  -7  -7   9 139.575 9.02443   1
  -7  -7  -4 307.818 17.4193  -2
  -7   7   9 307.818 17.4193   1
  -7   7  -2 563.035 16.1128  -2
  -7  -7   8 563.035 16.1128   1
  -7  -7  -3 554.221 22.7356  -2
  -7   7   8 554.221 22.7356   1
  -7   7  -1 533.389 23.2562  -2
  -7  -7   7 533.389 23.2562   1
  -7  -7  -2 465.137 21.0341  -2
  -7   7   7 465.137 21.0341   1
  -7   7   0 1033.01 31.3763  -2
  -7  -7   6 1033.01 31.3763   1
  -7  -7  -1 800.160 27.1342  -2
  -7   7   6 800.160 27.1342   1
  -7   7   1 530.910 23.5370  -2
  -7  -7   5 530.910 23.5370   1
  -7  -7   0 752.515 26.4212  -2
  -7   7   5 752.515 26.4212   1
  -7   7   2 653.728 25.5106  -2
  -7  -7   4 653.728 25.5106   1
  -7  -7   1 586.611 23.8703  -2
  -7   7   4 586.611 23.8703   1
  -7   7   3 549.489 22.1265  -2
  -7  -7   3 549.489 22.1265   1
  -7  -7   2 454.706 20.7679  -2
  -7   7   3 454.706 20.7679   1
  -7   7   4 1132.85 33.6696  -2
  -7  -7   2 1132.85 33.6696   1
  -7  -7   3 1045.90 31.0993  -2
  -7   7   2 1045.90 31.0993   1
  -7  -7   1 158.030 9.91558   1
  -7   7   5 620.295 23.1964  -2
  -7  -7   1 620.295 23.1964   1
  -7  -7   4 479.756 20.8244  -2
  -7   7   1 479.756 20.8244   1
  -7  -7   0 1295.38 25.3093   1
  -7   7   6 1545.72 37.1971  -2
  -7  -7   0 1545.72 37.1971   1
  -7  -7   5 1536.19 36.6147  -2
  -7   7   0 1536.19 36.6147   1
  -7   7   7 259.330 17.3120  -2
  -7  -7  -1 259.330 17.3120   1
  -7  -7   6 473.283 21.2285  -2
  -7   7  -1 473.283 21.2285   1
  -7   7   8 323.446 18.4822  -2
  -7  -7  -2 323.446 18.4822   1
  -7  -7   7 296.438 17.6199  -2
  -7   7  -2 296.438 17.6199   1
  -7   7   9 147.378 13.0216  -2
  -7  -7  -3 147.378 13.0216   1
  -7  -7   8 155.742 9.87977  -2
  -7   7  -3 155.742 9.87977   1
  -7   7  10 428.118 20.6020  -2
  -7  -7  -4 428.118 20.6020   1
   7   7  -9 288.779 12.4257  -2
   7  -7   4 288.779 12.4257   1
  -7   7  11 203.713 14.5329  -2
  -7  -7  -5 203.713 14.5329   1
   7   7 -10 309.936 12.7296  -2
   7  -7   5 309.936 12.7296   1
  -7  -7  11 195.102 10.3663  -2
  -7   7  -6 195.102 10.3663   1
   7   7 -12 52.8334 9.99633  -2
   7  -7   7 52.8334 9.99633   1
   7   7 -13 1283.45 27.0198  -2
   7  -7   8 1283.45 27.0198   1
   7   7 -14 321.677 18.9327  -2
   7  -7   9 321.677 18.9327   1
   7   7 -15 103.780 9.02039  -2
   7  -7  10 103.780 9.02039   1
   7   7 -16 97.3328 9.06264  -2
   7  -7  11 97.3328 9.06264   1
   7  -7 -18 9.00430 8.39970  -2
   7   7  12 9.00430 8.39970   1
   7   7 -17 8.55055 5.52439  -2
   7  -7  12 8.55055 5.52439   1
   7  -7 -19 24.0095 9.14290  -2
   7   7  13 24.0095 9.14290   1
   7  -7 -20 76.2470 12.3751  -2
   7   7  14 76.2470 12.3751   1
   7  -7 -21 221.425 17.4683  -2
   7   7  15 221.425 17.4683   1
   7  -7 -22 350.932 21.2039  -2
   7   7  16 350.932 21.2039   1
  -7  -8  -9 677.107 25.4558  -2
  -7   8  14 677.107 25.4558   1
  -7  -8  -8 139.898 12.8205  -2
  -7   8  13 139.898 12.8205   1
  -7   8  -6 140.100 13.4093  -2
  -7  -8  12 140.100 13.4093   1
  -7  -8  -7 74.4204 10.2322  -2
  -7   8  12 74.4204 10.2322   1
  -7   8  -5 54.8827 9.89574  -2
  -7  -8  11 54.8827 9.89574   1
  -7  -8  -6 155.916 13.0784  -2
  -7   8  11 155.916 13.0784   1
  -7   8  -4 291.954 18.9178  -2
  -7  -8  10 291.954 18.9178   1
  -7  -8  -5 233.829 15.5110  -2
  -7   8  10 233.829 15.5110   1
  -7   8  -3 359.344 20.4140  -2
  -7  -8   9 359.344 20.4140   1
  -7  -8  -4 414.934 19.9349  -2
  -7   8   9 414.934 19.9349   1
  -7  -8  -3 92.7749 10.6413  -2
  -7   8   8 92.7749 10.6413   1
  -7  -8  -2 0.64686 6.48893  -2
  -7   8   7 0.64686 6.48893   1
  -7  -8  -1 364.491 19.0118  -2
  -7   8   6 364.491 19.0118   1
  -7  -8   0 117.069 11.8429  -2
  -7   8   5 117.069 11.8429   1
  -7  -8   1 46.9955 10.4150  -2
  -7   8   4 46.9955 10.4150   1
  -7  -8   2-1.20938 7.85205  -2
  -7   8   3-1.20938 7.85205   1
  -7  -8   3 34.2897 7.27833  -2
  -7   8   2 34.2897 7.27833   1
  -7  -8   4 18.0091 8.87652  -2
  -7   8   1 18.0091 8.87652   1
  -7  -8   5 117.610 12.9599  -2
  -7   8   0 117.610 12.9599   1
  -7  -8   6 102.473 11.9942  -2
  -7   8  -1 102.473 11.9942   1
  -7  -8   7 4.21381 7.15294  -2
  -7   8  -2 4.21381 7.15294   1
   7   8  -8 251.435 11.9790  -2
   7  -8   3 251.435 11.9790   1
  -7  -8   9 469.474 15.4989  -2
  -7   8  -4 469.474 15.4989   1
   7   8 -10 103.109 14.3182  -2
   7  -8   5 103.109 14.3182   1
   7   8 -11 857.262 32.6329  -2
   7  -8   6 857.262 32.6329   1
   7   8 -12 291.188 19.1875  -2
   7  -8   7 291.188 19.1875   1
   7   8 -13 243.726 19.1922  -2
   7  -8   8 243.726 19.1922   1
   7   8 -15 133.316 16.0090  -2
   7  -8  10 133.316 16.0090   1
   7   8 -16 205.236 19.2319  -2
   7  -8  11 205.236 19.2319   1
   7   9  -9 64.5589 13.0409  -2
   7  -9   4 64.5589 13.0409   1
  -8   0 -16 146.453 20.1880  -2
  -8   0  22 146.453 20.1880   1
  -8   0 -14 404.281 30.3708  -2
  -8   0  20 404.281 30.3708   1
  -8   0 -12 1226.61 48.4758  -2
  -8   0  18 1226.61 48.4758   1
  -8   0 -10 1020.43 43.3331  -2
  -8   0  16 1020.43 43.3331   1
  -8   0  -8 1210.62 45.3304  -2
  -8   0  14 1210.62 45.3304   1
  -8   0  12 468.960 8.94932   1
  -8   0  -6 925.235 39.2314  -2
  -8   0  12 925.235 39.2314   1
  -8   0  -4 1675.19 52.1829  -2
  -8   0  10 1675.19 52.1829   1
  -8   0  -2 223.596 20.4767  -2
  -8   0   8 223.596 20.4767   1
  -8   0   0 927.738 39.0845  -2
  -8   0   6 927.738 39.0845   1
  -8   0   2 2126.79 26.7380  -2
  -8   0   4 2126.79 26.7380   1
  -8   0   4 346.597 10.7971  -2
  -8   0   2 346.597 10.7971   1
  -8   0   6 365.875 24.6496  -2
  -8   0   0 365.875 24.6496   1
  -8   0   8 21.7677 10.0977  -2
  -8   0  -2 21.7677 10.0977   1
  -8   0  10 3110.28 65.3225  -2
  -8   0  -4 3110.28 65.3225   1
  -8   0  12 1236.25 44.0085  -2
  -8   0  -6 1236.25 44.0085   1
  -8   0  14 955.633 38.4445  -2
  -8   0  -8 955.633 38.4445   1
   8   0 -16 999.658 24.8745  -2
   8   0  10 999.658 24.8745   1
  -8   0  18 1272.28 28.0502  -2
  -8   0 -12 1272.28 28.0502   1
   8   0 -20 1894.92 45.8021  -2
   8   0  14 1894.92 45.8021   1
   8   0 -22 345.835 20.9638  -2
   8   0  16 345.835 20.9638   1
   8   0 -24 1058.43 36.8457  -2
   8   0  18 1058.43 36.8457   1
   8   0 -26 90.4373 13.4901  -2
   8   0  20 90.4373 13.4901   1
  -8   1 -16 135.881 19.4351  -2
  -8  -1  22 135.881 19.4351   1
  -8   1 -15 175.665 21.0187  -2
  -8  -1  21 175.665 21.0187   1
  -8   1 -14 351.928 28.0729  -2
  -8  -1  20 351.928 28.0729   1
  -8   1 -13-1.11031 10.9613  -2
  -8  -1  19-1.11031 10.9613   1
  -8   1 -12 100.009 17.7957  -2
  -8  -1  18 100.009 17.7957   1
  -8   1 -11 120.057 17.2978  -2
  -8  -1  17 120.057 17.2978   1
  -8   1 -10 72.4028 13.8422  -2
  -8  -1  16 72.4028 13.8422   1
  -8   1  -9 342.113 25.7655  -2
  -8  -1  15 342.113 25.7655   1
  -8   1  -8 10.5618 9.47894  -2
  -8  -1  14 10.5618 9.47894   1
  -8   1  -7 260.501 13.0024  -2
  -8  -1  13 260.501 13.0024   1
  -8  -1  12 5.42017 1.05069   1
  -8   1  -6 47.1004 7.05740  -2
  -8  -1  12 47.1004 7.05740   1
  -8   1  11 177.397 6.06942   1
  -8   1  -5 269.693 13.2016  -2
  -8  -1  11 269.693 13.2016   1
   8   1   4 623.195 19.6249  -2
   8  -1 -10 623.195 19.6249   1
   8   1   3 641.398 19.9504  -2
   8  -1  -9 641.398 19.9504   1
   8   1   2 201.443 12.2832  -2
   8  -1  -8 201.443 12.2832   1
  -8  -1  -1 1078.36 18.1917  -2
  -8   1   7 1078.36 18.1917   1
  -8  -1   0 108.000 6.99305  -2
  -8   1   6 108.000 6.99305   1
  -8  -1   1 283.158 9.95405  -2
  -8   1   5 283.158 9.95405   1
  -8  -1   2 938.070 16.4741  -2
  -8   1   4 938.070 16.4741   1
  -8  -1   3 515.321 13.9878   1
  -8  -1   3 679.808 13.9029  -2
  -8   1   3 679.808 13.9029   1
  -8  -1   2 535.974 13.4337   1
  -8  -1   4 700.641 13.9620  -2
  -8   1   2 700.641 13.9620   1
  -8  -1   1 459.206 11.3647   1
   8   1  -5 626.147 21.3277  -2
   8  -1  -1 626.147 21.3277   1
   8   1  -6 366.134 17.0796  -2
   8  -1   0 366.134 17.0796   1
   8   1  -7 2408.65 39.5007  -2
   8  -1   1 2408.65 39.5007   1
   8   1  -8 47.4340 8.39506  -2
   8  -1   2 47.4340 8.39506   1
  -8   1   9 96.9157 14.3978  -2
  -8  -1  -3 96.9157 14.3978   1
  -8   1  10 1294.32 44.9371  -2
  -8  -1  -4 1294.32 44.9371   1
  -8   1  11 220.122 20.4709  -2
  -8  -1  -5 220.122 20.4709   1
  -8   1  12 169.208 17.5132  -2
  -8  -1  -6 169.208 17.5132   1
  -8   1  13 52.3703 12.4799  -2
  -8  -1  -7 52.3703 12.4799   1
   8  -1 -14 81.6223 8.26208  -2
   8   1   8 81.6223 8.26208   1
   8  -1 -15 1545.35 29.0264  -2
   8   1   9 1545.35 29.0264   1
   8  -1 -16 229.044 12.2349  -2
   8   1  10 229.044 12.2349   1
   8   1 -17 116.825 7.77611  -2
   8  -1  11 116.825 7.77611   1
  -8   1  18 263.184 10.8224  -2
  -8  -1 -12 263.184 10.8224   1
  -8   1  19 38.2642 5.80967  -2
  -8  -1 -13 38.2642 5.80967   1
   8   1 -20 57.0040 7.11422  -2
   8  -1  14 57.0040 7.11422   1
   8   1 -21 293.308 13.5247  -2
   8  -1  15 293.308 13.5247   1
   8   1 -22 57.0445 7.40286  -2
   8  -1  16 57.0445 7.40286   1
   8   1 -23 275.352 13.8632  -2
   8  -1  17 275.352 13.8632   1
   8   1 -24 509.726 18.8764  -2
   8  -1  18 509.726 18.8764   1
   8   1 -25 80.5811 9.02976  -2
   8  -1  19 80.5811 9.02976   1
   8   1 -26 1.91354 6.07066  -2
   8  -1  20 1.91354 6.07066   1
   8  -1 -27 358.286 24.7304  -2
   8   1  21 358.286 24.7304   1
  -8  -2 -16 81.7703 11.5196  -2
  -8   2  22 81.7703 11.5196   1
  -8  -2 -15 1333.46 37.7022  -2
  -8   2  21 1333.46 37.7022   1
  -8  -2 -14 89.3491 11.2797  -2
  -8   2  20 89.3491 11.2797   1
  -8  -2 -13 1142.69 33.9072  -2
  -8   2  19 1142.69 33.9072   1
  -8  -2 -12 98.6841 10.9629  -2
  -8   2  18 98.6841 10.9629   1
  -8  -2 -11 360.550 19.4126  -2
  -8   2  17 360.550 19.4126   1
  -8  -2 -10 11.9975 7.28952  -2
  -8   2  16 11.9975 7.28952   1
  -8  -2  -9 256.220 11.6515  -2
  -8   2  15 256.220 11.6515   1
  -8  -2  -8 48.0700 6.61554  -2
  -8   2  14 48.0700 6.61554   1
  -8  -2  13 2003.91 21.4759   1
   8   2   7 2976.58 37.1018  -2
   8  -2 -13 2976.58 37.1018   1
  -8  -2  12 104.428 4.30333   1
   8   2   6 259.145 11.4920  -2
   8  -2 -12 259.145 11.4920   1
   8   2   5 1192.68 23.7989  -2
   8  -2 -11 1192.68 23.7989   1
   8   2   4 23.0707 3.33263  -2
   8  -2 -10 23.0707 3.33263   1
   8   2   3 668.341 18.0040  -2
   8  -2  -9 668.341 18.0040   1
   8   2   2 91.8607 8.08339  -2
   8  -2  -8 91.8607 8.08339   1
   8   2   1 116.726 9.08883  -2
   8  -2  -7 116.726 9.08883   1
   8   2   0 206.422 11.1152  -2
   8  -2  -6 206.422 11.1152   1
  -8  -2   1 1809.07 21.8685  -2
  -8   2   5 1809.07 21.8685   1
  -8  -2   2 376.051 10.4178  -2
  -8   2   4 376.051 10.4178   1
  -8  -2   3 182.489 7.70139  -2
  -8   2   3 182.489 7.70139   1
  -8  -2   4 55.6646 4.72967  -2
  -8   2   2 55.6646 4.72967   1
  -8  -2   1 68.5230 4.51194   1
   8   2  -5 407.927 14.7071  -2
   8  -2  -1 407.927 14.7071   1
   8   2  -6 160.602 10.4475  -2
   8  -2   0 160.602 10.4475   1
   8   2  -7 639.533 18.3506  -2
   8  -2   1 639.533 18.3506   1
   8   2  -8 237.355 11.9119  -2
   8  -2   2 237.355 11.9119   1
   8   2  -9 187.006 10.6098  -2
   8  -2   3 187.006 10.6098   1
   8   2 -10 73.4385 7.86302  -2
   8  -2   4 73.4385 7.86302   1
   8   2 -11 227.121 11.4859  -2
   8  -2   5 227.121 11.4859   1
   8   2 -12 108.993 9.03152  -2
   8  -2   6 108.993 9.03152   1
   8   2 -13 698.769 14.3369  -2
   8  -2   7 698.769 14.3369   1
   8  -2 -14 248.023 10.2545  -2
   8   2   8 248.023 10.2545   1
   8  -2 -15 728.154 17.0095  -2
   8   2   9 728.154 17.0095   1
   8  -2 -16 74.7277 6.62642  -2
   8   2  10 74.7277 6.62642   1
  -8  -2  17 235.686 10.7231  -2
  -8   2 -11 235.686 10.7231   1
  -8  -2  18 24.1654 4.54277  -2
  -8   2 -12 24.1654 4.54277   1
   8   2 -19 240.234 11.8934  -2
   8  -2  13 240.234 11.8934   1
   8   2 -20 192.577 11.2738  -2
   8  -2  14 192.577 11.2738   1
   8   2 -21 624.282 19.2190  -2
   8  -2  15 624.282 19.2190   1
   8   2 -22 188.828 11.8202  -2
   8  -2  16 188.828 11.8202   1
   8   2 -23 88.2857 9.07506  -2
   8  -2  17 88.2857 9.07506   1
   8   2 -24 13.2654 8.76134  -2
   8  -2  18 13.2654 8.76134   1
  -8  -3 -15 37.6587 9.52737  -2
  -8   3  21 37.6587 9.52737   1
  -8  -3 -14 711.237 27.1438  -2
  -8   3  20 711.237 27.1438   1
  -8  -3 -13 367.800 19.7630  -2
  -8   3  19 367.800 19.7630   1
  -8  -3 -12 196.579 14.8031  -2
  -8   3  18 196.579 14.8031   1
  -8  -3 -11 112.617 11.7556  -2
  -8   3  17 112.617 11.7556   1
  -8  -3 -10 71.0200 10.4496  -2
  -8   3  16 71.0200 10.4496   1
  -8  -3  -9 106.509 11.7549  -2
  -8   3  15 106.509 11.7549   1
  -8  -3  -8 362.331 9.92023  -2
  -8   3  14 362.331 9.92023   1
  -8  -3  13 383.585 10.9671   1
  -8  -3  -7 516.232 21.8423  -2
  -8   3  13 516.232 21.8423   1
  -8  -3  12 1.31465 2.42454   1
  -8  -3  -6-3.16915 5.58837  -2
  -8   3  12-3.16915 5.58837   1
  -8  -3  11 68.5326 3.76390   1
  -8  -3  -5 99.4389 11.1750  -2
  -8   3  11 99.4389 11.1750   1
  -8  -3  -4 423.233 19.5119  -2
  -8   3  10 423.233 19.5119   1
  -8  -3  -3 142.135 12.2515  -2
  -8   3   9 142.135 12.2515   1
  -8  -3  -2 26.5038 8.70393  -2
  -8   3   8 26.5038 8.70393   1
   8   3   1 474.585 15.9857  -2
   8  -3  -7 474.585 15.9857   1
   8   3   0 479.176 16.0920  -2
   8  -3  -6 479.176 16.0920   1
   8   3  -1 1302.07 25.6928  -2
   8  -3  -5 1302.07 25.6928   1
   8   3  -2 1049.20 22.7801  -2
   8  -3  -4 1049.20 22.7801   1
   8   3  -3-9.22792 4.67516  -2
   8  -3  -3-9.22792 4.67516   1
   8   3  -4 172.748 10.6329  -2
   8  -3  -2 172.748 10.6329   1
   8   3  -5 260.237 12.6333  -2
   8  -3  -1 260.237 12.6333   1
   8   3  -6 449.653 15.7576  -2
   8  -3   0 449.653 15.7576   1
   8   3  -7 440.020 15.6133  -2
   8  -3   1 440.020 15.6133   1
   8   3  -8 26.6130 5.24832  -2
   8  -3   2 26.6130 5.24832   1
   8   3  -9 748.687 19.2395  -2
   8  -3   3 748.687 19.2395   1
   8   3 -10 1849.26 30.2481  -2
   8  -3   4 1849.26 30.2481   1
   8   3 -11 22.9712 5.26176  -2
   8  -3   5 22.9712 5.26176   1
   8   3 -12-2.73199 2.90689  -2
   8  -3   6-2.73199 2.90689   1
   8   3 -13 89.7558 5.85088  -2
   8  -3   7 89.7558 5.85088   1
   8   3 -14 315.265 9.91035  -2
   8  -3   8 315.265 9.91035   1
   8   3 -15 84.3731 6.11228  -2
   8  -3   9 84.3731 6.11228   1
   8   3 -16 205.968 8.60675  -2
   8  -3  10 205.968 8.60675   1
  -8  -3  17 39.2354 5.26089  -2
  -8   3 -11 39.2354 5.26089   1
  -8  -3  18 877.367 16.8707  -2
  -8   3 -12 877.367 16.8707   1
   8   3 -19 116.815 14.4598  -2
   8  -3  13 116.815 14.4598   1
   8   3 -20 120.249 15.4478  -2
   8  -3  14 120.249 15.4478   1
   8   3 -21 157.840 16.7814  -2
   8  -3  15 157.840 16.7814   1
   8   3 -22 45.5070 11.1143  -2
   8  -3  16 45.5070 11.1143   1
  -8   4 -15 344.217 27.1668  -2
  -8  -4  21 344.217 27.1668   1
  -8  -4 -14 73.5107 11.9985  -2
  -8   4  20 73.5107 11.9985   1
  -8  -4 -13-5.57479 5.81125  -2
  -8   4  19-5.57479 5.81125   1
  -8  -4 -12 377.068 20.0867  -2
  -8   4  18 377.068 20.0867   1
  -8  -4 -11 167.945 13.8386  -2
  -8   4  17 167.945 13.8386   1
  -8  -4 -10 309.651 17.8216  -2
  -8   4  16 309.651 17.8216   1
  -8  -4  -9 0.64328 5.05513  -2
  -8   4  15 0.64328 5.05513   1
  -8  -4  -8 551.584 22.5375  -2
  -8   4  14 551.584 22.5375   1
  -8  -4  -7 491.917 21.1043  -2
  -8   4  13 491.917 21.1043   1
  -8  -4  -6 67.4774 9.63808  -2
  -8   4  12 67.4774 9.63808   1
  -8  -4  -5 10.5569 5.71322  -2
  -8   4  11 10.5569 5.71322   1
  -8  -4  -4 423.464 19.3552  -2
  -8   4  10 423.464 19.3552   1
  -8  -4  -3 307.184 16.8082  -2
  -8   4   9 307.184 16.8082   1
  -8  -4  -2 85.0342 10.6317  -2
  -8   4   8 85.0342 10.6317   1
  -8  -4  -1 55.1746 9.72044  -2
  -8   4   7 55.1746 9.72044   1
  -8  -4   0 12.1388 5.81396  -2
  -8   4   6 12.1388 5.81396   1
  -8  -4   1 219.668 14.8397  -2
  -8   4   5 219.668 14.8397   1
  -8  -4   2 166.369 13.3786  -2
  -8   4   4 166.369 13.3786   1
   8   4  -3 21.8148 5.09825  -2
   8  -4  -3 21.8148 5.09825   1
   8   4  -4 15.8356 5.04441  -2
   8  -4  -2 15.8356 5.04441   1
   8   4  -5 609.283 18.2294  -2
   8  -4  -1 609.283 18.2294   1
   8   4  -6 21.5656 5.63220  -2
   8  -4   0 21.5656 5.63220   1
   8   4  -7 30.7139 6.40067  -2
   8  -4   1 30.7139 6.40067   1
   8   4  -8 423.742 10.0637  -2
   8  -4   2 423.742 10.0637   1
   8   4  -9 39.8585 4.64482  -2
   8  -4   3 39.8585 4.64482   1
   8   4 -10 589.783 11.9808  -2
   8  -4   4 589.783 11.9808   1
   8   4 -11 127.543 9.39850  -2
   8  -4   5 127.543 9.39850   1
   8   4 -12 336.136 13.8361  -2
   8  -4   6 336.136 13.8361   1
   8   4 -13 593.692 17.9226  -2
   8  -4   7 593.692 17.9226   1
   8   4 -14 182.774 10.8554  -2
   8  -4   8 182.774 10.8554   1
   8   4 -15 24.0208 5.97641  -2
   8  -4   9 24.0208 5.97641   1
  -8  -4  16 1067.35 24.4941  -2
  -8   4 -10 1067.35 24.4941   1
  -8  -4  17 286.280 16.9173  -2
  -8   4 -11 286.280 16.9173   1
   8   4 -19 34.9450 12.4945  -2
   8  -4  13 34.9450 12.4945   1
   8   4 -20 419.757 28.0254  -2
   8  -4  14 419.757 28.0254   1
  -8  -5 -14 58.5915 10.3638  -2
  -8   5  20 58.5915 10.3638   1
  -8  -5 -13 4.32719 5.58008  -2
  -8   5  19 4.32719 5.58008   1
  -8  -5 -12 95.1505 12.0744  -2
  -8   5  18 95.1505 12.0744   1
  -8  -5 -11 298.329 17.9438  -2
  -8   5  17 298.329 17.9438   1
  -8  -5 -10 13.4528 6.15623  -2
  -8   5  16 13.4528 6.15623   1
  -8  -5  -9 34.5395 7.88638  -2
  -8   5  15 34.5395 7.88638   1
  -8  -5  -8 796.185 26.3350  -2
  -8   5  14 796.185 26.3350   1
  -8  -5  -7 324.905 17.5877  -2
  -8   5  13 324.905 17.5877   1
  -8  -5  -6 165.015 13.3958  -2
  -8   5  12 165.015 13.3958   1
  -8  -5  -5 97.4182 10.6181  -2
  -8   5  11 97.4182 10.6181   1
  -8  -5  -4 469.913 20.2784  -2
  -8   5  10 469.913 20.2784   1
  -8  -5  -3 561.035 21.7174  -2
  -8   5   9 561.035 21.7174   1
  -8  -5  -2 289.675 16.4135  -2
  -8   5   8 289.675 16.4135   1
  -8  -5  -1 96.9238 11.6101  -2
  -8   5   7 96.9238 11.6101   1
  -8  -5   0 323.658 17.7635  -2
  -8   5   6 323.658 17.7635   1
  -8  -5   1 227.087 15.7795  -2
  -8   5   5 227.087 15.7795   1
  -8  -5   2 133.135 12.8717  -2
  -8   5   4 133.135 12.8717   1
  -8  -5   3 235.787 15.7473  -2
  -8   5   3 235.787 15.7473   1
  -8  -5   4 717.082 24.4827  -2
  -8   5   2 717.082 24.4827   1
  -8  -5   5 257.215 15.9082  -2
  -8   5   1 257.215 15.9082   1
   8   5  -6 291.510 13.0356  -2
   8  -5   0 291.510 13.0356   1
   8   5  -7 236.769 12.1255  -2
   8  -5   1 236.769 12.1255   1
   8   5  -8 85.6142 8.26196  -2
   8  -5   2 85.6142 8.26196   1
   8   5  -9 122.011 9.23501  -2
   8  -5   3 122.011 9.23501   1
   8   5 -10 110.323 8.82837  -2
   8  -5   4 110.323 8.82837   1
   8   5 -11 308.116 13.4831  -2
   8  -5   5 308.116 13.4831   1
   8   5 -12 385.484 14.8442  -2
   8  -5   6 385.484 14.8442   1
   8   5 -13 62.5577 7.29605  -2
   8  -5   7 62.5577 7.29605   1
   8   5 -14 139.223 9.71220  -2
   8  -5   8 139.223 9.71220   1
  -8  -5  15 167.300 10.8256  -2
  -8   5  -9 167.300 10.8256   1
  -8  -5  16-7.32479 5.69032  -2
  -8   5 -10-7.32479 5.69032   1
  -8  -6 -13 312.428 18.4062  -2
  -8   6  19 312.428 18.4062   1
  -8  -6 -12 45.2981 8.84645  -2
  -8   6  18 45.2981 8.84645   1
  -8  -6 -11 77.2149 10.5802  -2
  -8   6  17 77.2149 10.5802   1
  -8  -6 -10 217.663 15.7909  -2
  -8   6  16 217.663 15.7909   1
  -8  -6  -9 261.071 16.6362  -2
  -8   6  15 261.071 16.6362   1
  -8  -6  -8 43.8775 10.1612  -2
  -8   6  14 43.8775 10.1612   1
  -8  -6  -7 23.4231 6.99961  -2
  -8   6  13 23.4231 6.99961   1
  -8  -6  -6 168.759 13.1158  -2
  -8   6  12 168.759 13.1158   1
  -8  -6  -5 150.427 12.6580  -2
  -8   6  11 150.427 12.6580   1
  -8  -6  -4 11.9467 6.39886  -2
  -8   6  10 11.9467 6.39886   1
  -8  -6  -3 71.8505 9.60454  -2
  -8   6   9 71.8505 9.60454   1
  -8  -6  -2 552.968 21.4009  -2
  -8   6   8 552.968 21.4009   1
  -8  -6  -1 74.8536 10.0802  -2
  -8   6   7 74.8536 10.0802   1
  -8  -6   0 131.492 12.5902  -2
  -8   6   6 131.492 12.5902   1
  -8  -6   1 14.3537 6.55063  -2
  -8   6   5 14.3537 6.55063   1
  -8  -6   2 153.088 12.9021  -2
  -8   6   4 153.088 12.9021   1
  -8  -6   3 82.5069 10.6277  -2
  -8   6   3 82.5069 10.6277   1
  -8  -6   4 15.3501 7.26639  -2
  -8   6   2 15.3501 7.26639   1
  -8  -6   5 5.37198 4.52974  -2
  -8   6   1 5.37198 4.52974   1
  -8  -6   6 547.661 20.9090  -2
  -8   6   0 547.661 20.9090   1
  -8  -6   7 23.6095 7.28130  -2
  -8   6  -1 23.6095 7.28130   1
   8   6  -8 149.154 10.0444  -2
   8  -6   2 149.154 10.0444   1
   8   6  -9 133.812 9.82480  -2
   8  -6   3 133.812 9.82480   1
   8   6 -10 21.4002 5.67893  -2
   8  -6   4 21.4002 5.67893   1
   8   6 -11 494.581 16.6411  -2
   8  -6   5 494.581 16.6411   1
   8   6 -12 131.627 9.68459  -2
   8  -6   6 131.627 9.68459   1
  -8   6  13 142.375 10.0286  -2
  -8  -6  -7 142.375 10.0286   1
  -8  -6  14 314.105 16.4848  -2
  -8   6  -8 314.105 16.4848   1
  -8  -7 -12-0.96926 8.29908  -2
  -8   7  18-0.96926 8.29908   1
  -8  -7 -11 212.626 21.4467  -2
  -8   7  17 212.626 21.4467   1
  -8  -7 -10 0.95299 8.49627  -2
  -8   7  16 0.95299 8.49627   1
  -8  -7  -8 38.8844 11.2874  -2
  -8   7  14 38.8844 11.2874   1
  -8  -7  -7 63.5991 12.5440  -2
  -8   7  13 63.5991 12.5440   1
  -8  -7  -6 59.3935 8.64592  -2
  -8   7  12 59.3935 8.64592   1
  -8  -7  -5 178.574 13.2257  -2
  -8   7  11 178.574 13.2257   1
  -8  -7  -4-0.66782 5.09230  -2
  -8   7  10-0.66782 5.09230   1
  -8  -7  -3 133.370 11.6453  -2
  -8   7   9 133.370 11.6453   1
  -8  -7  -2 174.896 13.0966  -2
  -8   7   8 174.896 13.0966   1
  -8  -7  -1 17.1304 6.01715  -2
  -8   7   7 17.1304 6.01715   1
  -8  -7   0 67.5463 9.95629  -2
  -8   7   6 67.5463 9.95629   1
  -8  -7   1 268.392 15.7499  -2
  -8   7   5 268.392 15.7499   1
  -8   7   2 31.1325 11.6153  -2
  -8  -7   4 31.1325 11.6153   1
  -8  -7   3 95.4253 10.5636  -2
  -8   7   3 95.4253 10.5636   1
  -8  -7   4 0.80284 4.75036  -2
  -8   7   2 0.80284 4.75036   1
  -8  -7   5 37.1665 8.61294  -2
  -8   7   1 37.1665 8.61294   1
  -8  -7   6 332.071 16.5436  -2
  -8   7   0 332.071 16.5436   1
  -8  -7   7 0.20211 5.70131  -2
  -8   7  -1 0.20211 5.70131   1
  -8  -7   8 16.6739 6.80566  -2
  -8   7  -2 16.6739 6.80566   1
  -8  -7   9 317.480 15.9545  -2
  -8   7  -3 317.480 15.9545   1
  -8  -7  10 1.15199 5.50770  -2
  -8   7  -4 1.15199 5.50770   1
  -8  -7  11 128.557 10.9645  -2
  -8   7  -5 128.557 10.9645   1
  -8  -7  12 82.5466 9.36726  -2
  -8   7  -6 82.5466 9.36726   1
  -8  -8   1 36.8882 13.4380  -2
  -8   8   5 36.8882 13.4380   1
  -8  -8   2 38.6847 8.72104  -2
  -8   8   4 38.6847 8.72104   1
  -8  -8   3 62.3169 14.1864  -2
  -8   8   3 62.3169 14.1864   1
  -8  -8   5 420.858 25.9810  -2
  -8   8   1 420.858 25.9810   1
  -9   0  17 32.7005 7.91042   1
  -9   0  15 228.019 15.2752   1
  -9   0  13 99.7328 11.3692   1
  -9   0  11 147.305 13.1931   1
  -9   0   9-14.1231 4.89854   1
  -9   0   7 458.874 21.9785   1
  -9   0   5 396.283 19.5882   1
  -9   0   3 1.02606 7.06289   1
  -9   0   1-1.02686 6.27974   1
  -9   0  -1 423.256 17.8098   1
  -9   0  -3 276.576 15.0001   1
  -9   0  -5 312.236 15.3360   1
  -9   0  -7-1.26573 4.68417   1
   9   0   9 148.477 7.35567   1
  -9   0 -11 21.3991 4.44846   1
   9   0  13 728.486 20.4288   1
   9   0  15 69.1173 7.76621   1
   9   0  17 53.3037 6.97930   1
  -9   1 -11 257.368 26.2826  -2
  -9  -1  18 257.368 26.2826   1
  -9   1 -10 9.69564 7.26711  -2
  -9  -1  17 9.69564 7.26711   1
  -9   1  -9 15.4415 11.2915  -2
  -9  -1  16 15.4415 11.2915   1
  -9   1  -8 43.6125 13.9809  -2
  -9  -1  15 43.6125 13.9809   1
  -9   1  -7 19.8409 6.05516  -2
  -9  -1  14 19.8409 6.05516   1
  -9   1  -6 511.825 20.5882  -2
  -9  -1  13 511.825 20.5882   1
  -9   1  -5 582.626 22.3531  -2
  -9  -1  12 582.626 22.3531   1
   9   1   4 46.0506 6.53281  -2
   9  -1 -11 46.0506 6.53281   1
   9   1   3 8.79858 4.80564  -2
   9  -1 -10 8.79858 4.80564   1
   9   1   2 37.8860 6.49613  -2
   9  -1  -9 37.8860 6.49613   1
   9   1   1 121.312 11.8041  -2
   9  -1  -8 121.312 11.8041   1
   9   1   0 57.8552 7.85853  -2
   9  -1  -7 57.8552 7.85853   1
   9   1  -1 44.2978 7.40050  -2
   9  -1  -6 44.2978 7.40050   1
   9   1  -2 180.413 14.3501  -2
   9  -1  -5 180.413 14.3501   1
   9   1  -3 194.177 14.7851  -2
   9  -1  -4 194.177 14.7851   1
   9   1  -4 116.446 12.4836  -2
   9  -1  -3 116.446 12.4836   1
  -9   1   5 195.462 22.7044  -2
  -9  -1   2 195.462 22.7044   1
  -9   1   6 168.088 21.5839  -2
  -9  -1   1 168.088 21.5839   1
  -9   1   7 288.820 26.1199  -2
  -9  -1   0 288.820 26.1199   1
  -9   1   8-3.79741 8.80547  -2
  -9  -1  -1-3.79741 8.80547   1
  -9   1   9 38.7620 8.22312  -2
  -9  -1  -2 38.7620 8.22312   1
  -9   1  10 4.07816 6.30745  -2
  -9  -1  -3 4.07816 6.30745   1
  -9   1  11-0.95090 8.29031  -2
  -9  -1  -4-0.95090 8.29031   1
  -9   1  12 270.216 24.8241  -2
  -9  -1  -5 270.216 24.8241   1
  -9   1  13 467.160 31.6421  -2
  -9  -1  -6 467.160 31.6421   1
  -9   1  14 79.0586 15.7739  -2
  -9  -1  -7 79.0586 15.7739   1
   9  -1 -15 314.869 16.2912  -2
   9   1   8 314.869 16.2912   1
   9  -1 -16 77.2568 9.21908  -2
   9   1   9 77.2568 9.21908   1
   9   1 -17 68.2523 7.24223  -2
   9  -1  10 68.2523 7.24223   1
  -9   1  18 62.4351 7.37454  -2
  -9  -1 -11 62.4351 7.37454   1
   9   1 -19 87.9184 9.31943  -2
   9  -1  12 87.9184 9.31943   1
   9   1 -20 315.972 15.9884  -2
   9  -1  13 315.972 15.9884   1
   9   1 -21 233.089 14.0771  -2
   9  -1  14 233.089 14.0771   1
   9   1 -22 15.0183 6.08055  -2
   9  -1  15 15.0183 6.08055   1
   9   1 -23 48.9155 12.9470  -2
   9  -1  16 48.9155 12.9470   1
   9   1 -24 223.512 21.3863  -2
   9  -1  17 223.512 21.3863   1
  -9  -2 -10 61.7886 10.9864  -2
  -9   2  17 61.7886 10.9864   1
  -9  -2  -9 3.98266 7.34990  -2
  -9   2  16 3.98266 7.34990   1
  -9  -2  -8 173.976 11.4315  -2
  -9   2  15 173.976 11.4315   1
   9   2   7 286.147 13.9921  -2
   9  -2 -14 286.147 13.9921   1
   9   2   6 316.342 14.7489  -2
   9  -2 -13 316.342 14.7489   1
   9   2   5 183.941 11.6374  -2
   9  -2 -12 183.941 11.6374   1
   9   2   4 121.316 9.67143  -2
   9  -2 -11 121.316 9.67143   1
   9   2   3 162.001 11.0554  -2
   9  -2 -10 162.001 11.0554   1
   9   2   2 92.9675 9.04434  -2
   9  -2  -9 92.9675 9.04434   1
   9   2   1 12.7084 5.36658  -2
   9  -2  -8 12.7084 5.36658   1
   9   2   0 40.1619 5.74652  -2
   9  -2  -7 40.1619 5.74652   1
   9   2  -1 263.925 13.9986  -2
   9  -2  -6 263.925 13.9986   1
   9   2  -2 394.882 16.5295  -2
   9  -2  -5 394.882 16.5295   1
   9   2  -3 310.553 15.0704  -2
   9  -2  -4 310.553 15.0704   1
   9   2  -4 100.284 9.88708  -2
   9  -2  -3 100.284 9.88708   1
   9   2  -5 124.693 10.6868  -2
   9  -2  -2 124.693 10.6868   1
   9   2  -6 43.7874 6.75527  -2
   9  -2  -1 43.7874 6.75527   1
   9   2  -7 11.2633 4.96321  -2
   9  -2   0 11.2633 4.96321   1
   9   2  -8-10.0705 4.59766  -2
   9  -2   1-10.0705 4.59766   1
   9   2  -9 245.693 13.6202  -2
   9  -2   2 245.693 13.6202   1
   9   2 -10 72.9560 8.89156  -2
   9  -2   3 72.9560 8.89156   1
   9   2 -11 130.506 10.8040  -2
   9  -2   4 130.506 10.8040   1
  -9  -2  12 32.6427 8.62120  -2
  -9   2  -5 32.6427 8.62120   1
   9  -2 -13 43.9928 6.52221  -2
   9   2   6 43.9928 6.52221   1
   9  -2 -14 210.728 11.2711  -2
   9   2   7 210.728 11.2711   1
   9  -2 -15 264.558 12.3744  -2
   9   2   8 264.558 12.3744   1
   9  -2 -16 25.1713 4.05190  -2
   9   2   9 25.1713 4.05190   1
   9  -2 -17 75.4308 7.68019  -2
   9   2  10 75.4308 7.68019   1
   9   2 -18 71.6069 13.3615  -2
   9  -2  11 71.6069 13.3615   1
   9   2 -19 49.5255 11.8366  -2
   9  -2  12 49.5255 11.8366   1
   9   2 -20 2.70768 6.84578  -2
   9  -2  13 2.70768 6.84578   1
   9   2 -21 205.864 20.7589  -2
   9  -2  14 205.864 20.7589   1
  -9  -3 -10 39.8984 9.45488  -2
  -9   3  17 39.8984 9.45488   1
   9   3   9 209.474 12.5946  -2
   9  -3 -16 209.474 12.5946   1
   9   3   8-0.16178 4.65049  -2
   9  -3 -15-0.16178 4.65049   1
   9   3   7 9.12425 4.42103  -2
   9  -3 -14 9.12425 4.42103   1
   9   3   6 618.682 20.4977  -2
   9  -3 -13 618.682 20.4977   1
   9   3   5 292.168 14.4344  -2
   9  -3 -12 292.168 14.4344   1
   9   3   4 222.583 12.8740  -2
   9  -3 -11 222.583 12.8740   1
   9   3   3 17.5261 5.16709  -2
   9  -3 -10 17.5261 5.16709   1
   9   3   2 140.677 10.7683  -2
   9  -3  -9 140.677 10.7683   1
   9   3   1 41.7784 6.60765  -2
   9  -3  -8 41.7784 6.60765   1
   9   3   0 23.9250 5.46369  -2
   9  -3  -7 23.9250 5.46369   1
   9   3  -1 424.200 17.3078  -2
   9  -3  -6 424.200 17.3078   1
   9   3  -2 267.843 14.2510  -2
   9  -3  -5 267.843 14.2510   1
   9   3  -3 345.776 15.7986  -2
   9  -3  -4 345.776 15.7986   1
   9   3  -4 1084.61 26.5641  -2
   9  -3  -3 1084.61 26.5641   1
   9   3  -5 45.2602 8.26921  -2
   9  -3  -2 45.2602 8.26921   1
   9   3  -6 99.4538 10.2351  -2
   9  -3  -1 99.4538 10.2351   1
   9   3  -7 1.75330 6.39636  -2
   9  -3   0 1.75330 6.39636   1
   9   3  -8 301.137 14.9825  -2
   9  -3   1 301.137 14.9825   1
   9   3  -9 583.917 20.0953  -2
   9  -3   2 583.917 20.0953   1
   9   3 -10 9.58924 4.69320  -2
   9  -3   3 9.58924 4.69320   1
   9   3 -11 280.136 14.8289  -2
   9  -3   4 280.136 14.8289   1
   9   3 -12 1413.53 31.1122  -2
   9  -3   5 1413.53 31.1122   1
   9   3 -13 122.055 10.5307  -2
   9  -3   6 122.055 10.5307   1
   9   3 -14 37.7681 6.99564  -2
   9  -3   7 37.7681 6.99564   1
   9   3 -15 6.06060 4.17250  -2
   9  -3   8 6.06060 4.17250   1
  -9  -3  16 555.355 24.2655  -2
  -9   3  -9 555.355 24.2655   1
  -9  -3  17 160.949 14.8346  -2
  -9   3 -10 160.949 14.8346   1
   9   3 -19 137.494 18.3481  -2
   9  -3  12 137.494 18.3481   1
  -9  -4  -9 3.79439 7.19725  -2
  -9   4  16 3.79439 7.19725   1
  -9  -4  -8 168.322 15.8155  -2
  -9   4  15 168.322 15.8155   1
  -9  -4  -7 125.952 13.9868  -2
  -9   4  14 125.952 13.9868   1
  -9  -4  -6 14.5415 4.90629  -2
  -9   4  13 14.5415 4.90629   1
  -9  -4  -5 254.352 17.5194  -2
  -9   4  12 254.352 17.5194   1
  -9  -4  -4 47.7049 10.0823  -2
  -9   4  11 47.7049 10.0823   1
  -9  -4  -3 1917.38 43.9797  -2
  -9   4  10 1917.38 43.9797   1
   9   4   2 11.0936 5.18264  -2
   9  -4  -9 11.0936 5.18264   1
   9   4   1 16.5645 6.21955  -2
   9  -4  -8 16.5645 6.21955   1
   9   4   0 376.523 12.0463  -2
   9  -4  -7 376.523 12.0463   1
   9   4  -1 96.1950 10.0642  -2
   9  -4  -6 96.1950 10.0642   1
   9   4  -2 168.782 12.0543  -2
   9  -4  -5 168.782 12.0543   1
   9   4  -3 1.44018 4.06972  -2
   9  -4  -4 1.44018 4.06972   1
   9   4  -4-9.48772 6.09341  -2
   9  -4  -3-9.48772 6.09341   1
   9   4  -5 1004.41 26.0008  -2
   9  -4  -2 1004.41 26.0008   1
   9   4  -6 139.565 11.3341  -2
   9  -4  -1 139.565 11.3341   1
   9   4  -7 63.2015 7.09723  -2
   9  -4   0 63.2015 7.09723   1
   9   4  -8 153.118 11.4886  -2
   9  -4   1 153.118 11.4886   1
   9   4  -9-1.91239 5.24063  -2
   9  -4   2-1.91239 5.24063   1
   9   4 -10 378.121 16.7415  -2
   9  -4   3 378.121 16.7415   1
   9   4 -11 336.674 15.9465  -2
   9  -4   4 336.674 15.9465   1
   9   4 -12 43.7312 7.47557  -2
   9  -4   5 43.7312 7.47557   1
   9   4 -13 13.5536 5.84487  -2
   9  -4   6 13.5536 5.84487   1
   9   4 -14 180.574 12.3150  -2
   9  -4   7 180.574 12.3150   1
  -9  -4  15 125.982 12.6311  -2
  -9   4  -8 125.982 12.6311   1
  -9  -4  16 10.8559 6.65361  -2
  -9   4  -9 10.8559 6.65361   1
  -9  -5  -8 20.7058 7.92879  -2
  -9   5  15 20.7058 7.92879   1
  -9  -5  -7 101.165 11.9259  -2
  -9   5  14 101.165 11.9259   1
  -9  -5  -6 11.4743 7.08620  -2
  -9   5  13 11.4743 7.08620   1
  -9  -5  -5 111.744 12.3986  -2
  -9   5  12 111.744 12.3986   1
  -9  -5  -4 227.324 16.3803  -2
  -9   5  11 227.324 16.3803   1
  -9  -5  -3 9.06805 5.56858  -2
  -9   5  10 9.06805 5.56858   1
  -9  -5  -2 71.8181 10.5273  -2
  -9   5   9 71.8181 10.5273   1
  -9  -5  -1 66.3554 10.8612  -2
  -9   5   8 66.3554 10.8612   1
  -9  -5   0 158.301 14.6562  -2
  -9   5   7 158.301 14.6562   1
  -9  -5   1 30.9239 10.1479  -2
  -9   5   6 30.9239 10.1479   1
   9   5  -2 4.93221 5.84743  -2
   9  -5  -5 4.93221 5.84743   1
   9   5  -3 310.219 15.4461  -2
   9  -5  -4 310.219 15.4461   1
   9   5  -4 1003.90 26.1143  -2
   9  -5  -3 1003.90 26.1143   1
   9   5  -5 18.5552 5.47459  -2
   9  -5  -2 18.5552 5.47459   1
   9   5  -6 458.217 13.9240  -2
   9  -5  -1 458.217 13.9240   1
   9   5  -7 169.011 11.9691  -2
   9  -5   0 169.011 11.9691   1
   9   5  -8 365.640 16.4075  -2
   9  -5   1 365.640 16.4075   1
   9   5  -9 19.1595 5.27043  -2
   9  -5   2 19.1595 5.27043   1
   9   5 -10 4.30026 3.43438  -2
   9  -5   3 4.30026 3.43438   1
   9   5 -11 220.523 13.1432  -2
   9  -5   4 220.523 13.1432   1
  -9  -5  12 700.973 26.1725  -2
  -9   5  -5 700.973 26.1725   1
  -9  -5  13 60.0812 9.89857  -2
  -9   5  -6 60.0812 9.89857   1
  -9  -5  14 505.687 22.7141  -2
  -9   5  -7 505.687 22.7141   1
  -9   5  15 89.5584 11.0797  -2
  -9  -5  -8 89.5584 11.0797   1
  -9  -6  -7 98.5378 12.1997  -2
  -9   6  14 98.5378 12.1997   1
  -9  -6  -6 579.574 25.0483  -2
  -9   6  13 579.574 25.0483   1
  -9  -6  -5 147.367 13.7880  -2
  -9   6  12 147.367 13.7880   1
  -9  -6  -4 61.6981 10.0173  -2
  -9   6  11 61.6981 10.0173   1
  -9  -6  -3 180.597 14.8452  -2
  -9   6  10 180.597 14.8452   1
  -9  -6  -2 253.777 16.9203  -2
  -9   6   9 253.777 16.9203   1
  -9  -6  -1-2.74237 7.94566  -2
  -9   6   8-2.74237 7.94566   1
  -9  -6   0 156.858 14.2497  -2
  -9   6   7 156.858 14.2497   1
  -9  -6   1 9.37902 6.30411  -2
  -9   6   6 9.37902 6.30411   1
  -9  -6   2 540.613 23.4036  -2
  -9   6   5 540.613 23.4036   1
  -9  -6   3 12.5740 5.71007  -2
  -9   6   4 12.5740 5.71007   1
   9   6  -4 146.643 8.87865  -2
   9  -6  -3 146.643 8.87865   1
   9   6  -5 297.821 14.8106  -2
   9  -6  -2 297.821 14.8106   1
   9   6  -6 7.84931 4.74286  -2
   9  -6  -1 7.84931 4.74286   1
  -9  -6   7 28.2003 6.25842  -2
  -9   6   0 28.2003 6.25842   1
  -9  -6   8 0.88158 5.78769  -2
  -9   6  -1 0.88158 5.78769   1
  -9  -6   9 46.1895 8.72607  -2
  -9   6  -2 46.1895 8.72607   1
  -9  -6  10 44.7970 8.88372  -2
  -9   6  -3 44.7970 8.88372   1
  -9  -6  11 239.993 16.1256  -2
  -9   6  -4 239.993 16.1256   1
  -9  -6  12 308.315 17.9586  -2
  -9   6  -5 308.315 17.9586   1
  -9  -6  13 160.907 13.8147  -2
  -9   6  -6 160.907 13.8147   1
  -9  -6  14 156.405 13.7168  -2
  -9   6  -7 156.405 13.7168   1
  -9  -7  -5 38.6725 11.5758  -2
  -9   7  12 38.6725 11.5758   1
  -9  -7  -4 104.438 16.1452  -2
  -9   7  11 104.438 16.1452   1
  -9  -7  -3 34.9665 12.4545  -2
  -9   7  10 34.9665 12.4545   1
  -9  -7  -2 657.742 35.4642  -2
  -9   7   9 657.742 35.4642   1
  -9  -7  -1 40.4813 13.9311  -2
  -9   7   8 40.4813 13.9311   1
  -9  -7   0 111.786 18.3678  -2
  -9   7   7 111.786 18.3678   1
  -9  -7   1 354.277 27.2932  -2
  -9   7   6 354.277 27.2932   1
  -9  -7   2 79.0906 16.0372  -2
  -9   7   5 79.0906 16.0372   1
  -9  -7   3 102.404 17.6202  -2
  -9   7   4 102.404 17.6202   1
  -9  -7   4 1.67853 10.0749  -2
  -9   7   3 1.67853 10.0749   1
  -9  -7   5 3.35874 10.5213  -2
  -9   7   2 3.35874 10.5213   1
  -9  -7   6 572.266 33.1510  -2
  -9   7   1 572.266 33.1510   1
  -9  -7   7 103.863 18.2886  -2
  -9   7   0 103.863 18.2886   1
  -9  -7   8 363.321 27.4708  -2
  -9   7  -1 363.321 27.4708   1
  -9  -7   9 339.166 26.2289  -2
  -9   7  -2 339.166 26.2289   1
  -9  -7  10 54.8363 13.9185  -2
  -9   7  -3 54.8363 13.9185   1
  -9  -7  11 409.223 28.2772  -2
  -9   7  -4 409.223 28.2772   1
  -9  -7  12 100.388 16.0149  -2
  -9   7  -5 100.388 16.0149   1
 -10   0  -2 901.613 46.1852  -2
 -10   0  10 901.613 46.1852   1
 -10   0   0-7.66230 10.0903  -2
 -10   0   8-7.66230 10.0903   1
 -10   0   2 2146.27 68.3830  -2
 -10   0   6 2146.27 68.3830   1
 -10   0   4 598.786 37.7797  -2
 -10   0   4 598.786 37.7797   1
 -10   0   6 786.434 42.5252  -2
 -10   0   2 786.434 42.5252   1
 -10   0   8 54.0015 16.2803  -2
 -10   0   0 54.0015 16.2803   1
 -10   0  10 429.549 31.3888  -2
 -10   0  -2 429.549 31.3888   1
  10   0 -16 167.109 17.3709  -2
  10   0   8 167.109 17.3709   1
  10   0 -18 180.567 18.1378  -2
  10   0  10 180.567 18.1378   1
  10   0 -20 102.385 14.6144  -2
  10   0  12 102.385 14.6144   1
 -10   1  -2 29.0645 14.0325  -2
 -10  -1  10 29.0645 14.0325   1
 -10   1  -1 46.2683 16.5404  -2
 -10  -1   9 46.2683 16.5404   1
 -10   1   0 474.464 34.9580  -2
 -10  -1   8 474.464 34.9580   1
 -10   1   1 72.4476 19.7813  -2
 -10  -1   7 72.4476 19.7813   1
 -10   1   2 102.971 20.8998  -2
 -10  -1   6 102.971 20.8998   1
 -10   1   3 302.605 29.2141  -2
 -10  -1   5 302.605 29.2141   1
 -10   1   4 71.2072 19.2162  -2
 -10  -1   4 71.2072 19.2162   1
 -10   1   5 494.940 35.4966  -2
 -10  -1   3 494.940 35.4966   1
 -10   1   6 59.6900 18.6743  -2
 -10  -1   2 59.6900 18.6743   1
 -10   1   7-1.07692 13.1109  -2
 -10  -1   1-1.07692 13.1109   1
 -10   1   8 1062.95 48.7226  -2
 -10  -1   0 1062.95 48.7226   1
 -10   1   9 468.412 33.2379  -2
 -10  -1  -1 468.412 33.2379   1
 -10   1  10 103.897 19.2443  -2
 -10  -1  -2 103.897 19.2443   1
  10  -1 -15 55.2342 11.2995  -2
  10   1   7 55.2342 11.2995   1
  10  -1 -16 694.607 30.5906  -2
  10   1   8 694.607 30.5906   1
  10   1 -17 150.359 17.3430  -2
  10  -1   9 150.359 17.3430   1
  10   1 -18 48.1887 11.8295  -2
  10  -1  10 48.1887 11.8295   1
  10   1 -19 99.5522 15.1755  -2
  10  -1  11 99.5522 15.1755   1
  10   1 -20 17.6479 6.45769  -2
  10  -1  12 17.6479 6.45769   1
  10   2   3 40.1091 11.1914  -2
  10  -2 -11 40.1091 11.1914   1
  10   2   2 121.836 16.4304  -2
  10  -2 -10 121.836 16.4304   1
  10   2   1 1462.86 31.8780  -2
  10  -2  -9 1462.86 31.8780   1
  10   2   0 41.8553 7.39430  -2
  10  -2  -8 41.8553 7.39430   1
  10   2  -1 20.5732 6.12367  -2
  10  -2  -7 20.5732 6.12367   1
  10   2  -2 90.7374 10.6119  -2
  10  -2  -6 90.7374 10.6119   1
  10   2  -3 22.2031 6.66494  -2
  10  -2  -5 22.2031 6.66494   1
  10   2  -4-2.16673 5.49821  -2
  10  -2  -4-2.16673 5.49821   1
  10   2  -5 30.3018 7.11743  -2
  10  -2  -3 30.3018 7.11743   1
  10   2  -6 270.945 15.4767  -2
  10  -2  -2 270.945 15.4767   1
  10   2  -7 267.250 15.4757  -2
  10  -2  -1 267.250 15.4757   1
 -10  -2   8 24.9555 9.79926  -2
 -10   2   0 24.9555 9.79926   1
 -10  -2   9 378.800 21.2587  -2
 -10   2  -1 378.800 21.2587   1
  10   3   4 84.0107 14.2020  -2
  10  -3 -12 84.0107 14.2020   1
  10   3   3 149.591 17.8683  -2
  10  -3 -11 149.591 17.8683   1
  10   3   2 277.618 23.5731  -2
  10  -3 -10 277.618 23.5731   1
  10   3   1 96.1856 15.4515  -2
  10  -3  -9 96.1856 15.4515   1
  10   3   0 382.991 28.0769  -2
  10  -3  -8 382.991 28.0769   1
  10   3  -1 87.0448 10.8504  -2
  10  -3  -7 87.0448 10.8504   1
  10   3  -2 32.0638 8.06072  -2
  10  -3  -6 32.0638 8.06072   1
  10   3  -3 157.516 12.8469  -2
  10  -3  -5 157.516 12.8469   1
  10   3  -4 350.547 17.2662  -2
  10  -3  -4 350.547 17.2662   1
  10   3  -5 393.540 18.1468  -2
  10  -3  -3 393.540 18.1468   1
  10   3  -6 213.583 14.5353  -2
  10  -3  -2 213.583 14.5353   1
  10   3  -7 253.670 15.1864  -2
  10  -3  -1 253.670 15.1864   1
  10   3  -8 1042.62 48.6548  -2
  10  -3   0 1042.62 48.6548   1
  10   3  -9 16.0464 11.1465  -2
  10  -3   1 16.0464 11.1465   1
  10   3 -10 52.2499 14.2657  -2
  10  -3   2 52.2499 14.2657   1
  10   3 -11 131.619 20.1763  -2
  10  -3   3 131.619 20.1763   1
  10   3 -12 256.913 27.0352  -2
  10  -3   4 256.913 27.0352   1
  10   4   4 227.368 22.5450  -2
  10  -4 -12 227.368 22.5450   1
  10   4   3 186.263 21.1899  -2
  10  -4 -11 186.263 21.1899   1
  10   4   2 286.511 25.1801  -2
  10  -4 -10 286.511 25.1801   1
  10   4   1 50.3466 13.1741  -2
  10  -4  -9 50.3466 13.1741   1
  10   4   0 114.578 17.6587  -2
  10  -4  -8 114.578 17.6587   1
  10   4  -1 25.3381 10.9346  -2
  10  -4  -7 25.3381 10.9346   1
  10   4  -2 490.420 32.7331  -2
  10  -4  -6 490.420 32.7331   1
  10   4  -3 121.629 18.1070  -2
  10  -4  -5 121.629 18.1070   1
  10   4  -4 147.372 19.7946  -2
  10  -4  -4 147.372 19.7946   1
  10   4  -5 401.541 31.0184  -2
  10  -4  -3 401.541 31.0184   1
  10   4  -6 103.996 17.8683  -2
  10  -4  -2 103.996 17.8683   1
  10   4  -7 2.43818 5.55573  -2
  10  -4  -1 2.43818 5.55573   1
  10   4  -8 51.9655 14.6982  -2
  10  -4   0 51.9655 14.6982   1
  10   5   5 73.4620 15.1921  -2
  10  -5 -13 73.4620 15.1921   1
  10   5   4 23.1023 11.6069  -2
  10  -5 -12 23.1023 11.6069   1
  10   5   3 19.0923 10.8378  -2
  10  -5 -11 19.0923 10.8378   1
  10   5   2 351.246 29.1107  -2
  10  -5 -10 351.246 29.1107   1
  10   5   1 124.003 18.5001  -2
  10  -5  -9 124.003 18.5001   1
  10   5   0 295.660 27.3320  -2
  10  -5  -8 295.660 27.3320   1
  10   5  -1 49.0192 13.8795  -2
  10  -5  -7 49.0192 13.8795   1
  10   5  -2 220.829 24.2820  -2
  10  -5  -6 220.829 24.2820   1
  10   5  -3 74.9708 16.2979  -2
  10  -5  -5 74.9708 16.2979   1
  11   3  -2 60.2142 13.1637  -2
  11  -3  -7 60.2142 13.1637   1
  11   3  -3 2.40896 5.48609  -2
  11  -3  -6 2.40896 5.48609   1
  11   3  -4 156.766 18.9996  -2
  11  -3  -5 156.766 18.9996   1
  11   3  -5 59.7116 13.5949  -2
  11  -3  -4 59.7116 13.5949   1
   1   0 -31 28.6063 7.43306   2
   1   0 -29 27.1151 7.23539   2
   1   0 -27 88.8441 8.89025   2
   1   0 -25 270.144 12.8594   2
   1   0 -23-0.54272 3.79960   2
  -1   0  21 36.0362 4.86254   2
  -1   0  19 103.508 6.15747   2
  -1   0  17 326.590 11.2989   2
  -1   0  15 12.8098 2.06576   2
  -1   0  13 12.5987 1.85410   2
  -1   0  11 42.4617 4.57493   2
  -1   0   9 217.931 5.57287   2
  -1   0   7 81.8796 3.40978   2
  -1   0   5 7.85454 1.53695   2
  -1   0   3 9.72573 1.13421   2
  -1   0   1 13.0011 1.06274   2
   1   0   1 2.13886 1.14219   2
   1   0   3 10.7166 1.82551   2
   1   0   5 75.4879 3.39267   2
   1   0   7 90.5361 3.70457   2
   1   0   9 72.7625 3.65294   2
   1   0  11 51.8804 3.50417   2
   1   0  13 385.529 5.73179   2
   1   0  15 6.43358 2.05378   2
  -1   0 -17 137.643 3.74976   2
  -1   0 -19 98.0732 4.56918   2
   1   0  21 264.568 9.23278   2
   1   0  23-0.61062 2.64654   2
   1   0  25 141.423 6.53750   2
  -1   0 -27-2.17458 5.81473   2
  -1   0 -29 13.8230 7.82399   2
   1   1  -5 86.4691 4.66941   2
   1  -1  -4 1.24673 0.80440   2
   1  -1  -3 12.0070 1.03895   2
   1   1  -2 147.800 2.45687   2
   1   1  -1 295.353 2.61798   2
  -1   1   0 418.232 3.57295   2
   1   1   1 61.8476 2.07432   2
   1   1   2 141.555 3.19387   2
   1   1   3 7.79264 1.71299   2
   1   2  -8 172.247 7.72161   2
  -1   2   4 515.589 9.56485   2
  -1   2   3 20.2559 1.48854   2
   1   2  -2 903.973 4.58626   2
   1   2  -1 12.2072 1.03538   2
  -1  -2   0 735.438 3.82299   2
   1   2   1 796.776 4.37420   2
  -1  -2  -2 382.259 10.2612   2
  -1   3   4 9.56491 2.53429   2
   1   3  -1 556.018 14.1256   2
   1   3   0 29.5903 4.17272   2
   1   3   2 22.9489 3.91556   2
   1  -5  -2 608.331 9.16520   2
   1   6  -5 264.640 5.63960   2
   1  -6  -4 131.758 2.94958   2
   1   7  -7 8.52570 2.33928   2
   1  -7  -6 124.855 2.40981   2
  -1  -7  -6 91.2176 3.76392   2
  -1  -7  -7 5.16388 2.19278   2
   1   8  -9 17.3346 3.18098   2
  -1  -8  -8 63.6896 2.52902   2
   2   0 -12 164.184 8.68667   2
   2   0 -10 1517.34 22.8558   2
   2   0  -8 30.2266 2.63084   2
   2   0  -6 37.0140 4.18200   2
  -2   0   4 4827.78 24.3913   2
   2   0  -2 1474.84 18.0551   2
   2   0   0 350.020 5.80593   2
   2   0   2 221.091 5.33796   2
   2   0   4 4657.17 34.7456   2
   2   0   6 167.956 7.42939   2
   2   0   8 98.4318 6.79523   2
   2   1 -11 206.376 10.6228   2
   2   1 -10 932.043 20.7011   2
   2   1  -9 61.5072 3.63254   2
  -2   1   8 25.9536 1.83426   2
   2  -1  -7 109.513 3.26694   2
   2  -1  -6 236.656 4.36547   2
   2  -1  -5 311.060 4.66405   2
   2   1  -4 296.784 4.68164   2
   2   1  -3 308.477 4.73413   2
  -2  -1   2 215.910 2.46742   2
   2   1  -1 83.7152 1.55888   2
  -2   1   0 17.2775 1.21835   2
  -2   1  -1 11.9309 1.19419   2
  -2   1  -2 55.9745 1.85639   2
   2   1   3 135.554 4.42626   2
  -2   1  -4 154.440 4.84452   2
   2   1   5 21.6491 2.39030   2
   2   1   6 177.312 7.63204   2
   2   1   7 12.2970 3.00992   2
   2   2 -15 43.9490 6.25082   2
   2   2 -14 0.54246 3.25405   2
   2   2 -13 104.239 8.47781   2
   2   2 -12 0.95419 3.09149   2
   2   2 -11 87.4117 7.02900   2
   2   2 -10 242.881 11.0484   2
   2  -2  -9 874.937 10.7784   2
   2  -2  -8 79.0455 2.35187   2
   2  -2  -7 279.509 3.85979   2
   2   2  -6 46.0663 2.09684   2
  -2   2   5 5.12846 0.88994   2
   2   2  -4 165.550 1.92890   2
   2   2  -3 884.178 5.50999   2
   2   2  -2 347.631 3.17354   2
   2   2  -1 2627.12 8.08134   2
  -2  -2   0 27.0215 1.22158   2
  -2  -2  -1 1702.75 8.13836   2
   2   2   2 186.656 3.15534   2
   2   2   3 40.3674 1.69755   2
   2   2   4 351.802 5.02871   2
   2   2   5 879.770 8.15695   2
  -2  -2  -6 89.8271 2.93401   2
   2   2   7 1544.94 15.9335   2
   2   3 -16 27.0875 7.04343   2
   2   3 -14 686.181 20.6486   2
   2   3 -13 40.5569 6.44937   2
   2   3 -12 60.0497 6.84619   2
   2   3 -11 90.2629 7.39043   2
   2  -3  -9 385.716 10.2318   2
   2   3  -8 156.199 7.86368   2
  -2   3   7 578.668 6.04253   2
  -2   3   6 607.963 5.39978   2
  -2   3   5 205.952 2.92734   2
  -2   3   4 1.73325 0.72174   2
   2   3  -3 391.188 3.73409   2
   2   3  -2 8.10807 0.89580   2
   2   3  -1 154.459 2.28289   2
   2   3   0 163.893 2.48329   2
  -2  -3  -1 207.489 2.53297   2
  -2  -3  -2 20.9781 1.12800   2
   2   3   3 91.8905 2.11648   2
   2   3   4 105.566 2.53721   2
   2   3   5 633.631 6.03576   2
   2   3   6 832.423 9.67434   2
  -2   3  -9 1.28095 1.63446   2
  -2   3 -10 352.779 7.69041   2
   2   4 -19 181.857 13.1536   2
   2   4 -18 110.177 10.5044   2
   2   4 -16 128.007 10.3610   2
   2   4 -15 0.61755 3.90406   2
   2   4 -14 54.9866 7.44685   2
   2   4 -13 5.68312 3.03263   2
   2   4  -9 32.7351 2.95552   2
   2   4  -8 21.7719 2.45756   2
  -2   4   7 28.8955 1.87320   2
  -2   4   6 0.42068 1.05722   2
  -2   4   5 6.14377 1.06402   2
  -2   4   4 441.122 4.14959   2
   2   4  -3 155.366 2.51680   2
   2   4  -2 8.74512 0.94135   2
  -2  -4   1 55.7668 1.61826   2
  -2  -4   0 255.144 3.63848   2
  -2  -4  -1 192.998 2.90526   2
  -2  -4  -2 76.5576 1.98218   2
  -2  -4  -3 36.0240 1.68793   2
  -2  -4  -4 499.180 6.29724   2
  -2  -4  -5 0.72681 1.32508   2
  -2  -4  -6 2.43493 1.38359   2
  -2  -4  -7 72.5640 7.22537   2
  -2   4 -11 154.186 6.44611   2
  -2   4 -12 20.4987 3.23483   2
  -2   4 -13 26.7135 3.55057   2
  -2  -4 -29 3.86671 7.01893   2
   2   5 -20 180.087 13.6826   2
   2   5 -17 27.3534 6.64903   2
   2   5 -15 5.29898 4.48986   2
   2   5 -12 612.863 20.5874   2
   2   5 -11 17.5106 2.77871   2
   2   5 -10 60.0664 3.99049   2
   2   5  -9 118.765 6.71830   2
   2   5  -8 26.9365 2.67440   2
  -2   5   7 2.02911 1.27345   2
  -2   5   6 127.380 3.33173   2
   2   5  -5 141.790 3.18754   2
   2   5  -4 578.583 6.37312   2
   2   5  -3 0.17153 1.04004   2
   2   5  -2 330.132 5.81764   2
   2   5  -1 86.6002 2.14454   2
  -2  -5   0 156.364 3.58194   2
  -2  -5  -1 15.2399 1.65638   2
  -2  -5  -2 242.007 4.59997   2
  -2  -5  -3 15.4755 1.77977   2
  -2  -5  -4 22.0894 2.15222   2
  -2  -5  -5 0.47165 1.23284   2
  -2  -5  -6 252.434 6.67622   2
  -2  -5  -7 1.49891 1.77173   2
   2  -5  16 72.8837 9.81613   2
   2   6 -20 63.3942 9.56337   2
   2   6 -17 26.0532 6.49609   2
   2   6 -15 7.82648 4.41884   2
   2   6 -13 56.0459 6.10846   2
   2   6 -12 0.39235 3.15710   2
   2   6 -11 133.689 7.81617   2
   2   6 -10 78.4002 4.17651   2
   2   6  -9 30.7787 2.80893   2
  -2   6   8 153.199 4.51131   2
   2   6  -7 18.2086 2.31542   2
   2   6  -6 283.882 5.98816   2
   2   6  -5 179.175 3.94531   2
  -2   6   4 26.2767 2.46477   2
  -2   6   3 38.1344 5.79849   2
   2   6  -2 187.788 7.04143   2
  -2  -6   1 4.72263 4.28995   2
   2   6   0 134.782 7.90400   2
  -2  -6  -1 74.2420 4.16723   2
   2   6   2 414.408 6.74455   2
  -2  -6  -3 52.6397 2.63602   2
  -2  -6  -4 23.8091 2.37968   2
  -2  -6  -5 430.058 7.13283   2
  -2  -6  -6 41.2596 3.04378   2
  -2  -6  -7 3.20676 1.82447   2
  -2  -6  -8 34.4293 3.20585   2
  -2  -6  -9 27.3833 3.30232   2
   2   7 -17 27.3101 7.56883   2
   2  -7 -16-0.99417 3.50400   2
   2  -7 -15 66.8856 7.59213   2
   2   7 -14 122.025 6.12941   2
   2   7 -13-2.87235 1.93362   2
   2   7 -12 10.8635 2.51584   2
   2   7 -11 60.6143 3.78244   2
   2   7 -10 14.0130 2.18969   2
   2   7  -9 52.8166 2.87121   2
   2   7  -8 0.67550 1.34531   2
   2   7  -7 178.103 4.02854   2
   2   7  -6 6.98162 1.63294   2
   2   7  -5 22.9687 1.55269   2
   2   7  -4 16.2331 2.00807   2
   2  -7  -2 0.81358 0.98111   2
   2   7   0-1.67566 5.61766   2
  -2  -7  -2 35.7254 1.76295   2
  -2  -7  -3 20.6591 1.68838   2
   2   7   4 8.92702 1.32364   2
   2   7   5 267.787 4.76533   2
  -2  -7  -6 3.93590 1.39851   2
  -2  -7  -7 13.1181 1.88455   2
   2   7   8 32.6684 2.52718   2
   2   7   9 2.08881 1.86329   2
  -2  -7 -10 74.4105 4.61732   2
  -2   7 -11 3.90000 2.65919   2
   2   7  12 5.43566 2.68578   2
   2  -8 -13 296.614 11.2586   2
   2  -8 -11-1.68631 1.71524   2
   2  -8 -10 63.1787 3.05927   2
   2  -8  -9 2.38915 1.44724   2
   2  -8  -8 1.85558 1.15547   2
  -2  -8  -5 96.6523 3.10667   2
  -2  -8  -6 22.8489 2.55281   2
  -2  -8  -7 60.4072 2.93869   2
  -2  -8  -8 17.3438 2.18505   2
  -2  -8  -9 58.5325 3.13301   2
  -2  -8 -10 32.6342 4.46183   2
  -2  -8 -13 122.612 8.84342   2
  -2  -8 -14 2.95665 3.54665   2
  -2  -8 -15 9.75528 4.25892   2
  -2  -8 -16 0.58955 4.20149   2
   3   0 -11 4.76012 2.95160   2
   3   0  -7 23.7653 1.86729   2
   3   0  -5 40.5513 4.42131   2
  -3   0   3 44.9248 2.37697   2
   3   0  -1 2.08857 2.27081   2
   3   0   1 12.2367 1.99472   2
   3   0   3 190.818 8.38814   2
   3   0   5 11.9711 3.15074   2
   3   0   7 70.0532 5.99669   2
   3  -1 -10 1278.41 20.3473   2
  -3   1   9 206.648 9.77404   2
   3  -1  -8 1.70189 1.88289   2
   3   1  -7 14.3506 1.93502   2
   3   1  -6-0.13528 1.11541   2
   3   1  -5 28.4393 2.01740   2
   3   1  -4 0.55959 0.74825   2
  -3  -1   3 223.999 2.79165   2
   3   1  -2 463.989 5.28129   2
   3   1  -1 257.393 4.00579   2
  -3   1   0 519.204 4.62789   2
  -3   1  -1 0.52742 1.18699   2
  -3   1  -2 116.309 4.86295   2
  -3   1  -3 99.1808 4.48707   2
   3   1   4 77.0087 4.17954   2
   3   1   5 40.3146 4.56706   2
   3   1   7 190.149 9.19581   2
   3  -2 -13 2.31121 1.74028   2
   3  -2 -12 249.197 6.54459   2
   3  -2 -11 78.9201 3.45873   2
  -3   2   8 356.044 12.2135   2
   3   2  -7 39.4960 2.31851   2
   3   2  -6 287.703 3.97906   2
   3   2  -5 19.7107 1.36563   2
   3   2  -4 563.945 4.98283   2
   3   2  -3 456.730 4.40838   2
   3   2  -2 392.458 4.10035   2
   3   2  -1 0.35577 0.78857   2
  -3  -2   0 154.121 2.70718   2
  -3  -2  -1 10.5041 1.16348   2
  -3  -2  -2 271.159 3.80675   2
  -3  -2  -3 87.2169 2.71623   2
  -3   2  -4 500.017 5.18700   2
   3   2   5 379.192 12.0583   2
   3   2   6 258.351 10.4847   2
   3   3 -13 78.1853 7.71111   2
   3   3 -12 99.3900 8.36213   2
   3  -3  -8 18.5136 3.52437   2
   3  -3  -7 4.58166 2.46846   2
  -3   3   6 181.442 4.90093   2
  -3   3   5 118.135 4.10883   2
   3   3  -4 32.1435 2.01891   2
   3  -3  -3 22.2775 1.57589   2
   3   3  -2 1.77605 0.82674   2
   3  -3  -1 195.029 3.01817   2
   3   3   0 15.4827 1.16478   2
  -3  -3  -1 0.75798 1.12240   2
  -3  -3  -2 123.484 3.64927   2
   3  -3   3 10.7333 1.92355   2
   3  -3   4 33.6036 4.40904   2
   3   4 -17 77.3220 8.98542   2
  -3   4   7 21.9154 3.37004   2
  -3   4   6 7.50209 2.18006   2
  -3   4   5 17.4229 3.30305   2
   3  -4  -3 59.3183 4.22391   2
   3  -4  -2 138.264 5.83572   2
   3  -4  -1 3.26092 1.50178   2
  -3   4   0 1639.93 19.7666   2
   3  -4   1 126.870 3.94695   2
   3  -4   2 81.2359 3.64176   2
  -3   4  -3 113.006 7.68933   2
  -3   4 -10 190.891 5.24261   2
  -3   4 -11 51.9142 2.90216   2
  -3   5   8 68.4071 5.81167   2
  -3   5   7 262.237 10.7324   2
  -3   5   6 249.897 10.4337   2
  -3   5   5 14.1502 3.54592   2
   3   6 -26 31.3684 10.1055   2
   4   0 -30-3.52888 5.46927   2
   4   0 -28 72.1363 7.71362   2
   4   0 -26-1.24356 4.78891   2
   4   0 -24 373.684 8.42929   2
   4   0 -22 216.501 6.53937   2
   4   0 -20 0.57498 2.49255   2
   4   0 -18 0.65989 2.43769   2
   4   0 -16 56.7082 4.72558   2
  -4   0  14 1044.21 9.81680   2
  -4   0  12 203.075 5.27837   2
  -4   0  10 68.4244 4.09169   2
  -4   0   8 671.009 10.0872   2
   4   0  -6 1086.05 13.0603   2
  -4   0   4 1333.77 8.95145   2
   4   0  -2 785.563 9.03539   2
   4   0   0 3174.62 19.3505   2
   4   0   2 129.078 5.66441   2
   4   0   4 1150.65 20.9383   2
   4   0   6 846.556 17.9945   2
   4   0   8 1596.81 25.5984   2
   4   0  10 67.7498 4.52999   2
  -4   0 -12 210.619 7.20485   2
  -4   0 -14 539.371 16.2717   2
  -4   0 -16 183.776 10.1747   2
  -4   0 -18 123.719 9.07393   2
  -4   0 -20 19.0586 2.87152   2
  -4   0 -22 81.0373 8.00839   2
  -4   0 -24 39.6157 6.58383   2
  -4   0 -26 31.4479 6.36077   2
   6   0 -28 175.983 11.6707   2
   6   0 -26 34.5470 4.79134   2
   6   0 -24 8.50159 3.93253   2
   6   0 -22 87.0323 8.70728   2
   6   0 -20 339.368 14.6141   2
   6   0 -18 391.875 15.2344   2
  -6   0  16-2.74702 2.68786   2
  -6   0  14 221.716 13.2498   2
  -6   0  12 234.708 12.9473   2
  -6   0  10 1322.59 27.4524   2
  -6   0   8 174.975 11.1639   2
  -6   0   6 49.0128 3.22809   2
   6   0  -4 2.12254 1.79735   2
   6   0  -2 837.456 14.6149   2
   6   0   0 579.461 11.9229   2
  -6   0  -2 53.9834 3.38360   2
  -6   0  -4 186.521 5.88943   2
  -6   0  -6 44.1652 3.47607   2
  -6   0  -8 251.253 5.79013   2
  -6   0 -10 244.741 5.08176   2
  -6   0 -12 61.1987 4.08372   2
  -6   0 -14 15.9338 3.25466   2
  -6   0 -16-1.29554 6.43937   2
  -6   0 -18 109.498 10.7162   2
  -6   0 -20-6.48118 5.76176   2
  -6   0 -22 24.4557 8.15598   2
   6  -1 -10 206.921 6.46249   2
  -6   1   6 216.056 6.04293   2
  -6   1   5 179.734 6.44779   2
  -6   2  -1 87.3633 3.06404   2
  -7   0   5 38.8600 4.29626   2
  -7   0   3 113.599 7.27965   2
  -7   0  -5 76.1108 4.77125   2
   7   1 -14 75.2275 5.71129   2
   7   1 -13 8.52521 2.93835   2
   7   1 -12 47.4923 3.69949   2
   7   1 -11 92.6356 4.49886   2
   7   1 -10 107.351 3.88773   2
  -7   1   6 0.19152 1.76270   2
  -7   1   5 31.6342 2.76557   2
  -7  -1   4 197.310 9.64769   2
  -7  -1   3 148.683 8.73191   2
  -7  -1   2 100.989 7.90769   2
  -7  -1   1 10.2177 4.06210   2
  -7  -1   0 32.3831 5.34024   2
  -7  -1  -3 45.9083 3.48070   2
  -7  -1  -4 253.797 8.20070   2
  -7  -1  -5 34.1203 4.25123   2
  -7  -1  -6 33.6074 4.51137   2
  -7  -1  -7 10.6454 3.71692   2
  -7   1 -20 67.4219 14.8560   2
   7   2 -15-0.85588 3.16888   2
   7   2 -14 4.70696 3.10879   2
   7   2 -13 7.80928 3.24867   2
   7   2 -12 117.896 6.99884   2
   7   2 -11 13.0534 3.50013   2
   7   2 -10 42.4774 4.15985   2
   7   2  -9 185.913 7.13268   2
  -7   2   6 14.8354 2.18501   2
  -7  -2   4 52.8762 6.23151   2
  -7  -2   3 9.01034 3.90079   2
  -7  -2   2 149.492 9.92946   2
  -7  -2   1 62.1990 6.89780   2
  -7  -2   0 77.9990 7.88669   2
  -7  -2  -1 0.61240 3.76571   2
  -7  -2  -2 3.89907 2.43956   2
  -7  -2  -3 44.9880 3.52425   2
  -7  -2  -4 5.07588 1.87345   2
  -7   2  -5 36.0814 3.01971   2
  -7  -2  -6 118.522 7.95137   2
  -7  -2  -7 4.71963 3.68162   2
  -7  -2  -8-1.88457 3.54758   2
  -7  -2  -9-0.50459 3.73156   2
  -7  -2 -10 40.0593 6.58801   2
   7   3 -25 27.2503 7.35177   2
   7   3 -24 13.3805 6.70620   2
   7   3 -23 12.0887 5.41578   2
   7   3 -22 2.91948 5.82918   2
   7   3 -21 35.1229 10.0751   2
   7   3 -20 39.9081 9.49631   2
   7   3 -19 57.4281 9.80443   2
   7   3 -18 20.6871 4.66632   2
  -7  -3   3 18.3029 4.90762   2
  -7  -3   2 81.1926 8.06160   2
  -7  -3   1 15.0240 4.67214   2
  -7  -3  -2 11.6661 3.83144   2
  -7  -3  -3 3.01233 1.84092   2
  -7  -3  -4 17.2430 2.52006   2
  -7   3  -5 5.07892 2.31290   2
  -7   3  -6 20.4710 3.12764   2
  -7   3  -7 93.0892 5.20394   2
  -7  -3  -8 55.7242 6.96526   2
  -7  -3  -9 45.3708 6.97006   2
  -7  -3 -10 6.65288 4.66914   2
   7   4 -24 37.3614 12.5502   2
   7   4 -23 28.7701 6.96966   2
   7   4 -22 70.6592 9.03836   2
   7   4 -21 3.04593 5.03961   2
   7   4 -20 20.7383 4.39569   2
   7   4 -19 7.81217 3.86783   2
   7   4 -18 0.55659 3.28033   2
   7   4 -17 32.4021 6.56772   2
  -7  -4  16 17.0539 4.32157   2
  -7  -4  15 16.9965 4.33942   2
   7   4 -14 413.893 12.9398   2
   7   4 -13 60.3885 5.56905   2
   7   4 -12 10.7123 3.29469   2
   7   4 -11 13.9561 3.30524   2
   7   4 -10 12.0514 3.24333   2
   7   4  -9 41.0767 4.65770   2
   7   4  -8 86.0474 6.41166   2
  -7   4   7 1.48572 1.29618   2
  -7  -4   6 392.700 19.6719   2
  -7   4  -2 31.1308 4.29614   2
  -7   4  -3 106.636 6.78679   2
  -7   4  -4 16.2017 3.73801   2
  -7   4  -5 14.1836 4.01399   2
  -7   4  -8 259.606 13.1322   2
  -7  -4  -9 16.8759 5.08650   2
  -7  -4 -10 25.6835 8.11697   2
  -7  -4 -11 62.6885 11.0236   2
  -7  -4 -12 11.1329 8.39495   2
  -7  -4 -13-2.08450 7.05820   2
  -7  -4 -14 42.8500 10.1465   2
  -7  -4 -15-2.19021 7.16880   2
  -7  -4 -16 31.7698 14.0091   2
  -7  -4 -17 75.3323 14.6730   2
  -7  -4 -18 80.4791 14.2946   2
  -7   4 -19-1.27991 9.47109   2
   7   5 -23 87.0183 14.9726   2
   7   5 -22 42.9645 13.5414   2
   7   5 -21 79.8080 10.6830   2
   7   5 -20 50.0515 6.48487   2
   7   5 -19-3.87846 3.22529   2
   7   5 -18 70.1894 6.49391   2
   7   5 -17 20.5017 4.62198   2
   7   5 -16 6.19139 3.56482   2
  -7  -5  15-1.07332 3.36956   2
  -7  -5  14 147.221 8.78901   2
   7   5 -13 104.116 7.90655   2
   7   5 -12 45.5298 5.72901   2
   7   5 -11 56.6522 5.20036   2
   7   5 -10 150.560 7.49724   2
   7   5  -9 68.5771 6.84666   2
  -7  -5   8 130.473 7.89143   2
  -7   5   7 72.6538 5.52614   2
  -7   5   6 56.4197 10.6961   2
  -7  -5   5 149.447 15.1369   2
  -7  -5   4 110.047 11.8992   2
   7  -5  -3 92.7158 8.55817   2
   7  -5  -2 45.9530 4.47387   2
   7  -5  -1 16.5318 3.78947   2
  -7  -5  -8 199.993 17.0434   2
  -7  -5  -9 2.70726 8.35621   2
  -7  -5 -10-1.84473 4.41662   2
  -7  -5 -11 17.2338 7.21666   2
  -7  -5 -12 72.4204 12.1697   2
  -7  -5 -13 7.15866 9.18734   2
  -7  -5 -14-2.11292 5.27220   2
  -7  -5 -15 169.887 16.4466   2
  -7  -5 -16 62.7642 13.1380   2
  -7  -5 -17 116.932 17.0802   2
  -7  -5 -18 17.8394 12.9421   2
   7   6 -23 19.3205 12.3440   2
   7   6 -22 20.5694 9.78517   2
   7   6 -21 22.7060 10.3282   2
   7   6 -20 25.6236 8.72892   2
   7   6 -19 136.935 15.4258   2
   7   6 -18 59.8272 7.70885   2
   7   6 -17 259.285 10.7126   2
   7   6 -16 72.1721 6.81665   2
   7   6 -15 49.1638 5.54234   2
  -7   6   7 3.97035 2.98589   2
  -7   6   6 33.1786 4.72311   2
  -7   7   5 52.1927 6.69813   2
  -8   0  -6 165.717 6.25509   2
  -8   1   6 18.0435 3.11287   2
  -8   1   5 43.4816 4.39460   2
  -8   1   4 148.482 7.74785   2
  -8  -1  -5 40.6305 3.78118   2
  -8   2   5 217.758 7.54531   2
  -8   2  -6 25.4148 3.15090   2
  -8   2  -7 222.256 8.35756   2
  -8   3   6 37.7936 2.73103   2
  -8   3  -5 2.73673 2.08313   2
  -8   3  -6 2.63232 2.60460   2
  -8   3  -7 54.8865 5.19505   2
   9   0 -25 2.81066 5.17402   2
   9   0 -23-4.38616 4.09705   2
   9   0 -21-3.31054 4.46770   2
   9   0 -19 3.31034 4.70412   2
   9   0 -17 3.31575 3.22981   2
  -9   0  15 53.0926 8.09111   2
  -9   0  13 10.7114 6.50671   2
  -9   0  11 1.03041 6.53647   2
  -9   0   9-4.29182 5.33932   2
  -9   0   7 62.2060 10.6919   2
  -9   0   5 80.0736 9.72574   2
  -9   0   3-4.34416 4.99695   2
  -9   0   1-11.9499 4.49108   2
  -9   0  -1 75.6409 9.84193   2
  -9   0  -3 42.4727 9.19538   2
  -9   0  -5 47.7875 8.77368   2
  -9   0  -7-1.40357 5.71803   2
  -9   0  -9 1.19995 6.14348   2
  -9   0 -11 0.74254 5.41009   2
   0   0   0 0.00000 0.00000   0
TITL shS_497_IlGu_twin1_hklf4 in P2(1)/n
REM P2(1)/n (#14 in standard setting)
CELL 0.71073   8.143060   8.836231  25.178678  90.0000  97.2640  90.0000
ZERR    8.00   0.000197   0.000208   0.000717   0.0000   0.0023   0.0000
LATT  1
SYMM -x+1/2, y+1/2,-z+1/2
SFAC C H N Ge I
UNIT 32.00 112.00 16.00 8.00 48.00
REM  CrysAlisPro recorded range (K): Min=100.0; max=100.1; aver:100.0
TEMP -173
TREF
HKLF 5
BASF 0.24487
END
;
_shelx_hkl_checksum     28687
_shelx_res_file
;
TITL shS_497_IlGu_twin1_hklf4 in P21/n #14
    shs_497_ilgu_twin1_hklf4.res
    created by SHELXL-2018/3 at 14:05:38 on 04-Oct-2024
CELL 0.71073 8.14306 8.836231 25.178678 90 97.264 90
ZERR 4 0.000197 0.000208 0.000717 0 0.0023 0
LATT 1
SYMM 0.5-X,0.5+Y,0.5-Z
SFAC C H Ge I N
UNIT 16 56 4 24 8
EQIV $1 1.5-X,0.5+Y,1.5-Z
EQIV $2 1.5-X,-0.5+Y,1.5-Z
EQIV $3 2.5-X,-0.5+Y,1.5-Z
EQIV $4 +X,-1+Y,+Z
L.S. 4 0 0
PLAN  16
TEMP -173
CONF
HTAB N1 I2_$1
HTAB N1 I3
HTAB N1 I4_$2
HTAB N2 I3_$2
HTAB N2 I1
HTAB N2 I4_$3
HTAB C4 I1_$4
BIND I4 Ge1
BOND
MORE -1
BOND $H
fmap 2 53
acta
OMIT -8 2 -7
OMIT -7 -7 1
OMIT -7 -7 3
OMIT 1 -5 -2
REM <olex2.extras>
REM <HklSrc "%.\\shs_497_ilgu_twin1_hklf4.hkl">
REM </olex2.extras>
WGHT    0.021500   42.683598
BASF   0.15043
FVAR       0.20580
I2    4    1.224176    0.351275    0.769792    11.00000    0.01379    0.01415 =
         0.01971   -0.00163    0.00002    0.00441
I3    4    0.721098    0.411536    0.763961    11.00000    0.01307    0.01533 =
         0.02133    0.00069    0.00231   -0.00384
I1    4    0.958900    0.553345    0.639109    11.00000    0.02331    0.01322 =
         0.01400    0.00011    0.00062    0.00101
I4    4    1.066539    0.655498    0.876885    11.00000    0.01924    0.01725 =
         0.01547   -0.00085    0.00118   -0.00015
I6    4    0.776653   -0.099242    0.515645    11.00000    0.02440    0.02005 =
         0.01703   -0.00217    0.00193   -0.00364
I5    4    0.250371    0.564755    0.514477    11.00000    0.02229    0.02966 =
         0.01974   -0.00354   -0.00154   -0.00092
GE1   3    0.997254    0.588427    0.754557    11.00000    0.01119    0.01008 =
         0.01720    0.00022    0.00160   -0.00001
N1    5    0.444867    0.552058    0.644397    11.00000    0.05568    0.02869 =
         0.01901    0.00039   -0.00300    0.01140
AFIX 137
H1A   2    0.423703    0.465891    0.624939    11.00000   -1.20000
H1B   2    0.352259    0.580595    0.658589    11.00000   -1.20000
H1C   2    0.528452    0.534821    0.671279    11.00000   -1.20000
AFIX   0
C3    1    0.915666    0.124324    0.600022    11.00000    0.01563    0.01704 =
         0.01650   -0.00806    0.00415   -0.00146
AFIX  23
H3A   2    0.957632    0.183196    0.571113    11.00000   -1.20000
H3B   2    0.798169    0.151794    0.600885    11.00000   -1.20000
AFIX   0
N2    5    1.013472    0.162133    0.652280    11.00000    0.02511    0.01487 =
         0.01987    0.00178    0.00141    0.00157
AFIX 137
H2A   2    1.123115    0.148652    0.649940    11.00000   -1.20000
H2B   2    0.982275    0.100583    0.678197    11.00000   -1.20000
H2C   2    0.994867    0.260296    0.660675    11.00000   -1.20000
AFIX   0
C2    1    0.352126    0.731234    0.571881    11.00000    0.02378    0.01734 =
         0.02181   -0.00045   -0.00355   -0.00195
AFIX  23
H2D   2    0.388261    0.820189    0.552453    11.00000   -1.20000
H2E   2    0.264226    0.765182    0.592961    11.00000   -1.20000
AFIX   0
C4    1    0.928923   -0.042055    0.588829    11.00000    0.02982    0.01496 =
         0.02535    0.00238    0.00069   -0.00098
AFIX  23
H4A   2    0.893086   -0.100939    0.618776    11.00000   -1.20000
H4B   2    1.045603   -0.068378    0.585890    11.00000   -1.20000
AFIX   0
C1    1    0.494225    0.674470    0.609054    11.00000    0.02125    0.01386 =
         0.03504   -0.00834   -0.00639   -0.00124
AFIX  23
H1D   2    0.543005    0.759248    0.631442    11.00000   -1.20000
H1E   2    0.580109    0.635510    0.588073    11.00000   -1.20000
AFIX   0
HKLF 5
REM  shS_497_IlGu_twin1_hklf4 in P21/n #14
REM wR2 = 0.0917, GooF = S = 1.189, Restrained GooF = 1.189 for all data
REM R1 = 0.0352 for 4967 Fo > 4sig(Fo) and 0.0421 for all 5413 data
REM 121 parameters refined using 0 restraints
END
WGHT      0.0215     42.6753
REM Highest difference peak  1.213,  deepest hole -1.271,  1-sigma level  0.312
Q1    1   0.4166  0.5451  0.6580  11.00000  0.05    1.21
Q2    1   0.8730  0.5571  0.6186  11.00000  0.05    1.21
Q3    1   1.1283  0.4081  0.7577  11.00000  0.05    1.15
Q4    1   0.7813  0.4534  0.7402  11.00000  0.05    1.13
Q5    1   0.7592  0.3179  0.7612  11.00000  0.05    1.11
Q6    1   1.0078  0.4556  0.6365  11.00000  0.05    1.11
Q7    1   0.9825  0.3955  0.7562  11.00000  0.05    1.09
Q8    1   0.8047  0.4804  0.7755  11.00000  0.05    1.09
Q9    1   0.9585 -0.2469  0.6407  11.00000  0.05    1.08
Q10   1   0.5003  0.7227  0.5218  11.00000  0.05    1.07
Q11   1   1.0578 -0.0982  0.5172  11.00000  0.05    1.06
Q12   1   0.7629 -0.1203  0.6188  11.00000  0.05    1.05
Q13   1   0.9153 -0.1122  0.5171  11.00000  0.05    1.03
Q14   1   0.9798  0.4956  0.6194  11.00000  0.05    1.02
Q15   1   0.8968  0.0305  0.5992  11.00000  0.05    1.00
Q16   1   0.4233  0.7435  0.6013  11.00000  0.05    1.00
;
_shelx_res_checksum     63160
