# Supplementary material for: Crystal structure and Hirshfeld surface analysis of the layered hybrid metal halide poly[bis­(2-iodoethyl­ammonium) [di-μ-iodido-di­iodido­germanate(II)]]
Source: Acta Crystallogr E Crystallogr Commun. 2025 Jan 1;81(Pt 1):34–8. doi: 10.1107/S2056989024011800 (PMC11701769; doi:10.1107/S2056989024011800)
Supplement: Supplementary file 2 [file e-81-00034-Isup2.hkl]

data_I                                                                          
_shelx_title ' shS_497_IlGu_twin1_hklf4 in P21/n No14' 
_shelx_refln_list_code          4                                               
_shelx_F_calc_maximum      890.02                                               
_exptl_crystal_F_000      1608.00                                               
_reflns_d_resolution_high  0.7061                                               
                                                                                
loop_                                                                           
 _space_group_symop_operation_xyz                                               
 'x, y, z'                                                                      
 '-x+1/2, y+1/2, -z+1/2'                                                        
 '-x, -y, -z'                                                                   
 'x-1/2, -y-1/2, z-1/2'                                                         
                                                                                
_cell_length_a     8.1431                                                       
_cell_length_b     8.8362                                                       
_cell_length_c    25.1787                                                       
_cell_angle_alpha  90.000                                                       
_cell_angle_beta   97.264                                                       
_cell_angle_gamma  90.000                                                       
                                                                                
_shelx_F_squared_multiplier     1.000                                           
                                                                                
loop_                                                                           
 _refln_index_h                                                                 
 _refln_index_k                                                                 
 _refln_index_l                                                                 
 _refln_F_squared_calc                                                          
 _refln_F_squared_meas                                                          
 _refln_F_squared_sigma                                                         
 _refln_observed_status                                                         
   0   0  -4     113254.62     120052.77       309.06 o                         
   0   0  -6       1656.21       1897.12       128.55 o                         
   0   0  -8     792126.75     839153.62      2708.55 o                         
   0   0 -10      28092.66      29616.12       534.82 o                         
   0   0 -12       9954.17      10835.60       348.06 o                         
   0   0 -14       7540.90       7173.39       236.77 o                         
   0   0 -16      28795.96      29425.82       431.56 o                         
   0   0  18      14011.45      13856.55       312.94 o                         
   0   0 -20      29149.41      32091.46       441.74 o                         
   0   0 -22       1773.45       1511.68       180.45 o                         
   0   0  24      25919.42      27104.64      1058.12 o                         
   0   0  26       3889.91       2916.99       418.90 o                         
   0   0  28      37866.68      40846.09      1395.11 o                         
   0   0  30       1081.41       1066.37       318.07 o                         
   0   1   1        141.41        185.35        27.98 o                         
   0  -1   2         55.92        123.56        26.31 o                         
   0  -1   3        385.31        374.99        21.04 o                         
   0  -1  -4        466.63        544.05        51.72 o                         
   0  -1   5       7481.69       8169.43        79.81 o                         
   0  -1   6     112096.78     114864.78       561.93 o                         
   0  -1   7     108908.21     116444.34       391.87 o                         
   0  -1  -8        405.08        495.44        36.51 o                         
   0   1  -9      72032.52      74340.51       553.50 o                         
   0  -1  10      36767.20      38599.06       277.87 o                         
   0  -1 -11      13022.03      12355.75       227.09 o                         
   0   1 -12       8757.66       8562.05       196.50 o                         
   0  -1 -13       8032.83       8411.18       222.16 o                         
   0  -1 -14     128992.61     135289.95       594.36 o                         
   0  -1 -15      84783.27      88733.60       498.61 o                         
   0  -1  16       2525.22       2466.38       125.32 o                         
   0   1 -17      86238.91      89623.73       692.64 o                         
   0   1 -18      18062.75      18303.11       252.14 o                         
   0  -1  19      16972.78      18652.55       299.40 o                         
   0  -1  20       1728.48       1576.68       177.15 o                         
   0   1 -21         25.85        176.03       106.10 o                         
   0  -1  22      43466.67      45759.48       677.20 o                         
   0  -1  23      11703.52      11626.61       442.28 o                         
   0   1 -24       5341.65       5282.78       319.99 o                         
   0  -1  25      37065.04      38533.66      1291.20 o                         
   0  -1  26        948.01        786.93       301.00 o                         
   0  -1  27       7174.89       8483.78       661.41 o                         
   0  -1  28         65.46         46.79       193.99 o                         
   0  -1  29       4681.67       5460.93       559.32 o                         
   0  -1  30       4184.76       3352.18       480.15 o                         
   0  -1  31        517.82        639.79       303.27 o                         
   0   2   0     111632.57     118066.87       638.77 o                         
   0   2  -1        270.11        201.64        37.85 o                         
   0   2   2       4060.54       4486.01        48.41 o                         
   0   2   3     179302.84     192629.08       276.25 o                         
   0   2   4      30801.11      32658.60       146.55 o                         
   0  -2   5     209369.73     215450.03       518.84 o                         
   0   2   6      23736.35      24526.35       144.35 o                         
   0   2   7       1672.34       1926.05        47.57 o                         
   0  -2   8      55337.64      57234.06       237.39 o                         
   0  -2   9       7663.11       7627.64       117.15 o                         
   0   2  10       5866.10       6329.12        89.97 o                         
   0  -2 -11       5089.39       5821.79        94.67 o                         
   0  -2 -12      14223.96      14976.97       197.63 o                         
   0  -2  13      24102.05      24540.28       445.99 o                         
   0   2 -14       6229.86       6878.77       159.09 o                         
   0  -2 -15      20593.12      20881.35       338.80 o                         
   0  -2  16        579.51        600.91        77.72 o                         
   0  -2  17      30315.46      30639.64       423.98 o                         
   0  -2 -18      26314.39      28194.28       415.44 o                         
   0   2  19      15201.63      15575.86       283.97 o                         
   0   2  20       4389.36       4163.37       290.87 o                         
   0  -2  21       3920.18       3635.46       281.99 o                         
   0   2  22        408.41        163.02        70.71 o                         
   0   2  23      26336.69      27566.94       743.86 o                         
   0  -2  24       8062.75       7867.47       422.82 o                         
   0  -2  25      25966.44      28247.17       780.74 o                         
   0   2  26      16076.86      17599.48       637.53 o                         
   0   2  27      14039.71      14325.79       590.69 o                         
   0  -2  28        329.73         99.14       171.98 o                         
   0  -2  29      10989.25      10717.12       538.96 o                         
   0   2  30        720.20        315.59       144.38 o                         
   0  -2  31       9538.52      10007.48       537.80 o                         
   0   3  -1      97830.84     104736.72       622.27 o                         
   0   3   2      40850.91      41155.39       756.85 o                         
   0   3   3      32313.55      34898.55       150.95 o                         
   0   3   4        705.62        757.49        24.39 o                         
   0   3   5       2569.96       2818.58        48.77 o                         
   0   3  -6      25778.88      26973.61       156.64 o                         
   0  -3   7      26180.13      27402.85       178.03 o                         
   0   3   8      30910.60      30931.94       199.85 o                         
   0  -3  -9      78780.68      80382.02       358.09 o                         
   0  -3  10     147655.31     150298.83       600.73 o                         
   0  -3  11      72072.33      75188.13       311.09 o                         
   0  -3 -12        388.88        365.80        53.70 o                         
   0   3 -13       8317.74       8602.85       150.13 o                         
   0  -3  14     110733.72     112832.84       683.52 o                         
   0  -3  15        105.76        111.03        31.97 o                         
   0  -3 -16      41684.82      42105.02       413.75 o                         
   0  -3  17      16525.03      16775.30       322.02 o                         
   0  -3 -18      62800.76      64421.64       630.66 o                         
   0  -3 -19      29730.18      29876.54       575.24 o                         
   0  -3  20         75.45        119.33       111.05 o                         
   0   3  21          3.72        -18.16       113.37 o                         
   0  -3  22      56767.97      60570.49      1073.38 o                         
   0  -3  23        188.51        298.77       142.89 o                         
   0  -3  24      19425.34      20205.78       656.73 o                         
   0  -3  25         34.82       -104.44       115.64 o                         
   0  -3  26       2293.73       2311.84       263.21 o                         
   0  -3  27       3212.34       3050.44       314.23 o                         
   0  -3  28        173.13       -129.66       129.66 o                         
   0  -3  29       5498.06       5405.75       398.92 o                         
   0  -3  30       5979.17       6499.61       430.64 o                         
   0   4   0     232502.22     251848.56      1306.44 o                         
   0   4   1       5189.86       5280.33       140.81 o                         
   0   4   2      20202.02      22059.48       397.02 o                         
   0  -4  -3       3009.68       3087.48        48.78 o                         
   0   4   4      76757.80      81798.43       279.17 o                         
   0   4   5        457.45        600.42        36.04 o                         
   0   4   6      17722.54      18474.78       163.22 o                         
   0   4   7       4406.43       4630.23        88.03 o                         
   0   4   8     117260.26     119601.09       581.12 o                         
   0  -4  -9      20668.09      21572.11       137.01 o                         
   0  -4 -10        877.09        891.92        48.08 o                         
   0   4  11       5736.64       5701.05       106.11 o                         
   0  -4  12       2899.87       2506.37       120.52 o                         
   0  -4 -13        633.76        392.07        51.01 o                         
   0  -4  14       6223.72       6318.96       172.31 o                         
   0   4  15      19512.76      20451.50       305.21 o                         
   0  -4  16       5860.54       6403.47       121.55 o                         
   0   4  17       6956.49       6881.46       211.70 o                         
   0   4  18       2464.20       2505.95       140.40 o                         
   0  -4  19      11656.79      11537.34       456.24 o                         
   0  -4  20      13693.02      13518.56       502.00 o                         
   0  -4  21        620.49        298.99        72.87 o                         
   0   4  22        364.76        263.18        91.90 o                         
   0   4  23      19011.90      19372.91       632.25 o                         
   0  -4  24       1836.92       1830.23       244.77 o                         
   0  -4  25        650.37        507.74       179.58 o                         
   0   4  26       1656.42       1629.84       242.57 o                         
   0  -4  27      13666.29      13778.40       580.95 o                         
   0  -4  28      23359.89      24559.17       775.20 o                         
   0   4  29       4793.62       4437.94       370.32 o                         
   0   4  30        241.48        118.48       108.23 o                         
   0   5   1       5334.61       5730.82       162.33 o                         
   0   5   2      87744.07      97036.31       911.78 o                         
   0   5   3       3245.80       3096.43       181.25 o                         
   0  -5   4       2815.05       2646.67        43.51 o                         
   0  -5   5      18374.55      18882.78       112.05 o                         
   0   5   6      67977.99      72153.20       222.90 o                         
   0   5   7       4578.10       4494.35        99.19 o                         
   0  -5   8      49806.39      51432.20       331.37 o                         
   0  -5   9      18054.53      19602.34       167.34 o                         
   0  -5  10      27702.48      29233.62       221.92 o                         
   0  -5  11       2949.92       3291.15        91.62 o                         
   0   5  12       4378.41       4356.58       177.60 o                         
   0   5  13      16601.65      16259.10       383.75 o                         
   0   5  14      12384.74      12254.46       305.07 o                         
   0  -5  15      20381.45      19978.74       342.74 o                         
   0   5  16      57669.47      57346.45       585.77 o                         
   0   5  17       9779.57       9703.23       283.48 o                         
   0  -5  18       9585.84       9787.50       293.27 o                         
   0  -5  19      12494.95      12778.55       339.60 o                         
   0  -5  20        542.32        325.90        77.64 o                         
   0  -5  21       4516.56       4349.99       190.44 o                         
   0  -5  22         27.02       -114.09       114.09 o                         
   0   5  23      17362.02      17912.66       617.76 o                         
   0  -5  24       8083.06       8328.80       440.73 o                         
   0  -5  25        935.54        668.03       176.53 o                         
   0  -5  26       3356.46       3336.03       316.04 o                         
   0  -5  27       7658.88       8086.77       458.13 o                         
   0  -5  28        142.73        -27.18       134.99 o                         
   0   5  29        510.69        347.35       124.09 o                         
   0  -5  30       1854.05       1582.63       256.16 o                         
   0  -6   0      44802.74      46070.91       487.83 o                         
   0  -6  -1      21054.58      22680.51       347.38 o                         
   0  -6  -2       3981.09       3667.83       181.78 o                         
   0  -6  -3        747.04        575.08       101.48 o                         
   0  -6  -4     105382.70     110753.20       763.58 o                         
   0  -6   5       2656.04       2432.16        49.17 o                         
   0  -6  -6       4443.76       4368.43        63.64 o                         
   0  -6   7       3150.80       3040.85        63.09 o                         
   0  -6   8      22818.76      23582.09       157.85 o                         
   0  -6   9      44150.38      46821.02       229.00 o                         
   0   6  10       3334.01       3370.46        66.17 o                         
   0   6  11        712.40        652.36        46.08 o                         
   0  -6  12      55297.52      59406.25       406.11 o                         
   0  -6  13        466.91        422.16       109.84 o                         
   0  -6  14          8.53        -28.65        78.52 o                         
   0   6  15      37323.38      37128.82       610.76 o                         
   0  -6  16       1356.52       1171.34        72.67 o                         
   0  -6  17      12408.56      13011.05       261.94 o                         
   0  -6  18      22895.47      24739.56       308.35 o                         
   0  -6  19       1804.03       1666.01       102.85 o                         
   0  -6  20      11537.30      11469.10       334.50 o                         
   0  -6  21         28.52         -1.41        99.20 o                         
   0  -6  22       3209.87       3117.21       217.30 o                         
   0  -6  23      34167.04      37811.16       883.13 o                         
   0  -6  24       5985.89       5784.68       379.55 o                         
   0  -6  25        245.72        320.57       158.60 o                         
   0  -6  26      17596.80      19101.34       664.52 o                         
   0  -6  27         49.54       -111.57       138.21 o                         
   0  -6  28        661.09        199.25       103.44 o                         
   0   6  29          6.97       -105.11       129.32 o                         
   0  -7   1      31101.96      32379.04       548.41 o                         
   0  -7  -2        290.65        241.77        84.32 o                         
   0  -7  -3       9541.80       9718.32       576.84 o                         
   0  -7   4       1835.99       1781.71       164.92 o                         
   0  -7  -5        828.01        831.49       127.16 o                         
   0  -7  -6       4210.41       4276.42       246.88 o                         
   0  -7   7      20861.57      18949.17       162.86 o                         
   0  -7   8         29.81         29.87        23.88 o                         
   0  -7   9      12082.94      12294.88       137.65 o                         
   0   7  10       3918.49       4180.33        92.30 o                         
   0   7  11      11900.28      11565.48       192.87 o                         
   0  -7  12       7645.04       8029.42       118.37 o                         
   0  -7  13          7.06        -53.75        57.62 o                         
   0  -7  14       1958.61       1777.89        86.51 o                         
   0   7  15       9185.60       9322.25       176.91 o                         
   0  -7  16        718.77        393.43        68.21 o                         
   0  -7  17         27.42         21.22        62.89 o                         
   0   7  18      12711.26      12614.46       230.56 o                         
   0  -7  19       2147.14       1865.78       124.98 o                         
   0  -7  20       6995.34       7008.54       277.21 o                         
   0  -7  21       1417.29       1189.29       143.57 o                         
   0   7  22          6.33        -97.90        97.90 o                         
   0   7  23       3238.70       2583.49       283.69 o                         
   0  -7  24       1788.68       1469.68       237.66 o                         
   0  -7  25       3726.29       2976.46       316.62 o                         
   0   7  26       8214.00       7961.25       458.76 o                         
   0   7  27        332.48        138.43       206.05 o                         
   0   7  28       1223.19       1213.12       327.00 o                         
   0   7  29       4023.80       3536.60       470.39 o                         
   0  -8   0      20124.05      18582.28       861.22 o                         
   0  -8  -1       2707.92       2784.79       252.59 o                         
   0  -8   2        604.03        449.39       111.40 o                         
   0  -8  -3      25057.40      25013.68       424.36 o                         
   0  -8  -4        763.04        813.66       137.49 o                         
   0  -8   5      14915.69      14554.46       459.75 o                         
   0  -8   6       6447.68       6126.84       397.87 o                         
   0  -8   7        225.35        316.60       140.35 o                         
   0  -8   8      12254.88      12182.26       569.90 o                         
   0   8   9      16871.48      14302.48       189.38 o                         
   0   8  10       2638.72       2184.43       138.08 o                         
   0   8  11      17799.48      17065.32       236.35 o                         
   0  -8  12         34.05         30.48        38.43 o                         
   0   8  13        881.31        471.55        51.80 o                         
   0  -8  14       4519.29       4310.11       244.27 o                         
   0  -8  15        458.30         76.97       162.15 o                         
   0  -8  16       1227.99        987.05       157.28 o                         
   0   8  17      12556.76      13055.53       471.32 o                         
   0   8  18       7310.85       7303.74       304.59 o                         
   0   8  19       4975.27       4718.96       262.68 o                         
   0   8  20       1191.76        860.53       103.63 o                         
   0  -8  21         68.33        -29.90       204.78 o                         
   0   8  22        713.33        169.36       231.61 o                         
   0   8  23        103.88        -44.38       174.25 o                         
   0   8  24        526.61         45.75       227.03 o                         
   0  -9   1      12649.88      12875.90       543.31 o                         
   0  -9   2       1842.28       1687.25       161.10 o                         
   0  -9   3       6420.21       6533.49       284.76 o                         
   0  -9   4       1690.22       1635.99       160.71 o                         
   0  -9   5       8953.03       9035.17       334.30 o                         
   0  -9   6        335.02        274.84        87.74 o                         
   0  -9   7      20275.57      20260.18       741.41 o                         
   0  -9   8       2861.28       2794.40       309.93 o                         
   0  -9   9        114.36        116.59       137.47 o                         
   0  -9  10       5235.50       5628.18       436.58 o                         
   0  -9  11        505.14        419.55       188.62 o                         
   0  -9  12       8443.23       8928.28       564.03 o                         
   0  -9  13       4652.97       5192.38       462.58 o                         
   0  -9  14        116.06        172.84       185.05 o                         
   0  -9  15       1896.74       1723.91       310.67 o                         
   0  -9  16       2017.30       2158.48       354.22 o                         
   0  -9  17       7883.94       7429.45       615.20 o                         
   0  -9  18       6167.45       6219.75       379.46 o                         
   0  -9  19       1015.01        681.33       311.87 o                         
   0  -9  20       4338.95       3377.21       501.78 o                         
   0 -10   0       9724.97       9421.18       706.17 o                         
   0 -10   1        588.07        675.86       122.99 o                         
   0 -10  -2        665.28        618.56       124.47 o                         
   0 -10   3       1664.02       1322.94       137.70 o                         
   0 -10   4      34287.32      36890.58       571.59 o                         
   0 -10   5        714.79        829.31       132.69 o                         
   0 -10   6        911.54        945.54       169.51 o                         
   0 -10   7         17.77         57.22       105.52 o                         
   0 -10   8       3142.43       3194.56       340.58 o                         
   0 -10   9       3485.31       3242.67       358.19 o                         
   0 -10  10        640.80        707.81       208.59 o                         
   0 -10  11       1199.16       1410.94       271.36 o                         
   0 -10  12      18492.80      19323.04       848.44 o                         
   0 -10  13        206.06        230.45       101.21 o                         
   0 -10  14       9989.61      10069.41       654.81 o                         
   0 -10  15         33.50        374.38       222.47 o                         
   0 -10  16          2.29        -94.65       185.73 o                         
   0 -10  17       3618.91       3747.05       479.34 o                         
   0 -10  18         72.54        -54.08       242.67 o                         
   0 -10  19         31.37       -115.46       235.09 o                         
   0 -11   1       5728.76       5720.57       418.92 o                         
   0 -11  -2         38.85          0.54       139.67 o                         
   0 -11  -3         61.11         48.65       141.81 o                         
   0 -11   4       1101.90        958.26       205.70 o                         
   0 -11   5       2626.47       2736.86       450.92 o                         
  -1   0  31       3268.35       3545.67       292.37 o                         
  -1   0  29       5306.03       4804.29       313.49 o                         
  -1   0  27       9890.89       9603.43       385.80 o                         
  -1   0  25      32294.58      29277.07       399.35 o                         
  -1   0  23         18.59         79.58        57.03 o                         
  -1   0  21       5179.05       4399.29       149.89 o                         
   1   0 -19      17615.29      14987.41       237.91 o                         
   1   0 -17      61835.68      55243.44       352.57 o                         
   1   0 -15       3395.26       2929.17       103.30 o                         
   1   0 -13       2566.11       2178.69       122.97 o                         
   1   0 -11       7078.40       6134.23       174.19 o                         
   1   0  -9      26062.18      23777.66       303.36 o                         
   1   0  -7       8033.73       7581.45       162.37 o                         
   1   0  -5       1480.33       1595.07        92.72 o                         
   1   0  -3       1191.84       1085.15        65.09 o                         
   1   0  -1       1973.67       1740.28        69.97 o                         
  -1   0  -1         13.01         34.33        18.34 o                         
   1   0   3       1652.72       1762.77        86.76 o                         
  -1   0  -5       8802.19       8261.09       106.23 o                         
  -1   0  -7       9352.85       9864.87       160.26 o                         
  -1   0  -9       7279.36       8185.30       154.33 o                         
  -1   0 -11       5682.50       6085.33       104.04 o                         
  -1   0 -13      39540.49      41378.98       289.05 o                         
  -1   0 -15       1481.72       1965.58        77.08 o                         
  -1   0 -17      19735.28      22388.59       204.96 o                         
   1   0  19      10919.27      11400.87       211.56 o                         
   1   0  21      31465.00      35240.43       530.83 o                         
   1   0  23         82.62        -94.04        94.04 o                         
   1   0  25      19565.05      21774.14       476.63 o                         
   1   0  27       1518.20       1456.83       194.88 o                         
   1   0  29       6806.28       7298.31       333.31 o                         
  -1  -1  31       6413.62       6705.33       628.68 o                         
  -1  -1  30       4656.72       4378.42       518.83 o                         
  -1  -1  29        178.70         73.88       218.82 o                         
  -1  -1  28       3985.04       3882.97       463.75 o                         
  -1  -1  27       7087.15       8023.30       623.46 o                         
  -1  -1  26       3160.43       3129.48       234.37 o                         
   1   1 -25       9126.13       9616.20       379.26 o                         
  -1  -1  24       7587.83       7157.31       327.59 o                         
  -1  -1  23       8124.66       8538.42       344.33 o                         
   1   1 -22      45875.32      49650.06       784.01 o                         
   1   1 -21       4786.33       5272.58       266.58 o                         
   1   1 -20      15398.03      15565.94       432.26 o                         
   1   1 -19      15091.30      15125.74       409.01 o                         
   1   1 -18       7071.20       6708.89       189.18 o                         
   1  -1 -17      16061.42      16669.01       311.94 o                         
   1   1 -16      77416.73      77677.41       648.03 o                         
   1   1 -15      10216.45       9662.15       258.14 o                         
   1   1 -14      92227.17      88637.27       749.75 o                         
   1  -1 -13      28865.40      29817.75       476.61 o                         
  -1  -1  12      14631.64      14138.41       270.20 o                         
   1   1 -11      21152.35      22719.64       311.22 o                         
  -1  -1  10       5004.02       5679.37       150.04 o                         
   1   1  -9      32130.02      32596.50       323.12 o                         
  -1  -1   8     149394.52     155415.50       615.29 o                         
   1  -1  -7       9207.08       9724.01       205.40 o                         
  -1  -1   6      38790.89      39231.82       347.09 o                         
  -1  -1   5      20163.79      20930.51       214.62 o                         
   1  -1  -4        108.56        127.72        40.44 o                         
  -1  -1   4        285.47        351.83        56.86 o                         
  -1  -1   3       1228.24       1327.27        51.36 o                         
  -1  -1   2      18700.40      18748.64       163.18 o                         
   1  -1  -1      37387.49      38123.30       185.73 o                         
   1   1   0      51409.07      52500.82       168.68 o                         
   1  -1   1       7620.42       7773.93        84.22 o                         
  -1  -1  -2      17918.93      17642.29       119.20 o                         
   1   1   3        999.11       1144.50        41.53 o                         
  -1  -1  -3       1018.33       1147.49        39.96 o                         
   1  -1   4      58719.85      62418.50       570.01 o                         
   1   1   4      60449.16      63098.25       330.79 o                         
  -1  -1  -5       6904.69       8013.34       120.78 o                         
   1  -1   6      51962.03      52190.57       311.14 o                         
   1  -1   7      91571.73      92788.04       539.89 o                         
   1  -1   8      11803.61      12041.61       170.19 o                         
   1  -1   9      27508.23      27828.55       269.38 o                         
  -1  -1 -10      98982.68      99769.97       634.39 o                         
   1  -1  11       4163.10       4135.30       144.14 o                         
  -1   1 -12      89243.00      90727.30       672.35 o                         
  -1   1 -13      17479.68      17110.48       311.14 o                         
  -1   1 -14      50256.11      49706.02       533.58 o                         
   1  -1  15      33690.89      32889.27       449.81 o                         
  -1   1 -16       2864.84       2718.11       146.98 o                         
  -1   1 -17      17147.66      17698.93       339.26 o                         
   1  -1  18      83958.95      86906.61       854.82 o                         
  -1   1 -19       4537.45       4296.21       180.14 o                         
   1  -1  20      15017.13      15473.10       476.51 o                         
   1  -1  21       8130.04       8983.79       382.33 o                         
   1  -1  22      20987.79      20815.62       858.29 o                         
   1  -1  23       2587.79       2618.03       360.16 o                         
   1  -1  24       1623.41       1479.68       323.47 o                         
   1  -1  25       1977.23       1845.33       341.05 o                         
   1  -1  26      26812.29      25742.31      1025.95 o                         
   1  -1  27       5230.77       4713.27       485.78 o                         
   1  -1  28        999.92        754.43       284.42 o                         
   1  -1  29        879.66        389.57       281.06 o                         
   1  -1  30       4295.54       4105.86       502.78 o                         
  -1  -2  31       1141.84        855.15       248.35 o                         
  -1   2  30      19678.38      20297.58       700.45 o                         
  -1  -2  29       5789.02       5776.58       397.63 o                         
  -1  -2  28       7650.18       8252.73       444.09 o                         
  -1  -2  27       8036.12       9749.86       470.63 o                         
  -1  -2  26       2708.27       2319.80       269.20 o                         
  -1   2  25        993.89        867.56       205.42 o                         
  -1  -2  24       8670.15       8133.75       427.95 o                         
  -1  -2  23       1911.96       1901.49       239.76 o                         
  -1   2  22      33251.11      34465.53       792.60 o                         
  -1   2  21      11039.25      12220.39       480.65 o                         
  -1   2  20       1287.32       1611.01       202.84 o                         
  -1  -2  19       9707.54      11054.00       439.97 o                         
   1   2 -18       7176.49       6934.59       236.72 o                         
   1   2 -17       6479.45       6054.29       218.89 o                         
   1  -2 -16        616.72        456.90        87.41 o                         
  -1   2  15      17783.90      17691.21       348.27 o                         
   1   2 -14       4115.33       4007.90       197.25 o                         
  -1  -2  13       2308.02       2129.91       124.34 o                         
   1  -2 -12      37362.16      37287.95       434.43 o                         
   1  -2 -11       1218.15       1070.91        61.72 o                         
   1   2 -10      47767.41      47904.05       310.31 o                         
  -1  -2   9      16725.56      17280.98       165.62 o                         
   1   2  -8      23537.61      22927.86       224.74 o                         
   1   2  -7      71867.53      72739.46       362.33 o                         
   1   2  -6      28831.48      27851.45       194.38 o                         
   1   2  -5      24237.23      24453.16       152.67 o                         
  -1   2   4      75877.64      77072.27       220.45 o                         
  -1  -2   3       1709.56       1884.44        53.90 o                         
   1   2  -3      10788.55      11497.88       101.51 o                         
  -1   2   2     111996.96     113773.02       255.41 o                         
   1   2  -2     128850.38     135093.05       450.92 o                         
  -1  -2   1        491.44        560.74        22.77 o                         
  -1  -2   1      16828.86      17724.17       215.22 o                         
  -1   2   0      92267.05      88445.55       210.96 o                         
   1   2   1      95181.45      96917.79       227.43 o                         
  -1   2  -2      51274.41      50936.84       261.62 o                         
   1   2   2      51577.11      49832.10       196.83 o                         
  -1  -2  -3      38852.19      40536.32       411.08 o                         
   1   2   3      51069.47      51546.71       254.69 o                         
   1  -2   4      26330.58      26251.12       193.80 o                         
   1   2   5       7414.56       7446.42        90.22 o                         
   1   2   6      61983.30      62612.11       287.20 o                         
  -1  -2  -7       4880.67       5041.36       107.63 o                         
   1  -2   8      93742.62      96104.41       513.45 o                         
   1   2   9      20198.18      19930.53       250.11 o                         
  -1  -2 -10        254.05        184.39        51.87 o                         
   1  -2  11      37692.54      37682.02       433.63 o                         
   1  -2  12        511.27        477.90        79.61 o                         
  -1  -2 -13       3642.69       3864.32       145.95 o                         
   1   2  14       3369.04       3417.44       155.44 o                         
   1  -2  15       2699.62       2528.47       125.33 o                         
  -1   2 -16      36577.50      36334.32       430.92 o                         
   1   2  17       2695.79       2591.21       150.69 o                         
  -1  -2 -18      36255.36      34604.12       494.94 o                         
   1  -2  19       5679.73       5503.05       243.26 o                         
   1   2  20       8918.05       8658.69       385.36 o                         
   1   2  21       8512.52       9978.11       413.99 o                         
   1   2  22       6609.05       6142.12       350.48 o                         
   1   2  23       4220.85       4007.00       298.06 o                         
   1   2  24       5471.39       5586.35       351.01 o                         
   1   2  25       8158.65       8287.25       413.54 o                         
   1  -2  26      42846.89      43677.02       902.16 o                         
   1   2  27       1468.69       1114.81       215.86 o                         
   1  -2  28      13586.73      13285.76       547.19 o                         
   1  -2  29       4137.26       4417.78       357.90 o                         
   1   2  30       3204.12       3196.52       325.84 o                         
  -1  -3  31       1328.69        940.18       224.92 o                         
  -1   3  30        850.99        756.12       206.89 o                         
  -1   3  29       3364.16       3153.21       318.94 o                         
  -1  -3  28      14792.95      15349.24       596.89 o                         
  -1   3  27      12488.40      12558.40       534.88 o                         
  -1  -3  26        592.74        235.82       114.84 o                         
  -1  -3  25       7129.02       6814.95       400.11 o                         
  -1  -3  24      11417.10      11559.53       492.04 o                         
  -1  -3  23       2147.83       1974.01       234.01 o                         
  -1   3  22       1126.17        631.02       178.75 o                         
  -1  -3  21       5411.25       6005.74       344.64 o                         
  -1  -3  20       6351.24       5913.24       338.02 o                         
  -1  -3  19      33875.09      34425.15       772.97 o                         
   1  -3 -18       2895.30       2713.32       160.88 o                         
   1  -3 -17      39308.91      40643.75       480.82 o                         
   1  -3 -16      32411.76      32293.10       420.95 o                         
   1   3 -15       4540.17       4231.00       159.66 o                         
   1   3 -14      16846.33      16821.58       257.12 o                         
   1   3 -13       6793.96       6303.64       152.16 o                         
   1   3 -12        149.00        196.60        46.46 o                         
  -1   3  11      32821.42      33134.35       281.13 o                         
  -1   3  10      14861.28      15589.01       206.14 o                         
   1  -3  -9      74220.29      73667.60       409.17 o                         
   1   3  -8      33961.98      33780.58       251.82 o                         
   1   3  -7      23981.88      23835.97       178.25 o                         
  -1  -3   6      14189.65      14390.01       126.77 o                         
  -1   3   5       1231.31       1209.21        41.11 o                         
  -1   3   4       1496.46       1602.05        40.35 o                         
   1  -3  -3       3768.91       3840.64       194.53 o                         
  -1   3   3       4255.74       4121.82        53.18 o                         
  -1   3   2       9095.73       9317.38       278.86 o                         
   1   3  -2      14741.41      14713.45        86.06 o                         
   1  -3  -1      76576.90      77005.45       808.94 o                         
  -1   3   1      77105.77      76405.03       232.43 o                         
   1  -3   0       2986.83       2874.16       166.73 o                         
  -1  -3   0      16546.07      17165.83        93.94 o                         
  -1  -3  -1      33494.73      32771.93       129.04 o                         
  -1  -3  -2       3416.78       3164.64        56.35 o                         
  -1  -3  -3       1108.81       1076.05        95.57 o                         
   1  -3   3       1339.02       1234.07        45.92 o                         
   1  -3   4       5602.73       5423.34        72.52 o                         
   1   3   5       2516.21       2646.95        60.50 o                         
   1   3   6       5020.75       5054.68        94.06 o                         
   1   3   7      17431.85      17188.99       170.60 o                         
   1   3   8      14097.56      14728.44       171.08 o                         
   1   3   9      28284.16      28611.48       259.61 o                         
   1  -3  10      40732.03      39985.01       319.23 o                         
   1  -3  11        545.07        561.84        67.56 o                         
   1  -3  12      23027.74      22188.73       314.08 o                         
   1  -3  13       7248.45       7118.38       183.77 o                         
   1  -3  14        935.18        715.99        78.96 o                         
   1  -3  15       6248.15       6241.92       180.07 o                         
  -1  -3 -16       6977.25       6877.17       194.67 o                         
  -1  -3 -17      10447.52      10690.96       271.26 o                         
   1   3  18      30650.33      30178.05       453.14 o                         
   1  -3  19       1582.43       1328.13       125.92 o                         
   1  -3  20      13021.02      12845.96       378.94 o                         
   1  -3  21       2071.85       1931.81       209.35 o                         
   1   3  22       2581.39       2333.30       232.81 o                         
   1   3  23       6889.67       6564.47       366.15 o                         
   1  -3  24       5791.46       5849.68       356.55 o                         
   1   3  25        494.29        524.97       161.27 o                         
   1   3  26       7480.83       7718.16       418.32 o                         
   1   3  27       2642.39       2818.89       295.41 o                         
   1  -3  28       2296.05       1549.07       249.10 o                         
   1  -3  29        236.72        161.62       151.05 o                         
   1  -3  30       5793.44       6454.25       401.98 o                         
  -1   4  30        533.14        130.49       178.68 o                         
  -1  -4  29       3302.96       2903.10       329.39 o                         
  -1   4  28      13772.78      13471.50       566.11 o                         
  -1   4  27       2187.98       1448.08       258.03 o                         
  -1   4  26       1055.58        658.96       204.90 o                         
  -1  -4  25       8561.92       8453.99       438.23 o                         
  -1   4  24      40086.66      40606.91       904.16 o                         
  -1  -4  23       2514.58       2178.05       260.85 o                         
  -1   4  22       6016.62       5860.35       360.61 o                         
  -1  -4  21       9882.05       9711.40       439.98 o                         
  -1   4  20       1627.02       1078.80       192.90 o                         
  -1  -4  19       4017.71       3740.44       283.07 o                         
   1   4 -18        511.70        187.41        65.77 o                         
   1  -4 -17      23811.63      24421.76       332.77 o                         
  -1  -4  16      18504.86      18919.18       266.29 o                         
   1   4 -15      12874.78      12875.24       211.74 o                         
  -1  -4  14      33956.29      35811.10       364.69 o                         
  -1  -4  13      11322.42      11503.29       192.14 o                         
   1   4 -12      40555.15      41987.90       375.73 o                         
   1   4 -11       8191.93       8206.29       146.33 o                         
   1   4 -10       2863.53       2744.35        92.73 o                         
   1  -4  -9      25970.46      27027.67       248.63 o                         
  -1   4   8      12564.59      12868.86       161.40 o                         
  -1   4   7      25220.12      25152.28       202.06 o                         
  -1  -4   6      57105.73      57133.71       274.78 o                         
  -1  -4   5      28036.46      29185.93       177.64 o                         
   1  -4  -4     188701.31     192606.17       406.75 o                         
  -1   4   3      11799.97      12013.28        95.40 o                         
   1   4  -2      23134.56      22168.85       114.73 o                         
   1   4  -1      18681.15      19505.01       100.06 o                         
  -1  -4   0     105278.75     105338.56       325.54 o                         
   1  -4   1      13527.23      12845.49       113.37 o                         
   1   4   2      44909.68      43517.41       189.79 o                         
   1   4   3      50243.61      51718.83       210.73 o                         
   1   4   4     158243.53     160818.81       415.24 o                         
   1   4   5      29341.21      29963.43       197.65 o                         
   1  -4   6      42904.12      41861.11       281.19 o                         
   1  -4   7       3820.18       3998.64        85.41 o                         
   1  -4   8      74909.67      73717.89       369.74 o                         
   1  -4   9       1488.63       1383.27        65.80 o                         
   1  -4  10      22945.39      22899.17       244.30 o                         
   1   4  11      21098.68      21996.16       268.97 o                         
   1   4  12      18159.24      18480.94       235.81 o                         
   1  -4  13      33566.61      34712.96       311.90 o                         
   1   4  14      25111.89      25106.71       296.07 o                         
   1  -4  15       3626.30       3659.26       129.56 o                         
  -1  -4 -16       8379.73       8687.73       209.23 o                         
   1  -4  17        965.53       1026.10        91.28 o                         
   1  -4  18       2993.72       2790.08       136.46 o                         
   1  -4  19       3014.13       3071.33       143.47 o                         
   1  -4  20       9136.23       8877.11       318.87 o                         
   1  -4  21      13718.08      13954.86       402.88 o                         
   1   4  22       4409.66       4007.78       241.09 o                         
   1  -4  23       7310.38       8786.24       408.29 o                         
   1   4  24       5462.56       5801.96       348.20 o                         
   1   4  25        188.87         29.47       137.34 o                         
   1   4  26       1530.17       1154.71       227.37 o                         
   1   4  27       2439.55       2686.81       288.71 o                         
   1   4  28      17010.02      16297.26       600.50 o                         
   1  -4  29       1217.06        763.98       204.19 o                         
  -1   5  30        475.33        177.65       168.37 o                         
  -1  -5  29       6116.86       6925.10       420.49 o                         
  -1   5  28       5976.93       6768.20       411.04 o                         
  -1  -5  27       5336.08       5274.42       386.48 o                         
  -1   5  26       4355.37       4436.13       347.79 o                         
  -1   5  25         70.32        -58.39       141.96 o                         
  -1  -5  24       5004.03       4528.84       354.61 o                         
  -1  -5  23      15561.41      16166.62       578.65 o                         
  -1  -5  22      14020.02      13930.31       536.30 o                         
  -1   5  21      17048.89      16384.86       566.30 o                         
  -1   5  20       9760.32       9823.95       439.37 o                         
  -1   5  19      46369.18      45640.72       611.68 o                         
  -1  -5  18      17631.40      18293.52       297.63 o                         
  -1  -5  17       6086.23       6170.33       175.76 o                         
  -1  -5  16      14363.44      13851.49       239.63 o                         
  -1  -5  15      10213.04       9674.45       182.26 o                         
   1  -5 -14      29313.37      30122.33       370.69 o                         
   1   5 -13      17749.08      18402.39       282.57 o                         
  -1  -5  12      12521.48      13462.93       227.43 o                         
  -1   5  11      94426.20      97924.55       517.53 o                         
  -1   5  10      16283.95      16939.42       204.20 o                         
  -1   5   9      13371.90      13962.82       171.79 o                         
  -1   5   8      10679.92      10330.45       142.96 o                         
  -1   5   7      39223.01      38955.58       246.78 o                         
   1   5  -6       4435.44       4325.72        95.47 o                         
  -1   5   5       1337.57       1186.48        45.87 o                         
   1  -5  -4       4675.44       4557.96        68.73 o                         
  -1   5   3      42575.23      42281.15       169.81 o                         
  -1   5   2        288.02        364.74        40.62 o                         
   1   5  -2       5745.75       5743.85       124.99 o                         
   1   5  -1        336.42        247.98       122.11 o                         
   1   5   0       1061.61        863.37       167.71 o                         
   1   5   1      30822.99      30929.35       728.94 o                         
   1   5   2      23360.59      23217.85       127.34 o                         
   1   5   3       6859.59       6453.05        80.53 o                         
   1  -5   4        462.80        414.10        33.57 o                         
   1  -5   5        999.66        861.03        49.53 o                         
   1   5   6      40975.41      40302.33       253.64 o                         
   1   5   7      34335.04      33892.49       237.16 o                         
   1   5   8       2486.80       2616.92        76.84 o                         
   1   5   9       3907.01       4014.49        96.67 o                         
   1  -5  10      84979.20      85842.23       440.97 o                         
   1  -5  11       4508.44       4419.76       120.58 o                         
   1   5  12       3147.18       3047.70       107.18 o                         
   1   5  13      23326.63      23464.65       300.43 o                         
   1   5  14      51671.35      51617.30       384.09 o                         
   1  -5  15      53715.27      53700.24       384.44 o                         
   1  -5  16       1128.88        972.72        72.58 o                         
   1   5  17       4532.04       4253.54       127.08 o                         
  -1  -5 -18      57367.91      58846.68       490.88 o                         
  -1  -5 -19       6788.74       6621.35       199.21 o                         
   1  -5  20       3329.94       3622.57       187.52 o                         
   1   5  21      16195.79      16375.22       354.44 o                         
   1  -5  22      25402.59      24295.44       536.62 o                         
   1  -5  23      16555.59      15531.49       448.25 o                         
   1   5  24         42.19       -113.18       113.18 o                         
   1   5  25       1502.02       1547.47       224.47 o                         
   1   5  26      12624.39      12645.58       505.79 o                         
   1   5  27      17945.94      18646.64       611.93 o                         
   1   5  28       2549.43       2390.99       269.84 o                         
   1   5  29        685.03        341.34       197.03 o                         
  -1   6  29       1671.08       1352.32       247.35 o                         
  -1  -6  28        779.16        195.89       121.05 o                         
  -1  -6  27       7841.28       7102.23       426.04 o                         
  -1  -6  26       2039.74       2013.37       272.56 o                         
  -1   6  25       2930.23       2159.07       278.77 o                         
  -1  -6  24       5983.86       5168.22       373.65 o                         
  -1   6  23        344.67        -13.84       147.43 o                         
  -1  -6  22       2476.82       1890.60       245.28 o                         
  -1  -6  21       1876.16       1425.91       149.73 o                         
  -1  -6  20        972.76        420.69        88.12 o                         
  -1  -6  19      15332.32      15106.62       359.36 o                         
  -1   6  18        319.67        144.44        55.25 o                         
  -1   6  17       1441.37       1293.34        98.08 o                         
   1   6 -16      11965.19      12797.11       219.99 o                         
  -1   6  15       6193.96       6226.74       176.25 o                         
   1   6 -14       4177.30       3859.69       156.07 o                         
   1  -6 -13       4625.93       4739.26       159.47 o                         
   1   6 -12       9693.22       9054.74       176.08 o                         
   1   6 -11       5686.24       5431.65       126.63 o                         
   1   6 -10      17244.46      16890.38       197.27 o                         
   1  -6  -9       3959.08       3865.01        90.77 o                         
   1  -6  -8       7378.60       7198.20       161.87 o                         
   1  -6  -7      62981.66      62468.32       285.06 o                         
  -1  -6   6       4313.09       4162.05        78.00 o                         
  -1  -6   5      37648.07      35531.08       201.38 o                         
  -1   6   4      11671.86      10510.50       139.03 o                         
  -1  -6   4      20868.82      20593.16       420.45 o                         
  -1  -6   3       4646.92       4438.18       178.80 o                         
  -1  -6   2      40732.92      40118.17       489.23 o                         
  -1  -6   1      14791.06      14341.94       413.96 o                         
   1  -6   0       2989.16       2568.04       136.01 o                         
   1   6   1     112664.60     110239.67       726.03 o                         
  -1  -6  -2       6768.24       6518.43       184.90 o                         
   1  -6   3      54007.65      53716.77       646.38 o                         
   1  -6   4       2262.57       2429.54        84.42 o                         
   1   6   4       8857.84       8646.86        91.17 o                         
  -1  -6  -5       4489.86       4468.42        69.91 o                         
   1   6   6      32887.39      32581.62       198.51 o                         
   1  -6   7       4596.32       4438.82        88.17 o                         
   1  -6   8       4070.25       3643.89        91.24 o                         
   1   6   9      57983.16      56507.09       349.83 o                         
   1  -6  10      13158.08      12829.72       182.86 o                         
   1   6  11      12379.18      11966.39       185.67 o                         
   1   6  12       1381.95       1216.17        78.11 o                         
   1  -6  13       1926.92       1765.56        94.29 o                         
   1  -6  14       4128.54       3962.87       128.14 o                         
   1  -6  15       4551.04       4323.15       134.94 o                         
  -1  -6 -16       1340.82       1080.84        79.27 o                         
   1   6  17       1769.24       1233.49        92.51 o                         
  -1  -6 -18       9636.61       9999.24       235.58 o                         
   1  -6  19        485.91        435.81        99.10 o                         
   1  -6  20       4311.63       4144.30       194.66 o                         
   1   6  21      10948.05      11101.55       296.43 o                         
   1  -6  22        642.93        620.34       120.04 o                         
   1  -6  23      10296.44       9531.11       355.78 o                         
   1  -6  24        542.84        541.81       157.90 o                         
   1  -6  25       3853.97       3723.96       301.38 o                         
   1   6  26       2288.63       2187.52       254.41 o                         
   1  -6  27       4266.64       3803.00       320.68 o                         
   1  -6  28       2188.45       1940.73       264.58 o                         
  -1   7  29        912.39        815.66       307.84 o                         
  -1   7  28      14709.54      15390.02       825.11 o                         
  -1  -7  27       5688.28       6980.32       406.41 o                         
  -1   7  26        257.49         96.79       160.90 o                         
  -1  -7  25       1095.28        176.91       133.07 o                         
  -1   7  24       2133.96       1861.64       242.57 o                         
  -1  -7  23      12385.95      12035.40       497.18 o                         
  -1   7  22      12844.19      13137.81       486.61 o                         
  -1  -7  21       7260.78       6956.41       357.64 o                         
  -1   7  20      10646.86      11093.88       317.13 o                         
  -1  -7  19      17568.31      17275.21       364.20 o                         
  -1  -7  18      12545.21      13400.20       320.40 o                         
  -1  -7  17        595.38        280.09       104.69 o                         
  -1  -7  16       5135.38       5156.09       213.87 o                         
  -1  -7  15      13915.51      14054.31       294.68 o                         
  -1  -7  14      43578.64      44047.46       610.25 o                         
  -1  -7  13      47100.02      48444.97       611.40 o                         
  -1  -7  12        996.26        934.74        87.15 o                         
  -1   7  11      18268.81      18321.38       258.87 o                         
  -1   7  10      20725.44      21138.52       249.01 o                         
  -1  -7   9       8568.76       8267.67       144.27 o                         
  -1   7   8       3044.22       3042.62       130.39 o                         
  -1  -7   8       3047.69       2780.19       106.02 o                         
  -1   7   7         36.12        160.89        49.88 o                         
  -1  -7   7       2393.18       2138.53        60.03 o                         
  -1   7   6      21487.68      15870.00       128.88 o                         
  -1  -7   6      21539.36      21681.31       514.00 o                         
  -1  -7   5      89469.27      88983.88       820.04 o                         
   1  -7  -4       8899.57       8874.35       269.46 o                         
   1  -7  -3       2382.74       2135.40       143.40 o                         
  -1  -7   2       3063.55       2873.31       160.30 o                         
  -1  -7   1       4294.80       3830.53       154.18 o                         
  -1  -7   0        840.57        483.51       102.48 o                         
  -1  -7  -1      10595.18      10074.75       332.68 o                         
   1  -7   2      11902.82      11480.69       347.14 o                         
   1  -7   3      50238.73      50950.54       711.27 o                         
   1  -7   4      17677.35      17474.87       422.48 o                         
   1  -7   5       4095.83       3984.92       255.22 o                         
   1  -7   6      13311.70      11047.48       177.52 o                         
   1  -7   6      13318.09      12610.51       111.22 o                         
   1   7   7        558.47        507.29        35.97 o                         
   1  -7   8       5417.82       5227.89        91.47 o                         
   1  -7   9      18732.21      18173.41       181.75 o                         
   1  -7  10      87548.34      88405.18       423.04 o                         
   1   7  11       2293.23       2325.42        87.16 o                         
   1  -7  12      17317.19      17254.74       235.84 o                         
   1  -7  13       8189.97       7775.20       172.67 o                         
   1   7  14      26582.58      26393.73       346.66 o                         
   1   7  15       4458.90       4339.44       158.59 o                         
   1  -7  16        891.54        755.26        97.89 o                         
   1  -7  17       6876.46       6833.51       223.14 o                         
   1  -7  18      80300.08      81700.21       741.71 o                         
   1  -7  19       5226.32       5189.76       216.46 o                         
   1  -7  20       8507.71       7965.10       256.84 o                         
   1   7  21       5606.58       5709.66       236.92 o                         
   1  -7  22       7124.83       7198.16       260.60 o                         
   1  -7  23       3939.16       3394.07       197.54 o                         
   1  -7  24        733.18        142.93       113.26 o                         
   1   7  25        172.57        -70.91       133.03 o                         
   1   7  26      20330.88      20842.39       868.02 o                         
   1   7  27       7107.30       7527.55       559.20 o                         
   1   7  28       2209.59       1483.73       308.62 o                         
  -1   8  24      11645.76      11777.88       651.57 o                         
  -1   8  23       1310.94       1649.58       281.00 o                         
  -1   8  22      19076.89      20870.14       754.58 o                         
  -1   8  21      13610.28      15025.58       634.41 o                         
  -1  -8  20      12452.62      12866.62       467.19 o                         
  -1   8  19        235.45         46.37       122.02 o                         
  -1   8  18       1503.53       1287.00       135.37 o                         
  -1   8  17        932.30        612.29       143.28 o                         
  -1   8  16        260.07        245.80        97.86 o                         
  -1  -8  15      13596.32      12841.95       547.91 o                         
  -1  -8  14      15195.97      14334.62       339.71 o                         
  -1   8  13      15969.67      15799.00       250.79 o                         
  -1   8  12       4790.83       4741.27       134.65 o                         
  -1   8  11        441.93        280.21        46.97 o                         
  -1  -8  10       1618.50       1123.58        53.11 o                         
  -1   8   9        139.82        271.52        35.23 o                         
  -1  -8   9       2239.94       2079.59       205.46 o                         
  -1  -8   8      19649.87      19738.00       550.74 o                         
  -1  -8   7      25548.56      25859.18       612.48 o                         
  -1  -8   6        831.22        832.93       141.77 o                         
   1  -8  -5      13208.47      13203.33       348.29 o                         
  -1  -8   4      45863.56      46040.92       620.82 o                         
  -1  -8   3        399.49        265.22        69.82 o                         
  -1  -8   2      12239.77      11440.37       261.39 o                         
  -1  -8   1       8574.10       8136.99       241.56 o                         
  -1  -8   0      46740.93      47424.27       563.75 o                         
   1  -8   1      11996.26      11935.08       399.86 o                         
  -1  -8  -2       2190.57       1925.01       190.22 o                         
  -1  -8  -3      24518.95      24556.10       668.27 o                         
   1  -8   4      73467.49      73868.05       926.50 o                         
   1  -8   5       1240.06       1034.66       148.88 o                         
  -1  -8  -6      19047.00      18075.57       434.78 o                         
   1  -8   7       4320.46       4225.05       278.30 o                         
   1  -8   8      11860.59       8356.19       175.85 o                         
   1   8   8      11885.30      10915.81       124.34 o                         
   1  -8   9        730.36        238.84        45.23 o                         
   1  -8  10        868.99        439.27        45.93 o                         
   1   8  11      24991.04      25562.39       252.38 o                         
   1  -8  12      28765.56      29162.56       340.54 o                         
   1   8  13       5051.24       4462.07       198.76 o                         
   1  -8  14       7888.10       7038.17       375.69 o                         
   1   8  15         54.21         -8.18        79.29 o                         
   1   8  16       2151.66       1962.70       170.37 o                         
   1  -8  17       8166.99       8176.51       261.79 o                         
   1  -8  18        782.48        572.41       112.96 o                         
   1   8  19       9449.38       8788.15       292.83 o                         
   1  -8  20       2603.43       2717.08       191.10 o                         
   1  -8  21       4758.76       4726.47       264.22 o                         
   1  -8  22       2032.64       1405.34       234.98 o                         
   1   8  23       2180.31       2003.10       347.00 o                         
  -1  -9  18       9216.30      10003.49       790.42 o                         
  -1  -9  17       7839.29       8027.86       699.99 o                         
  -1  -9  16       6729.83       6774.98       449.00 o                         
  -1  -9  15      14793.35      14929.21       614.73 o                         
  -1  -9  14       1534.14       1559.35       238.53 o                         
  -1  -9  13      38037.75      39868.84       933.08 o                         
  -1  -9  12        839.85       1187.59       202.81 o                         
  -1  -9  11      25674.25      26687.45       730.86 o                         
  -1  -9  10      13160.00      13442.65       508.89 o                         
  -1  -9   9      15102.79      15789.51       536.48 o                         
  -1  -9   8      16300.83      16673.28       537.87 o                         
  -1  -9   7      12870.64      13017.37       466.36 o                         
  -1  -9   6       1416.23       1531.25       181.74 o                         
  -1  -9   5      36951.42      37402.94       739.50 o                         
  -1  -9   4       7499.10       7645.91       261.21 o                         
  -1  -9   3      13001.58      13378.88       324.82 o                         
   1  -9  -2       3074.45       2716.49       151.44 o                         
   1  -9  -1       5241.90       4869.55       191.79 o                         
  -1  -9   0      14794.26      15058.88       345.12 o                         
  -1  -9  -1       1009.85        727.38       102.86 o                         
   1  -9   2       5958.82       6241.94       390.45 o                         
   1  -9   3       8056.20       7561.57       422.92 o                         
  -1  -9  -4      22954.00      23806.46       714.23 o                         
  -1  -9  -5        352.88        347.88       111.41 o                         
   1  -9   6       4004.41       3583.47       225.98 o                         
   1  -9   7       6770.02       6747.36       300.21 o                         
   1  -9   8       6566.24       6338.09       348.64 o                         
   1  -9   9       5845.83       6028.10       343.24 o                         
   1  -9  10       7158.05       7485.45       388.77 o                         
   1  -9  11        458.38        803.03       162.07 o                         
   1  -9  12      25458.22      25157.47       683.02 o                         
   1  -9  13       2430.31       2334.54       243.45 o                         
   1  -9  14       9633.41       9148.12       435.63 o                         
   1  -9  15      11739.73      11958.31       494.41 o                         
   1  -9  16       1652.06       1506.94       226.94 o                         
   1  -9  17       5565.85       5845.47       378.75 o                         
   1  -9  18       2661.54       2754.07       260.71 o                         
   1  -9  19       1610.93       1552.77       213.78 o                         
   1  -9  20       7727.44       7199.19       601.35 o                         
  -1 -10  14        185.36        625.33       277.59 o                         
  -1 -10  13      17719.60      18439.98      1047.11 o                         
  -1 -10  12       2138.36       2593.24       429.45 o                         
  -1 -10  11        728.69        681.68       288.81 o                         
  -1 -10  10       5600.41       6132.84       626.75 o                         
  -1 -10   9       5725.34       5688.20       607.30 o                         
  -1 -10   8       2608.64       2392.45       426.68 o                         
  -1 -10   7        236.51        197.55       151.58 o                         
  -1 -10   6       2925.16       2287.32       281.62 o                         
  -1 -10   5      18491.81      18534.52       698.35 o                         
  -1 -10   4       5702.26       5934.30       316.23 o                         
  -1 -10   3       9654.73       9359.13       392.42 o                         
   1 -10  -2       2912.23       2513.20       235.30 o                         
  -1 -10   1      15086.19      15310.83       427.45 o                         
  -1 -10   0      10126.69      10169.31       357.88 o                         
  -1 -10  -1      16445.15      16665.00       513.26 o                         
  -1 -10  -2       2020.98       1385.21       246.37 o                         
   1 -10   3       3092.55       3079.05       224.13 o                         
  -1 -10  -4       8108.48       8333.69       339.25 o                         
  -1 -10  -5      15999.20      17267.23       476.92 o                         
   1 -10   6         45.49        135.59       125.10 o                         
   1 -10   7       4416.05       4128.74       307.50 o                         
   1 -10   8       9815.68      10277.42       379.17 o                         
   1 -10   9      27188.46      27948.02       593.90 o                         
   1 -10  10        669.58        740.62       149.08 o                         
   1 -10  11       4875.46       4759.38       327.81 o                         
   1 -10  12       3679.18       3446.91       298.93 o                         
   1 -10  13        878.00       1101.54       243.09 o                         
   1 -10  14        833.66        661.14       231.49 o                         
   1 -10  15        849.50       1007.31       244.78 o                         
   1 -10  16       2792.34       2714.41       353.47 o                         
   1 -10  17      12726.38      13117.60       689.23 o                         
   1 -10  18       2425.03       2474.71       373.20 o                         
  -1 -11   6        265.68        198.90       224.96 o                         
  -1 -11   5      21677.69      22079.15       805.07 o                         
  -1 -11   4       3449.16       2926.62       331.86 o                         
  -1 -11   3        981.75        737.06       169.46 o                         
  -1 -11   2       1952.78       1674.49       180.87 o                         
   1 -11  -1        303.55        209.44       121.77 o                         
   1 -11   0       1512.90       1178.16       166.99 o                         
   1 -11   1       9001.85       9439.90       407.84 o                         
   1 -11   2       2907.18       2933.26       296.39 o                         
   1 -11   3      11399.49      11978.83       539.15 o                         
  -1 -11  -4      13904.95      13709.50       825.28 o                         
  -2   0  30       7775.36      10048.42       598.32 o                         
  -2   0  28      52438.33      59198.47      1407.41 o                         
  -2   0  26      21393.46      22179.61       450.78 o                         
   2   0 -24      49185.09      52397.64       653.31 o                         
   2   0 -22       2170.57       2037.43       150.72 o                         
  -2   0  20      42242.73      44510.48      1101.65 o                         
  -2   0  18     110223.93     111675.91      1029.44 o                         
   2   0 -16      17761.94      17166.23       374.13 o                         
   2   0 -14      16908.23      18274.82       452.86 o                         
   2   0 -12      22203.53      22012.94       455.34 o                         
   2   0 -10     209535.12     200670.89      1335.71 o                         
   2   0  -8       4118.60       3701.36       173.81 o                         
   2   0  -6       3896.19       3997.16       170.99 o                         
   2   0  -4     589259.44     575648.50      1784.32 o                         
   2   0  -2     189712.19     186739.84       973.28 o                         
   2   0   0      41567.57      40269.28       456.33 o                         
   2   0   2      22756.44      24358.95       264.05 o                         
   2   0   4     598485.62     567734.12      1935.08 o                         
  -2   0  -4     599175.50     621056.62      2094.05 o                         
   2   0   6      20220.10      19420.93       260.87 o                         
  -2   0  -6      20949.37      21001.39       435.48 o                         
   2   0   8      10392.20      11342.78       300.16 o                         
   2   0   8      47493.89      48341.79       630.55 o                         
   2   0  10       2135.30       2024.45       148.46 o                         
   2   0  10       5999.86       6050.53       259.83 o                         
  -2   0 -12      90273.17      90853.14       622.36 o                         
  -2   0 -14       3169.35       3144.03       110.40 o                         
   2   0  16      41766.56      41729.84       390.80 o                         
  -2   0 -18         15.75        256.94       169.67 o                         
   2   0  18       7495.04       8195.00       476.43 o                         
   2   0  20       9601.90       8589.47       500.88 o                         
   2   0  22       8849.96      10811.92       582.34 o                         
   2   0  24      56009.99      55447.43      1226.18 o                         
   2   0  26       9413.73      10248.17       598.40 o                         
   2   0  28      43340.84      41518.29      1094.03 o                         
  -2  -1  31       2704.28       2754.73       382.92 o                         
  -2  -1  30       3160.62       3145.33       412.46 o                         
  -2  -1  29       1364.83        768.50       287.77 o                         
  -2  -1  28       2530.37       3513.44       396.29 o                         
  -2  -1  27      10936.55      12443.04       674.89 o                         
  -2  -1  26      18343.33      18967.35       795.24 o                         
   2   1 -25       4800.71       4455.37       213.55 o                         
  -2  -1  24       5032.04       4912.26       220.04 o                         
   2   1 -23       7988.17       8000.45       265.34 o                         
   2   1 -22       3170.97       3159.99       179.59 o                         
   2   1 -21      30287.99      30437.30       461.28 o                         
   2   1 -20       9524.46       8364.74       241.76 o                         
   2   1 -19        233.89       1230.96       114.41 o                         
   2  -1 -18      85980.17      87556.14       612.98 o                         
   2   1 -17        177.19        212.81        65.51 o                         
   2   1 -16      11280.76      10793.03       198.73 o                         
   2  -1 -15      14108.91      13307.55       210.59 o                         
   2   1 -14      30741.45      29626.74       295.68 o                         
   2   1 -13      88469.48      85808.00       509.99 o                         
   2  -1 -12      25637.35      26471.17       261.53 o                         
   2  -1 -11      29878.84      28848.30       226.35 o                         
   2   1 -10     130183.73     121352.77       524.12 o                         
  -2  -1  10     131683.45     130532.62       738.50 o                         
   2  -1  -9       8138.06       7870.66       257.33 o                         
  -2  -1   9       8382.11       8282.83       267.71 o                         
   2  -1  -8       3215.98       2897.74       157.97 o                         
  -2  -1   8       7097.32       7393.84       241.62 o                         
   2  -1  -7      14471.65      14521.47       230.51 o                         
  -2  -1   6      31101.73      31084.23       321.43 o                         
   2  -1  -5      42191.82      41285.48       361.55 o                         
   2  -1  -4      37590.33      37939.14       330.76 o                         
  -2  -1   3      38953.12      39475.02       228.12 o                         
  -2   1   2      29740.26      29843.96       176.71 o                         
  -2   1   1      11024.88      11461.05        82.95 o                         
   2  -1   0       2466.23       2245.69        42.64 o                         
   2  -1   1       1428.94       1463.89        33.81 o                         
   2  -1   2       6887.18       6641.84       108.53 o                         
   2  -1   3      16072.02      16413.40       218.61 o                         
  -2  -1  -4      18959.12      19550.37       183.46 o                         
   2  -1   5       2695.92       2538.44        74.51 o                         
  -2  -1  -6      21920.12      21944.19       222.40 o                         
   2  -1   7       1378.44       1639.26        88.28 o                         
   2  -1   7       2819.41       3071.33       164.34 o                         
   2  -1   8       8469.85       8450.99       311.50 o                         
   2   1   8      31521.04      31486.79       349.00 o                         
   2  -1   9       2955.63       2782.78       191.89 o                         
  -2  -1  -9       8153.50       8381.27       157.53 o                         
   2  -1  10      57173.83      56201.80       835.71 o                         
  -2  -1 -10      59920.60      59219.01       372.89 o                         
   2  -1  11     101972.62     103817.32       480.73 o                         
   2   1  12       4463.01       4424.75       280.26 o                         
   2  -1  12       9766.35      10036.87       184.81 o                         
  -2   1 -13      12029.31      12055.69       209.71 o                         
   2  -1  14      62905.75      63515.23       394.63 o                         
   2  -1  15        733.00        877.90        69.44 o                         
   2  -1  16      33518.53      32481.28       309.30 o                         
   2  -1  17        112.60        821.61        81.95 o                         
  -2   1 -18      53508.04      54330.65       517.72 o                         
   2  -1  19      51991.88      48697.13       763.97 o                         
   2  -1  20       2436.01       2480.17       320.84 o                         
   2  -1  21      21924.17      21508.64       765.34 o                         
   2  -1  22      14318.98      13138.85       613.06 o                         
   2  -1  23       1011.35        938.00       273.41 o                         
   2  -1  24      15896.13      15568.56       676.57 o                         
   2  -1  25       6119.82       6796.96       494.08 o                         
   2  -1  26      12618.69      12645.20       637.59 o                         
   2  -1  27       4979.29       4490.78       420.92 o                         
   2  -1  28       2699.81       3095.60       378.91 o                         
   2  -1  29      10029.48       9731.04       586.37 o                         
  -2   2  31       4757.37       4651.38       342.99 o                         
  -2  -2  30       1372.06       1545.75       224.81 o                         
  -2  -2  29       4786.84       5482.44       346.46 o                         
  -2   2  28      18504.24      19431.94       568.49 o                         
  -2   2  27       5433.89       5478.30       350.79 o                         
  -2  -2  26        443.09        -18.62       150.73 o                         
  -2  -2  25        779.94        277.29       160.47 o                         
  -2  -2  24       4007.13       4171.00       289.54 o                         
  -2  -2  23      20026.96      18742.38       539.42 o                         
  -2  -2  22       1425.27        733.28       180.98 o                         
  -2   2  21      14855.73      14967.69       461.20 o                         
  -2   2  20      14154.19      14301.30       429.92 o                         
  -2  -2  19       4486.29       3854.78       236.40 o                         
  -2  -2  18       3660.47       3587.63       133.05 o                         
   2   2 -17      12165.91      11848.95       206.42 o                         
   2   2 -16       5908.17       5949.29       145.76 o                         
  -2   2  15      10681.67      11172.15       181.48 o                         
  -2   2  14       1304.34       1235.84        73.43 o                         
   2   2 -13      13223.23      12842.23       198.45 o                         
   2   2 -12       3305.17       3253.02       101.59 o                         
   2  -2 -11      37767.08      38733.88       271.06 o                         
   2   2 -10      31903.39      31616.65       237.72 o                         
   2  -2  -9     125401.38     123214.48       707.09 o                         
   2   2  -9     159839.39     160377.30       684.66 o                         
  -2   2   8      11020.59      10703.95       147.29 o                         
   2   2  -8      12981.19      13617.46       387.69 o                         
   2  -2  -7      36729.32      36046.26       257.00 o                         
   2   2  -7      57040.54      55416.51       724.84 o                         
  -2   2   6       5834.04       5487.20        98.58 o                         
  -2  -2   5        819.55        793.31        42.07 o                         
   2  -2  -4      21898.18      20872.83       158.63 o                         
  -2   2   3     114333.12     116004.47       328.00 o                         
  -2   2   2      45694.95      44206.61       184.61 o                         
   2  -2  -1     339766.62     336148.31       476.92 o                         
   2   2   0       3162.02       3071.97        43.18 o                         
   2   2   1     216182.31     213134.52       408.14 o                         
   2  -2   2      23909.40      23310.35       139.07 o                         
   2   2   3       4826.34       4609.92        64.50 o                         
   2   2   3       4971.45       5167.59       115.48 o                         
   2  -2   4      42374.86      41363.40       255.77 o                         
   2   2   4      43407.91      43157.82       405.22 o                         
  -2  -2  -5     114709.38     108939.43       440.49 o                         
  -2   2  -6      11073.10      10897.91       121.81 o                         
   2   2   6      13024.45      12644.35       293.49 o                         
   2   2   7     194493.09     190814.12       767.33 o                         
   2  -2   7     216697.12     215942.33       666.85 o                         
   2  -2   8          0.97         43.09        35.44 o                         
  -2  -2  -8       5649.95       6022.72       127.25 o                         
   2  -2   9     137205.80     136775.78      1247.34 o                         
   2   2   9     139591.36     140761.03       484.42 o                         
   2  -2  10      18254.67      17916.25       473.65 o                         
   2   2  10      18267.45      18411.51       209.79 o                         
   2  -2  11       1858.46       1803.24       172.28 o                         
  -2  -2 -11       4141.63       4076.06       113.28 o                         
   2  -2  12       6788.57       6408.35       310.20 o                         
  -2  -2 -12       6806.70       6592.75       131.53 o                         
   2  -2  13      20588.13      19946.08       550.41 o                         
  -2  -2 -13      21833.90      22302.72       243.28 o                         
   2   2  14       7838.60       8186.05       163.38 o                         
   2   2  15      31333.63      31177.02       318.17 o                         
  -2  -2 -16       1771.10       1634.68        98.53 o                         
  -2  -2 -17      11812.19      11415.22       281.61 o                         
  -2  -2 -18      10973.53      10574.23       283.45 o                         
   2  -2  19       3553.89       3987.19       269.42 o                         
   2   2  20        537.91        436.30       156.14 o                         
   2   2  21       4107.99       5436.72       303.17 o                         
   2   2  22      19273.46      17849.45       486.14 o                         
   2  -2  23        188.54        -45.94       143.35 o                         
   2   2  24       1645.94        879.28       196.59 o                         
   2   2  25       4132.78       3307.65       273.67 o                         
   2  -2  26       4027.81       4215.46       280.71 o                         
   2   2  27       2937.27       2653.35       258.75 o                         
   2   2  28       6833.88       5972.85       339.22 o                         
   2  -2  29       5056.09       5484.06       336.57 o                         
  -2   3  31        218.36         87.91       132.73 o                         
  -2   3  30        127.78       -153.09       159.39 o                         
  -2   3  29       5341.67       5105.87       330.59 o                         
  -2   3  28       5092.33       6247.54       347.21 o                         
  -2   3  27       1373.40       2630.57       258.66 o                         
  -2  -3  26      42081.01      44257.60       830.95 o                         
  -2   3  25       1680.75       1231.77       219.06 o                         
  -2  -3  24       8763.08       9379.55       395.70 o                         
  -2  -3  23       6661.67       6896.98       351.14 o                         
  -2  -3  22      23691.46      24850.53       597.82 o                         
  -2  -3  21       1831.60       1322.63       189.91 o                         
  -2  -3  20      18870.60      17162.83       451.87 o                         
  -2   3  19       1847.36       2360.73       195.48 o                         
  -2  -3  18     131973.72     134753.98       799.59 o                         
  -2   3  17      15235.42      15610.09       239.79 o                         
  -2   3  16      26982.68      27091.89       291.64 o                         
   2  -3 -15      50144.58      51924.24       385.16 o                         
  -2   3  14      95792.93      97530.25       501.34 o                         
  -2  -3  13       7293.96       7110.14       153.82 o                         
  -2  -3  12       8143.34       7754.59       181.21 o                         
   2   3 -12      16530.24      16375.69       211.38 o                         
  -2  -3  11      12147.19      11870.34       212.82 o                         
   2   3 -11      12178.80      12277.65       158.39 o                         
   2  -3 -10     125534.29     124422.41       469.62 o                         
   2   3  -9      57138.40      57828.11       305.71 o                         
   2  -3  -8      20539.99      19987.19       236.82 o                         
   2   3  -8      39287.30      40406.22       391.09 o                         
   2   3  -7      74781.84      74613.21       317.21 o                         
   2   3  -7      88760.07      92443.80       841.14 o                         
   2  -3  -6      78634.29      78231.55       315.75 o                         
   2   3  -6      80887.27      84660.28       739.20 o                         
  -2   3   5      27714.04      26767.01       178.52 o                         
   2   3  -5      29806.30      30185.61       396.50 o                         
  -2   3   4        260.63        246.95        22.01 o                         
  -2   3   3      51372.25      51590.86       192.72 o                         
  -2  -3   2       1247.65       1249.73        32.10 o                         
  -2  -3   1      20295.88      20597.76       122.28 o                         
  -2   3   0      21366.24      21014.94       123.02 o                         
  -2   3  -1      26388.73      25905.46       144.84 o                         
   2  -3   2       2608.02       2577.84        52.23 o                         
   2  -3   3      11816.33      11689.62       104.10 o                         
   2  -3   4      12723.51      12702.71       112.00 o                         
  -2   3  -5      78943.29      76694.73       270.94 o                         
   2  -3   6     105877.07     101892.10       879.08 o                         
  -2  -3  -6     109514.14     109022.54       493.72 o                         
   2   3   7       4341.05       4831.49       176.07 o                         
   2  -3   7      14322.23      14842.20       179.13 o                         
   2  -3   8      26141.38      26482.97       196.76 o                         
   2  -3   9        178.52        266.08        91.81 o                         
   2  -3   9       2329.39       2517.26        71.80 o                         
   2  -3  10      47365.78      47896.72       806.01 o                         
   2   3  10      48807.63      48881.29       292.65 o                         
   2  -3  11       1088.32        975.02       145.11 o                         
   2   3  11       2345.73       2399.56        72.73 o                         
   2  -3  12      20576.54      19751.79       536.70 o                         
   2  -3  12      36893.06      36017.70       241.82 o                         
   2  -3  13      50650.79      50846.18       308.13 o                         
   2  -3  14     138826.08     138194.08      1471.01 o                         
  -2  -3 -14     139251.39     140172.64       569.03 o                         
   2  -3  15      21453.30      21414.93       219.97 o                         
   2   3  16      26863.48      26200.82       257.48 o                         
  -2  -3 -17        374.64        823.67        95.94 o                         
   2   3  18      63757.30      62455.57       545.41 o                         
   2  -3  19       6114.49       6373.57       196.05 o                         
   2   3  20      13048.87      13315.15       418.55 o                         
   2   3  21       6386.52       6153.24       309.95 o                         
   2  -3  22      47944.29      47429.47       764.84 o                         
   2   3  23       6647.85       5994.91       310.54 o                         
   2  -3  24      15151.06      16870.48       486.83 o                         
   2   3  25       1841.41       2223.24       236.24 o                         
   2  -3  26      21872.14      21565.76       545.09 o                         
   2   3  27       2851.96       2443.85       244.82 o                         
   2   3  28        350.60        363.12       165.57 o                         
   2   3  29        228.94       -138.45       138.45 o                         
  -2  -4  30       1434.75       1569.96       232.85 o                         
  -2   4  29       8538.28       9209.60       433.09 o                         
  -2   4  28       4455.77       4495.96       318.88 o                         
  -2  -4  27       6226.35       6574.22       365.45 o                         
  -2  -4  26       8710.59       8638.69       397.35 o                         
  -2  -4  25       4198.12       4348.25       294.05 o                         
  -2  -4  24      30370.42      31049.53       698.88 o                         
  -2   4  23       2208.70       1625.83       223.13 o                         
  -2   4  22       7855.29       7967.61       353.40 o                         
  -2  -4  21      11488.20      10518.37       380.46 o                         
  -2  -4  20       3361.80       3208.11       227.04 o                         
  -2   4  19      29763.93      31975.07       572.42 o                         
  -2  -4  18      15980.91      16657.13       329.66 o                         
   2  -4 -17        460.67        229.06        82.70 o                         
  -2   4  16      18413.60      18254.97       251.05 o                         
  -2  -4  15        107.65         87.15        54.15 o                         
   2   4 -15        790.52        567.25        69.32 o                         
  -2  -4  14       8849.31       7884.02       223.01 o                         
  -2  -4  14       9435.91       9206.11       165.34 o                         
  -2  -4  13       1339.93       1315.46       101.61 o                         
   2   4 -13       5070.51       5034.56       133.70 o                         
   2   4 -12      10078.30      10127.63       171.84 o                         
  -2  -4  11      52479.95      52865.84       297.98 o                         
  -2   4  10      18570.71      18573.10       161.21 o                         
  -2   4   9       4219.27       4517.02       260.38 o                         
   2  -4  -9       5939.64       5882.59        95.03 o                         
  -2   4   8       2547.39       2469.87       102.19 o                         
   2   4  -8       2611.60       2778.58        88.80 o                         
  -2  -4   7       4111.40       3958.98       102.81 o                         
   2   4  -7       4114.30       4161.30        99.84 o                         
  -2   4   6         54.36         92.22        32.46 o                         
   2  -4  -6      11190.99      11501.12       177.58 o                         
  -2   4   5        811.82        779.57        38.57 o                         
   2   4  -5       1667.10       1437.38       106.26 o                         
  -2   4   4      58133.44      57260.27       241.44 o                         
   2  -4  -3      21539.01      20935.66       137.58 o                         
  -2   4   2       1410.60       1322.59        40.43 o                         
   2  -4  -1       7986.76       7697.81        82.27 o                         
  -2   4   0      33230.67      33481.90       167.30 o                         
   2  -4   1      24507.34      24229.33       145.71 o                         
  -2   4  -2       9877.99       9743.16        94.17 o                         
   2   4   3       4830.29       4679.95        74.97 o                         
  -2   4  -3       4974.03       4870.16       168.16 o                         
   2  -4   4      62895.09      63729.84       316.91 o                         
  -2  -4  -5         16.37          4.36        23.33 o                         
  -2  -4  -5        744.36        746.92        54.74 o                         
   2  -4   6        362.73        334.07        49.76 o                         
  -2  -4  -6        813.78        778.40        65.03 o                         
   2   4   7       9715.90       9289.90       196.67 o                         
   2   4   7      10463.00      10556.66       143.09 o                         
  -2  -4  -8      17373.63      17015.78       154.55 o                         
   2  -4   9      46178.18      45403.43       256.86 o                         
   2  -4  10      17733.10      17627.58       170.02 o                         
   2  -4  11      21068.78      20503.46       554.71 o                         
   2   4  11      21306.09      20979.27       207.08 o                         
   2  -4  12       3312.88       4149.37       269.66 o                         
   2  -4  12       4879.79       4556.12        95.26 o                         
   2  -4  13       3856.60       3895.01       269.34 o                         
   2   4  13       3875.63       4036.61        93.72 o                         
   2  -4  14       2867.82       2738.63       232.52 o                         
  -2  -4 -14       6038.34       5765.60       116.14 o                         
   2   4  15       2587.29       2219.20        79.15 o                         
   2  -4  16       1596.69       1509.86       199.38 o                         
  -2  -4 -16       4376.34       3843.73       116.83 o                         
   2  -4  17      23241.87      23020.98       662.55 o                         
   2   4  17      27783.48      27407.10       308.09 o                         
   2  -4  18       4587.39       4642.27       131.45 o                         
   2  -4  19      37474.13      37099.78       335.75 o                         
  -2  -4 -20       5458.55       5242.83       314.34 o                         
   2   4  20       6678.33       6646.85       203.18 o                         
   2  -4  21       3465.74       2962.82       189.81 o                         
   2   4  22      11968.33      12141.84       333.68 o                         
   2  -4  23        937.35       1121.93       150.22 o                         
   2   4  24      18738.24      19200.91       420.40 o                         
   2   4  25       5920.11       5411.65       303.08 o                         
   2   4  26       1502.73       1150.54       211.88 o                         
   2   4  27      22983.52      23195.32       577.62 o                         
   2   4  28       7723.59       7643.50       355.95 o                         
   2   4  29        725.07        524.77       235.63 o                         
  -2  -5  30       2382.70       2162.73       268.16 o                         
  -2  -5  29       1633.71       1340.61       231.97 o                         
  -2   5  28        281.85         13.41       152.77 o                         
  -2  -5  27        940.22        536.90       186.66 o                         
  -2   5  26       6321.08       6084.11       361.47 o                         
  -2   5  25       1169.06        316.46       188.82 o                         
  -2  -5  24       3899.13       3243.93       272.22 o                         
  -2   5  23        484.73        125.19       147.73 o                         
  -2  -5  22       5626.78       4615.66       279.90 o                         
  -2  -5  21       2853.44       2789.30       219.62 o                         
  -2   5  20      24399.27      25885.62       529.06 o                         
  -2  -5  19       3210.69       2928.39       206.27 o                         
  -2   5  18       4599.63       4200.37       147.36 o                         
  -2   5  17       4034.44       3664.13       113.12 o                         
   2  -5 -16       4802.00       4344.47       117.42 o                         
   2   5 -15        183.62        160.77        49.31 o                         
  -2   5  14       7955.68       8024.32       156.59 o                         
   2   5 -13      16332.24      16515.87       234.67 o                         
   2  -5 -12      86391.30      86710.88       567.14 o                         
  -2   5  11       3702.78       3430.99        90.04 o                         
  -2   5  10      12517.21      12390.56       147.88 o                         
  -2   5   9      13506.93      13059.07       247.37 o                         
  -2   5   9      13536.38      13217.47       171.69 o                         
  -2   5   8       3401.61       3476.92       128.34 o                         
  -2   5   8       9219.45       9601.44       141.47 o                         
  -2   5   7        299.15        207.76        37.26 o                         
   2  -5  -7        330.02        335.18        53.21 o                         
  -2   5   6      20463.24      20578.78       234.34 o                         
  -2  -5   6      20971.74      20907.68       203.05 o                         
  -2   5   5      19688.32      19605.33       202.84 o                         
  -2  -5   5      20022.71      19526.90       203.47 o                         
  -2   5   4      75443.56      74404.26       411.75 o                         
  -2  -5   4      80745.98      80521.09       377.52 o                         
  -2  -5   3        145.34        128.10        32.92 o                         
  -2  -5   3        612.41        520.19        48.70 o                         
  -2  -5   2      43998.23      43204.80       275.03 o                         
   2   5  -2      47547.15      46106.56       262.04 o                         
  -2   5   1      11830.69      11552.82       120.64 o                         
  -2  -5   1      13925.52      13291.80       173.73 o                         
   2  -5   0      20042.81      20276.78       200.37 o                         
  -2  -5   0      27833.47      28104.79       163.64 o                         
   2  -5   1       2637.77       2711.95        69.35 o                         
  -2   5  -1       2663.51       2499.08        82.76 o                         
   2  -5   2      29945.06      30350.17       240.59 o                         
   2   5   2      43303.55      42938.00       683.07 o                         
   2   5   3       1888.50       1887.33        57.89 o                         
   2  -5   4       2871.69       3055.51        83.30 o                         
   2   5   4       6495.05       6589.05       291.68 o                         
   2  -5   5        174.37        132.16        31.66 o                         
   2  -5   5        227.34        177.49        40.17 o                         
  -2  -5  -6      32856.77      32795.78       293.18 o                         
   2   5   6      33459.08      33792.38       226.31 o                         
   2  -5   7        166.33        255.66        65.01 o                         
  -2  -5  -7       2557.96       2306.61        66.04 o                         
   2   5   8      25159.52      23943.64       322.96 o                         
   2  -5   8      26587.05      26152.90       224.32 o                         
   2  -5   9       2532.80       2208.05       111.19 o                         
   2  -5   9       3109.02       2873.80        98.76 o                         
   2  -5  10      18659.44      18159.62       538.69 o                         
   2  -5  10      33371.44      32226.05       254.34 o                         
   2  -5  11       6663.24       6281.92       118.10 o                         
  -2  -5 -12      16617.52      16060.44       170.18 o                         
   2  -5  13        207.74        158.00       114.96 o                         
   2   5  13        233.74        205.28        44.82 o                         
   2  -5  14      15993.89      15347.49       168.60 o                         
   2  -5  15       4379.05       4555.17       306.21 o                         
   2   5  15       4956.13       4967.44       112.57 o                         
   2   5  16      12237.85      11331.78       461.38 o                         
   2  -5  16      12668.60      12465.90       189.84 o                         
   2  -5  17        902.30        765.78        74.24 o                         
   2  -5  18       2112.92       2106.85       240.73 o                         
   2   5  18       6366.99       5782.53       159.74 o                         
   2   5  19       9332.43       8757.41       175.04 o                         
   2  -5  20      11125.80      11158.45       255.34 o                         
   2  -5  21        211.73        199.96        96.39 o                         
   2  -5  22       5824.31       5418.54       239.08 o                         
   2  -5  23       5414.53       5237.83       231.88 o                         
   2  -5  24       1829.95       1435.91       166.75 o                         
   2  -5  25        169.76         80.77       132.16 o                         
   2   5  26       1094.54        608.79       155.31 o                         
   2  -5  27       3064.59       2645.37       238.78 o                         
   2   5  28        462.31        217.53       169.67 o                         
  -2   6  29       5122.19       5713.99       352.34 o                         
  -2  -6  28      20299.74      20174.47       602.68 o                         
  -2  -6  27      11793.62      10952.31       451.80 o                         
  -2   6  26       1101.30        113.48       181.57 o                         
  -2  -6  25       2701.18       2232.20       249.83 o                         
  -2   6  24       3291.74       2120.67       242.54 o                         
  -2   6  23       2436.10       1563.56       195.40 o                         
  -2  -6  22        513.12         97.90       127.64 o                         
  -2  -6  21       2540.27       1813.11       186.55 o                         
  -2   6  20       9523.89      10017.35       325.90 o                         
  -2  -6  19      34124.34      36506.91       402.99 o                         
  -2  -6  18        328.84        226.91        71.08 o                         
  -2   6  17       3785.38       3611.05       113.04 o                         
   2  -6 -16       7744.57       7780.51       178.22 o                         
   2   6 -15       8928.38       8513.44       177.89 o                         
   2  -6 -14       6644.34       6402.62       154.14 o                         
  -2  -6  13       9722.78       9839.58       209.82 o                         
  -2  -6  12       4973.14       4970.96       139.20 o                         
  -2   6  11      17425.30      16977.46       301.47 o                         
  -2  -6  11      18013.89      18084.26       294.31 o                         
  -2   6  10      10506.89      10240.16       223.67 o                         
   2  -6 -10      11243.16      11046.80       226.31 o                         
  -2   6   9       3849.82       3778.78       134.33 o                         
   2   6  -9       3914.60       3849.82       134.15 o                         
  -2   6   8      20014.07      18923.93       267.48 o                         
   2  -6  -8      20952.81      20880.50       265.83 o                         
  -2   6   7       1754.42       1489.52        83.00 o                         
   2  -6  -7      11666.07      13167.47       177.32 o                         
  -2   6   6      38115.96      36367.84       322.15 o                         
   2  -6  -6      38678.98      38129.68       260.32 o                         
  -2  -6   5      23131.02      22280.43       227.70 o                         
  -2  -6   5      24360.99      24320.70       208.75 o                         
  -2   6   4       3516.44       3519.30       110.70 o                         
   2   6  -4      13480.40      14162.09       127.58 o                         
  -2   6   3       4274.51       4126.73       138.08 o                         
   2  -6  -3       5813.92       5548.78        74.11 o                         
   2  -6  -2      26725.31      26845.87       495.76 o                         
  -2  -6   2      29962.23      28732.37       139.65 o                         
  -2   6   1       1144.66        999.65       154.85 o                         
   2   6  -1       1347.35        776.83        52.90 o                         
   2  -6   0      18281.22      18107.19       318.34 o                         
   2  -6   0      23013.37      22389.54       156.87 o                         
  -2  -6  -1       8693.97       8898.53       361.63 o                         
   2  -6   1       9450.85       9240.41       137.14 o                         
  -2  -6  -2      56272.05      54923.75       389.83 o                         
   2  -6   2      56894.77      55510.24       237.88 o                         
   2  -6   3       6946.42       7081.90       115.74 o                         
   2   6   3      11042.07      10751.10       109.53 o                         
   2   6   4       3179.62       3368.40        99.31 o                         
   2   6   4       9928.69      10274.47       136.01 o                         
   2   6   5      55976.96      55038.27       407.61 o                         
   2   6   5      56287.61      56056.12       329.51 o                         
   2   6   6       5301.61       5013.31       120.73 o                         
   2   6   6       8845.43       8674.56       160.64 o                         
   2  -6   7        365.91        373.00        51.43 o                         
   2   6   7       1047.58        969.70        62.41 o                         
   2  -6   8       4158.14       4050.40       133.41 o                         
   2  -6   8       6018.55       5665.91       129.55 o                         
   2  -6   9       3323.04       3442.37       183.79 o                         
   2   6   9       6408.48       6216.96       114.77 o                         
   2  -6  10      27663.09      27571.67       515.76 o                         
   2  -6  10      27676.36      27274.64       250.67 o                         
   2  -6  11       1523.78       1247.33       136.77 o                         
   2  -6  11       3197.58       2775.63        97.17 o                         
   2  -6  12       1424.42       1378.04        70.33 o                         
   2  -6  13      48016.83      48152.43       767.64 o                         
  -2  -6 -13      48092.01      47619.30       348.61 o                         
   2  -6  14       6061.75       5876.92       123.88 o                         
   2  -6  15       2037.52       1894.65       225.14 o                         
   2  -6  15       2643.91       2441.75        91.11 o                         
   2   6  16         60.77         10.36        63.58 o                         
   2   6  17       6047.00       6707.34       172.55 o                         
   2  -6  18       3122.61       2930.37       278.93 o                         
   2  -6  18       4711.07       4659.62       194.85 o                         
   2  -6  19      14215.95      14108.02       270.43 o                         
   2  -6  20       2778.79       2260.11       137.77 o                         
   2  -6  21       7630.99       7346.57       218.25 o                         
   2  -6  22      18575.72      18461.72       329.92 o                         
   2   6  23        478.39        415.73       120.55 o                         
   2   6  24        963.70        674.20       141.93 o                         
   2  -6  25       1383.67       1051.71       303.04 o                         
   2   6  25       3428.54       3205.53       242.18 o                         
   2   6  26       3763.85       4273.02       284.31 o                         
   2   6  27      12546.99      13583.28       437.04 o                         
  -2   7  29       2190.75       2230.05       367.49 o                         
  -2   7  27        294.73         84.54       216.83 o                         
  -2  -7  26        289.25         34.10       118.34 o                         
  -2   7  25        165.00       -136.36       136.36 o                         
  -2  -7  24        693.21        148.63       113.62 o                         
  -2   7  23       1543.14        635.15       148.22 o                         
  -2  -7  22      24195.98      25618.59       525.93 o                         
  -2   7  21       2835.72       2650.75       209.00 o                         
  -2   7  20       1315.65        928.63       150.67 o                         
  -2  -7  19       1949.43       1936.57       168.42 o                         
  -2  -7  18       2607.50       2376.89       128.49 o                         
   2   7 -17       3637.26       3303.14       143.78 o                         
   2   7 -16        674.41        447.57        80.03 o                         
  -2  -7  15      13602.92      13727.77       227.60 o                         
   2  -7 -14      16751.80      16708.77       271.91 o                         
   2   7 -14      16936.04      17340.73       394.76 o                         
  -2  -7  13          7.27         -8.69        55.23 o                         
   2   7 -13        153.46        113.61        92.61 o                         
  -2  -7  12       1177.73       1195.58       135.83 o                         
   2   7 -12       3001.36       1949.38       129.00 o                         
   2  -7 -11       9440.23       9352.49       179.59 o                         
   2   7 -11       9475.14       9286.90       271.60 o                         
   2  -7 -10       2713.81       2725.98        97.31 o                         
  -2  -7  10       3528.41       3433.97       175.15 o                         
  -2   7   9       7336.57       7444.56       142.29 o                         
   2   7  -9       7648.53       7621.38       234.98 o                         
  -2   7   8         11.29         84.09        35.85 o                         
   2   7  -8         68.86        193.27        73.08 o                         
  -2  -7   7      21892.61      21428.88       205.98 o                         
   2   7  -7      28220.88      27393.64       332.50 o                         
   2  -7  -6       1169.52       1124.79        52.44 o                         
  -2  -7   6       1354.98       1466.84        98.83 o                         
  -2   7   5       3221.43       2745.57        76.05 o                         
   2  -7  -5       3783.08       3358.58        93.17 o                         
  -2   7   4       2223.53       2136.90        59.59 o                         
   2  -7  -4       3199.29       2920.84        79.19 o                         
  -2   7   3      30803.92      27014.69       164.12 o                         
   2   7  -3      32455.93      32343.16       250.34 o                         
   2   7  -2        972.50        681.61        55.00 o                         
   2  -7  -2       1152.30       1038.65        92.34 o                         
  -2  -7   1       2568.71       2455.35       106.05 o                         
   2  -7   0       1187.69        986.05        68.60 o                         
   2  -7   1      14784.26      14664.22       148.53 o                         
   2  -7   2       5510.74       4457.21       104.19 o                         
   2  -7   2       5904.46       5615.84       129.54 o                         
   2  -7   3       3171.92       2526.23       119.41 o                         
   2  -7   3       3742.33       3423.74        87.93 o                         
   2  -7   4       1047.19        944.47        45.57 o                         
  -2  -7  -4       1254.29       1088.86        85.02 o                         
   2  -7   5      35739.47      33925.31       246.48 o                         
   2  -7   5      39615.92      39655.87       365.96 o                         
   2  -7   6        325.12        265.86        43.94 o                         
  -2  -7  -6        327.12        212.33        58.20 o                         
   2  -7   7       1761.90       1518.45        71.38 o                         
   2   7   7       3060.97       3119.35       170.83 o                         
   2  -7   8       4600.48       4479.78       117.61 o                         
   2  -7   8       5081.00       4833.54       142.23 o                         
   2  -7   9        197.40        232.24        50.46 o                         
  -2  -7  -9       1868.95       1720.72        82.02 o                         
   2   7  10      10299.07      10081.10       184.80 o                         
   2  -7  10      10507.64      10408.70       187.49 o                         
   2  -7  11        825.62        755.74        76.53 o                         
   2  -7  11        826.91        680.23        97.65 o                         
   2  -7  12       1040.21        843.65        91.68 o                         
   2  -7  12       4006.41       4767.71       183.96 o                         
   2   7  13      16902.77      16855.16       461.57 o                         
   2  -7  13      18781.48      19238.23       288.78 o                         
   2   7  14       3538.81       3170.78       228.53 o                         
   2  -7  14       3547.19       3321.94       137.73 o                         
   2  -7  15       4831.20       4632.33       137.64 o                         
   2  -7  16       6645.64       6334.43       184.08 o                         
   2  -7  17        352.07        239.96        76.00 o                         
   2  -7  18       5713.85       5755.52       185.15 o                         
   2   7  19        502.42        278.65        81.98 o                         
   2   7  20      12143.66      12250.07       267.68 o                         
   2   7  21       1111.67        652.04       114.48 o                         
   2  -7  22       3759.48       3211.22       167.53 o                         
   2  -7  23        709.52        307.27       125.21 o                         
   2   7  24       1495.74        718.04       116.04 o                         
   2   7  25        324.98        -21.38       197.85 o                         
   2   7  26        512.24         90.46       161.24 o                         
   2   7  27        389.29        737.78       244.54 o                         
  -2   8  24       1660.86        935.62       247.25 o                         
  -2   8  23       1537.80       1753.84       244.79 o                         
  -2   8  22       1961.13       1687.54       252.57 o                         
  -2   8  21      17976.48      19863.52       504.41 o                         
  -2   8  20       2961.00       2541.29       214.08 o                         
  -2  -8  19       1820.22       1570.55       170.72 o                         
  -2   8  18       2132.01       1535.04       199.72 o                         
  -2  -8  18       2207.92       2383.50       362.91 o                         
  -2   8  17       1757.99       1482.78       173.82 o                         
  -2  -8  17       2034.33       1975.26       345.47 o                         
  -2   8  16        663.13        844.10       139.21 o                         
  -2  -8  16        753.78       1123.22       281.42 o                         
  -2   8  15       1590.32       1712.20       166.09 o                         
  -2  -8  15       4946.88       5649.69       489.54 o                         
  -2  -8  14       3752.22       4620.86       449.12 o                         
  -2  -8  13      44896.38      44522.28       619.54 o                         
  -2   8  12         10.24        -62.46        62.46 o                         
   2   8 -12        911.47        358.32       125.11 o                         
  -2   8  11         44.82         32.86        39.22 o                         
  -2  -8  11       1621.68       1529.50       272.18 o                         
   2   8 -10      10700.55      10457.31       156.37 o                         
  -2  -8  10      11140.32      10001.46       580.80 o                         
  -2   8   9        122.83         88.98        38.45 o                         
  -2  -8   9       1888.00       2031.25       272.40 o                         
  -2  -8   8         85.25         84.01        31.59 o                         
  -2  -8   8        693.13        789.68       139.33 o                         
  -2   8   7       3794.02       3123.70        99.56 o                         
  -2  -8   7       6749.72       6872.33       280.37 o                         
  -2  -8   6       2012.19       1885.77       166.42 o                         
  -2  -8   5      37364.69      38424.10       581.89 o                         
  -2  -8   4       4479.58       4099.29       206.24 o                         
  -2  -8   3       4431.82       4199.43       174.42 o                         
  -2  -8   2      12685.38      12695.73       236.07 o                         
  -2  -8   1       7428.85       7392.38       166.75 o                         
  -2  -8   0       4883.65       4848.49       137.19 o                         
   2  -8   1       4473.81       4496.45       129.86 o                         
   2  -8   2       3161.92       3076.22       116.56 o                         
  -2  -8  -3      21429.57      22045.10       265.79 o                         
   2  -8   4      10994.46      12269.39       191.02 o                         
   2   8   5      16692.59      12517.06       166.13 o                         
   2  -8   5      17364.41      16187.59       217.11 o                         
   2   8   6       3433.07       2742.39        89.53 o                         
   2  -8   6       3448.15       3193.54       175.72 o                         
   2   8   7       9968.92       8943.67       128.54 o                         
   2  -8   7       9990.71      10018.20       369.83 o                         
   2   8   8       2483.63       2151.50        78.49 o                         
   2  -8   8       4378.33       4296.73       244.52 o                         
   2   8   9       8905.42       8208.91       154.16 o                         
   2  -8   9       8913.44       8834.59       327.07 o                         
   2   8  10       5089.75       4602.96       152.39 o                         
   2   8  10       5091.56       4956.15       186.05 o                         
   2   8  11       7163.55       6341.96       192.11 o                         
   2  -8  11      14888.59      14907.70       431.01 o                         
   2  -8  12       6515.02       7432.04       313.38 o                         
   2   8  13      19238.05      18260.85       345.25 o                         
   2   8  14        629.39        657.56       108.57 o                         
   2   8  15       1871.87       1862.88       146.04 o                         
   2   8  16        806.16       1018.03       124.71 o                         
   2   8  17      10015.11      10508.55       255.11 o                         
   2  -8  18       3475.63       3459.21       170.00 o                         
   2   8  19       8280.95       8264.65       246.90 o                         
   2  -8  20        912.22       1172.39       129.39 o                         
   2   8  21       8044.35       7296.52       308.68 o                         
   2   8  22       3578.37       3316.81       234.60 o                         
  -2  -9  19       1758.46       2088.75       383.57 o                         
  -2  -9  18       3829.92       4018.31       489.76 o                         
  -2  -9  17       3324.61       3378.93       445.98 o                         
  -2  -9  16        759.96        662.53       249.44 o                         
  -2  -9  15       2587.22       2937.88       405.42 o                         
  -2  -9  14      11341.18      12299.70       751.14 o                         
  -2  -9  13       2769.00       2860.58       397.73 o                         
  -2  -9  12       1770.02       1849.10       324.25 o                         
  -2  -9  11       6354.51       6671.23       536.48 o                         
  -2  -9  10       2003.02       1669.37       327.90 o                         
  -2  -9   9       6586.50       7440.57       548.24 o                         
  -2  -9   8        409.81        167.67       208.34 o                         
  -2  -9   7       9184.14       8863.96       354.00 o                         
  -2  -9   6       3305.61       2790.72       395.42 o                         
  -2  -9   5       5372.16       5730.40       438.43 o                         
  -2  -9   4        578.46        251.66       225.97 o                         
  -2  -9   3      17637.69      18596.16       525.30 o                         
  -2  -9   2        519.76        443.74       122.87 o                         
  -2  -9   1       4797.21       5059.02       232.59 o                         
   2  -9   0       1809.77       1563.26       143.17 o                         
  -2  -9  -1       9259.75       9354.50       294.38 o                         
  -2  -9  -2        168.74        277.73       116.21 o                         
   2  -9   3      16217.19      16718.03       386.41 o                         
  -2  -9  -4        750.98        773.12       128.19 o                         
   2  -9   5       7187.31       6961.13       266.42 o                         
   2  -9   6       2308.79       2278.89       224.70 o                         
   2  -9   7       1276.27       1622.43       156.80 o                         
   2  -9   8       7954.04       7885.68       268.72 o                         
   2  -9   9       1896.65       1776.72       161.55 o                         
   2  -9  10       1439.90       2071.30       168.03 o                         
   2  -9  11      12331.86      12471.35       418.09 o                         
   2  -9  12       2324.17       2423.15       220.91 o                         
   2  -9  13       2327.21       2525.24       222.95 o                         
   2  -9  14       3857.10       3974.61       269.08 o                         
   2  -9  15       3303.93       3857.80       270.04 o                         
   2  -9  16       5742.31       6454.54       338.61 o                         
   2  -9  17        504.11        522.25       150.55 o                         
   2  -9  18       3176.56       3408.19       246.90 o                         
   2  -9  19       2072.64       1962.17       302.22 o                         
   2  -9  19       2824.75       2822.05       332.38 o                         
   2  -9  20       2273.39       2734.52       329.02 o                         
  -2 -10  14      11324.77      13288.26       827.36 o                         
  -2 -10  13       1566.37       1636.87       345.03 o                         
  -2 -10  12        450.17        619.99       271.49 o                         
  -2 -10  11       3718.80       4291.44       499.67 o                         
  -2 -10  10       3608.29       3550.60       460.11 o                         
  -2 -10   9       3977.03       3676.19       449.58 o                         
  -2 -10   8       5296.36       5288.12       546.88 o                         
  -2 -10   7       2881.17       2517.16       389.32 o                         
  -2 -10   6      26009.75      27475.57       705.15 o                         
  -2 -10   5        237.23        296.35       158.22 o                         
  -2 -10   4      11855.36      11086.84       453.38 o                         
  -2 -10   3       3842.95       3695.15       292.65 o                         
  -2 -10   2       1254.41        794.02       173.30 o                         
  -2 -10   1       9365.88       9039.44       338.53 o                         
  -2 -10   0       5975.26       6225.75       340.48 o                         
  -2 -10  -1       5443.12       6165.90       326.25 o                         
   2 -10   2      19681.70      20662.81       470.28 o                         
  -2 -10  -3       1318.30       1962.48       180.61 o                         
  -2 -10  -4      20261.87      20012.50       451.25 o                         
   2 -10   5       1584.09       1507.38       168.58 o                         
   2 -10   6       1107.36       1679.22       165.30 o                         
   2 -10   7      11978.37      12369.33       346.06 o                         
   2 -10   8       4093.63       4399.34       228.83 o                         
   2 -10   9       2617.35       2503.97       187.76 o                         
   2 -10  10       1588.87       1573.90       162.72 o                         
   2 -10  11       3001.61       3778.61       220.48 o                         
   2 -10  12      10747.40      11479.58       533.20 o                         
   2 -10  13        328.22        590.83       215.31 o                         
   2 -10  14        181.97        811.17       220.28 o                         
   2 -10  15       5609.21       5148.67       401.45 o                         
   2 -10  17        462.50        362.73       222.74 o                         
  -2 -11   7        294.23        644.15       236.09 o                         
  -2 -11   6       1633.55       1682.25       307.15 o                         
  -2 -11   5       2054.92       1749.38       240.32 o                         
  -2 -11   4       1776.98       1482.46       240.74 o                         
  -2 -11   3       5731.59       5757.10       386.54 o                         
  -2 -11   2       2757.42       2228.58       262.95 o                         
  -2 -11   1       2608.49       2875.22       368.18 o                         
  -2 -11   0        543.00        557.84       224.97 o                         
  -2 -11  -1       1049.18        527.50       224.42 o                         
  -2 -11  -2        465.38        418.43       215.69 o                         
  -2 -11  -3       5920.50       6061.75       467.58 o                         
  -2 -11  -4        592.45        519.35       147.78 o                         
   2 -11   5       1536.29       1883.91       263.48 o                         
   2 -11   6        282.88        334.35       180.06 o                         
   2 -11   7        898.74        947.62       221.34 o                         
   2 -11   8       5457.63       5532.49       392.82 o                         
   2 -11   9        438.47        555.20       201.57 o                         
   2 -11  10       1394.08       1401.29       250.55 o                         
   2 -11  11       5220.86       6247.56       410.50 o                         
   2 -11  12        143.09         69.15       140.83 o                         
  -3   0  29         54.55       -205.43       205.43 o                         
  -3   0  27      31431.79      31806.48      1145.58 o                         
   3   0 -25      13390.30      12590.16       354.90 o                         
   3   0 -23       6918.10       6988.16       246.89 o                         
  -3   0  21       4354.78       4530.92       194.73 o                         
  -3   0  19      15109.09      15073.23       629.72 o                         
  -3   0  17      15253.72      15877.06       384.31 o                         
   3   0 -15       9149.13       8944.33       267.45 o                         
   3   0 -13       6340.50       6361.51       281.73 o                         
   3   0 -11       3146.90       3350.91       197.95 o                         
   3   0  -9       6220.90       6220.10       251.59 o                         
   3   0  -7       4193.01       3888.03       191.82 o                         
   3   0  -5       5279.81       4772.79       202.27 o                         
   3   0  -3       7011.87       7330.45       157.38 o                         
   3   0  -1        217.64        203.50        66.53 o                         
   3   0  -1        256.17        247.04        74.06 o                         
   3   0   1       1392.77       1408.90        61.91 o                         
   3   0   1       2634.34       3127.15       168.80 o                         
   3   0   3      25668.50      24474.17       450.94 o                         
  -3   0  -3      26603.38      26442.37       464.95 o                         
   3   0   5       1827.20       1622.35        66.96 o                         
   3   0   5       2569.64       2712.61       121.16 o                         
   3   0   7       9735.65       8995.38       274.42 o                         
  -3   0  -7      10837.17      10256.90       241.07 o                         
   3   0   9      17045.95      16685.94       398.44 o                         
  -3   0  -9      17068.73      16651.70       340.32 o                         
   3   0  11      14107.03      14027.06       455.51 o                         
   3   0  13       1934.84       1770.82       107.47 o                         
   3   0  15      60746.26      62863.33       531.60 o                         
   3   0  17      23217.73      24080.35       496.18 o                         
   3   0  19       2105.56       1627.78       186.33 o                         
   3   0  21       1704.01        989.12       278.34 o                         
   3   0  23      53289.66      52604.23      1452.65 o                         
   3   0  25      17680.39      17879.67       839.90 o                         
   3   0  27        270.19       -110.30       232.04 o                         
  -3  -1  30       5267.35       5705.60       571.70 o                         
  -3  -1  29       3359.50       3364.65       472.97 o                         
  -3  -1  28        499.26         29.93       242.17 o                         
  -3  -1  27         73.15       -222.79       222.79 o                         
  -3  -1  26      34275.32      36152.04      1194.38 o                         
  -3  -1  25       1917.98       2819.48       409.64 o                         
  -3  -1  24       7344.11       7543.42       584.79 o                         
  -3  -1  23       2245.23       2262.84       364.13 o                         
  -3  -1  22      17197.55      17819.18       784.36 o                         
   3   1 -21       7444.56       7346.93       217.64 o                         
   3   1 -20       2497.23       2149.48       128.74 o                         
   3   1 -19       5014.72       4743.84       164.31 o                         
   3   1 -18     141993.00     137332.98       768.59 o                         
   3   1 -17      10139.53      10654.65       190.33 o                         
   3  -1 -16       9542.31       8760.95       160.67 o                         
   3  -1 -15        149.81        133.79        42.20 o                         
  -3  -1  14      13179.72      12747.57       303.99 o                         
  -3  -1  13       8627.25       8492.92       245.74 o                         
   3  -1 -12       7872.19       8115.36       229.75 o                         
  -3  -1  11      31342.05      29673.49       392.70 o                         
   3  -1 -10     198177.70     197328.33      1318.00 o                         
   3  -1  -9      25315.97      24978.73       490.48 o                         
  -3  -1   9      29506.55      28438.18       532.88 o                         
   3  -1  -8        454.33        335.87        67.70 o                         
   3  -1  -7       2004.85       2173.47       145.93 o                         
  -3  -1   7       3026.31       2802.40       174.20 o                         
   3  -1  -6          2.07          3.13        38.85 o                         
  -3  -1   5       3837.09       3633.03       127.55 o                         
  -3  -1   4         67.57         82.76        30.75 o                         
  -3  -1   3      31016.54      30756.04       205.26 o                         
  -3  -1   2      62242.79      60216.33       216.39 o                         
  -3  -1   1      34816.78      34172.52       218.32 o                         
  -3  -1   1      40981.68      40008.62       461.84 o                         
   3  -1   0      68647.40      67573.44       304.17 o                         
  -3  -1   0      79668.50      82473.93       719.08 o                         
  -3  -1  -1         96.30        105.10        17.65 o                         
  -3  -1  -1       5588.29       6295.54       226.37 o                         
  -3  -1  -2      15379.09      15223.21       248.95 o                         
  -3  -1  -2      15391.06      16941.71       387.93 o                         
   3  -1   3      12372.53      12187.17       168.90 o                         
  -3  -1  -3      13051.91      13005.97       365.56 o                         
   3  -1   4      10229.10       9990.50       154.95 o                         
  -3  -1  -4      10229.45      10038.03       354.23 o                         
  -3  -1  -5       5768.59       5647.10       141.91 o                         
  -3  -1  -5       6123.59       6084.84       180.32 o                         
   3   1   6        900.84        866.20        85.10 o                         
  -3  -1  -6        953.04        840.72        71.26 o                         
  -3  -1  -7      23667.17      23044.09       490.81 o                         
   3  -1   7      28149.60      27049.87       285.47 o                         
   3   1   8     162030.97     164120.55      1133.74 o                         
  -3  -1  -8     192041.55     193128.69       857.78 o                         
   3   1   9       9647.62       9488.33       190.05 o                         
  -3  -1 -10      26182.41      26586.15       326.84 o                         
  -3  -1 -11       7874.17       7833.87       162.88 o                         
   3  -1  12      19108.84      19354.21       364.14 o                         
   3  -1  13        792.60        839.87        77.95 o                         
   3  -1  14       9652.76       8930.64       180.55 o                         
   3  -1  15      10278.19      10071.20       197.92 o                         
   3  -1  16     100334.13     100916.04       783.49 o                         
   3  -1  17       2955.23       3091.94       202.73 o                         
   3  -1  18       9763.55      10210.22       351.03 o                         
   3  -1  19       2108.47       1723.58       190.61 o                         
   3  -1  20       9895.86       9431.00       385.34 o                         
   3  -1  21        524.10        332.45       157.45 o                         
   3  -1  22      10873.47       9776.94       432.39 o                         
   3  -1  23       5999.19       6293.44       536.82 o                         
   3  -1  24      11583.38      12764.17       747.01 o                         
   3  -1  25        379.76       -242.57       242.57 o                         
   3  -1  26        716.37         54.77       261.07 o                         
   3  -1  27       1156.27        956.44       318.19 o                         
   3  -1  28       1157.07        353.92       294.19 o                         
  -3  -2  30         83.84       -216.02       216.02 o                         
  -3   2  29        220.09       -146.29       150.06 o                         
  -3  -2  28       2184.13       2441.28       322.82 o                         
  -3   2  27       2444.79       1806.08       271.13 o                         
  -3   2  26      29722.73      29855.06       809.62 o                         
  -3   2  25      14655.03      15548.89       588.84 o                         
  -3   2  24       5197.97       4851.82       345.46 o                         
  -3   2  23       2755.49       2364.69       257.04 o                         
  -3   2  22       1344.49        904.86       190.19 o                         
  -3  -2  21        153.31         18.53       118.68 o                         
  -3   2  20      10684.91      11185.58       402.97 o                         
  -3  -2  19        353.16        272.74       120.73 o                         
  -3   2  18      18231.26      18830.95       482.48 o                         
   3   2 -17      33079.88      34035.81       470.91 o                         
   3   2 -16       9677.74       9803.79       189.58 o                         
  -3   2  15       5625.39       5076.52       137.57 o                         
  -3   2  14      12418.04      12285.42       195.81 o                         
   3   2 -13        756.75        756.49        70.47 o                         
   3   2 -12      41803.75      41149.25       347.34 o                         
  -3  -2  11      12592.18      12667.20       213.15 o                         
   3   2 -10       2401.83       2097.21        94.60 o                         
   3  -2  -9      14295.22      14060.47       208.57 o                         
   3  -2  -8      44546.35      45510.62       644.97 o                         
  -3   2   8      50250.42      50951.95       388.03 o                         
   3  -2  -7       4810.80       4589.60       205.71 o                         
  -3   2   7      13352.30      13473.77       198.18 o                         
  -3  -2   6      37038.29      36213.66       206.24 o                         
  -3   2   6      48329.85      48145.58       632.15 o                         
  -3   2   5       2724.70       2580.96        69.87 o                         
  -3  -2   5       4648.15       4810.28       130.05 o                         
  -3   2   4      75789.18      73958.01       314.19 o                         
  -3   2   3      61657.30      61108.58       248.43 o                         
  -3  -2   2      52852.49      50964.94       208.77 o                         
   3  -2  -1        245.86        181.10        21.35 o                         
   3  -2   0      19569.10      18898.64       135.88 o                         
   3  -2   1       1366.15       1196.10        39.62 o                         
   3  -2   2      32896.72      32251.31       183.13 o                         
   3  -2   3      10862.93      10819.40        93.81 o                         
   3  -2   3      11345.39      11005.93       289.37 o                         
   3  -2   4      63770.08      62360.18       316.82 o                         
   3   2   4      70328.33      67756.66       506.36 o                         
   3   2   5      48238.90      47154.41       378.64 o                         
   3  -2   5      49090.70      46519.98       352.14 o                         
  -3  -2  -6      32214.26      30156.57       540.87 o                         
   3   2   6      40101.93      39164.06       263.44 o                         
   3   2   7      22310.04      21426.33       209.63 o                         
  -3  -2  -8       1453.44       1346.18        67.62 o                         
   3   2   9       1707.40       1592.68        80.18 o                         
   3   2   9       3883.52       4002.16       124.43 o                         
   3   2  10        716.00        665.81        69.23 o                         
   3   2  10       8095.60       8190.92       159.04 o                         
   3  -2  11       3627.74       3629.77       121.74 o                         
   3  -2  12      28314.87      28419.76       327.15 o                         
   3   2  13      10570.01      10046.27       182.81 o                         
   3   2  14       1723.30       1669.63        91.44 o                         
   3  -2  15      21842.19      22679.83       456.56 o                         
   3  -2  16      20771.44      20928.01       368.11 o                         
   3  -2  17       1418.77       1274.64       123.19 o                         
   3  -2  18      13351.74      13268.21       328.96 o                         
   3  -2  19        169.36         24.38        93.59 o                         
   3   2  20       6546.31       5993.28       264.18 o                         
   3   2  21        911.42        666.54       146.21 o                         
   3  -2  22       9885.41       9504.62       348.71 o                         
   3   2  23       6229.34       6260.29       306.77 o                         
   3  -2  24      28746.85      28509.25       600.00 o                         
   3   2  25        794.50       1118.73       220.14 o                         
   3   2  26      12313.79      12453.03       513.19 o                         
   3  -2  27        117.31         36.47       132.51 o                         
   3   2  28        459.62        -61.81       195.48 o                         
  -3  -3  30         43.77       -120.34       120.34 o                         
  -3   3  29       2525.02       2082.35       289.27 o                         
  -3  -3  28       1687.54        983.08       235.34 o                         
  -3   3  27       3230.00       2634.08       307.00 o                         
  -3   3  26       9214.53       9366.31       479.83 o                         
  -3   3  25       1959.16       1070.28       256.78 o                         
  -3   3  24      15140.94      15288.51       555.60 o                         
  -3   3  23       2836.07       2329.06       258.39 o                         
  -3   3  22       1712.53       1119.91       202.79 o                         
  -3  -3  21       3701.57       3214.70       257.29 o                         
  -3   3  20       6765.73       7002.75       326.92 o                         
  -3  -3  19      11145.38      10815.70       378.21 o                         
  -3   3  18       1097.16        940.61       156.53 o                         
   3   3 -17        500.55        545.46       167.04 o                         
  -3  -3  17       5905.69       5409.10       260.14 o                         
  -3   3  16       8789.00       8450.49       178.71 o                         
  -3   3  15       4564.49       4235.29       126.72 o                         
   3  -3 -14      13816.11      13665.73       200.11 o                         
   3   3 -13      10324.40      10581.41       170.87 o                         
   3   3 -12      14353.60      14277.48       188.68 o                         
  -3  -3  11      10769.64      10407.35       173.08 o                         
   3   3 -10       4703.55       4490.78       115.13 o                         
  -3  -3   9      10688.98      10787.25       165.76 o                         
   3   3  -8       5908.67       5838.32        99.56 o                         
  -3   3   7        830.32        822.88        46.52 o                         
   3   3  -6      26641.53      24741.21       451.39 o                         
  -3   3   6      27223.73      26793.46       210.65 o                         
  -3  -3   5      17255.70      16766.29       220.00 o                         
  -3  -3   5      17495.59      17283.93       184.70 o                         
  -3  -3   4       4536.30       4256.26        99.78 o                         
  -3  -3   4       7464.28       6854.95       116.51 o                         
  -3  -3   3       3546.47       3487.04        90.10 o                         
  -3   3   3       3592.43       3209.05        95.92 o                         
   3  -3  -2        529.26        518.20        30.19 o                         
   3   3  -1      25574.96      24745.46       152.47 o                         
   3  -3   0       2545.83       2417.17        56.00 o                         
  -3   3   0       2639.55       2135.79       141.49 o                         
   3   3   1        259.50        195.52        28.75 o                         
   3  -3   1        887.46        585.02        70.95 o                         
   3   3   2      16536.04      16163.67       182.61 o                         
   3  -3   2      17339.26      16760.38       211.04 o                         
  -3  -3  -3       1354.78       1243.03        68.56 o                         
   3  -3   3       4410.19       4309.27        79.80 o                         
   3   3   4       3287.98       3488.58       105.57 o                         
   3   3   4       8005.30       8076.83       107.36 o                         
   3   3   5        210.74        188.15        69.83 o                         
   3  -3   5        351.16        230.00        36.24 o                         
   3   3   6      17602.36      18636.07       421.99 o                         
   3  -3   6      18096.72      17933.65       197.96 o                         
  -3  -3  -7      42547.09      41597.15       358.55 o                         
   3  -3   8       1495.88       1473.79        88.07 o                         
   3  -3   9       8452.79       8060.44       184.15 o                         
   3  -3  10       1662.67       1684.91       168.02 o                         
   3  -3  10       4152.09       4003.08       139.25 o                         
   3  -3  11       3751.79       3082.24       229.98 o                         
   3   3  11       5462.26       5160.60       120.72 o                         
   3  -3  12      14019.82      13785.17       167.58 o                         
   3   3  13       1753.13       1468.60        71.44 o                         
   3  -3  14      40863.82      42082.11       315.22 o                         
   3   3  15      30614.54      30696.07       332.38 o                         
   3   3  16       3304.63       3190.85       112.77 o                         
   3   3  17      10477.65      10010.71       232.45 o                         
   3   3  18       1608.43       1178.02       131.60 o                         
   3   3  19      14457.38      14260.86       351.77 o                         
   3   3  20       3311.57       2856.33       274.22 o                         
   3   3  21        514.33        -28.52       164.60 o                         
   3   3  22      26901.45      25515.41       690.49 o                         
   3   3  23       8193.10       7121.66       402.55 o                         
   3  -3  24       1932.38       1768.02       200.12 o                         
   3   3  25       7374.03       6101.08       306.50 o                         
   3   3  26       3439.99       3228.70       293.95 o                         
   3  -3  27      10812.41      10808.66       473.24 o                         
   3  -3  28         48.19       -256.65       256.65 o                         
  -3   4  29        183.46       -156.20       158.93 o                         
  -3   4  28      14146.39      13660.41       579.10 o                         
  -3   4  27       7184.07       6551.10       416.00 o                         
  -3   4  26       4175.59       3459.16       337.03 o                         
  -3   4  25       3966.50       3103.87       306.84 o                         
  -3   4  24       1677.05       1578.89       214.03 o                         
  -3   4  23        209.18        -92.12       140.65 o                         
  -3   4  22       4451.81       3931.89       283.62 o                         
  -3   4  21       1473.11       1034.00       181.96 o                         
  -3   4  20      27199.78      27518.07       595.24 o                         
  -3   4  19      12958.29      12461.18       390.54 o                         
  -3  -4  18       2420.39       2122.67       185.31 o                         
   3  -4 -17      12726.16      11442.99       463.54 o                         
  -3   4  17      12734.00      13540.59       375.38 o                         
   3   4 -16      11932.67      11852.66       203.32 o                         
  -3  -4  15       1424.22       1298.61        86.06 o                         
  -3  -4  14       9301.53       8938.12       166.39 o                         
  -3  -4  13        660.62        659.18        58.39 o                         
   3  -4 -13       1972.83       2121.02        91.27 o                         
  -3  -4  12       9276.19       8820.78       152.63 o                         
   3  -4 -11      15296.37      15431.03       182.31 o                         
  -3  -4  10      34546.56      35111.99       259.29 o                         
  -3  -4   9       6790.73       6555.80       112.10 o                         
  -3   4   8     126745.26     126141.74       433.01 o                         
   3   4  -7       4474.40       4575.83        85.97 o                         
  -3   4   6       6409.83       6797.58        93.02 o                         
  -3  -4   5       2871.02       2479.06       175.34 o                         
  -3  -4   5       5753.79       5529.21        85.66 o                         
   3   4  -4      11136.11      11403.23       187.45 o                         
   3  -4  -4      13057.21      13163.76       143.56 o                         
  -3  -4   3       8062.78       7423.33       284.48 o                         
  -3   4   3      11056.56      10621.12       120.27 o                         
  -3  -4   2      18608.76      17711.45       316.79 o                         
   3   4  -2      57933.88      58915.86       292.37 o                         
   3   4  -1       1158.80       1004.58        57.63 o                         
   3  -4  -1       1363.96        878.74        67.67 o                         
   3   4   0     222092.06     221239.38      1025.98 o                         
   3  -4   0     225387.11     220740.25       533.50 o                         
   3   4   1      16907.88      16945.61       402.15 o                         
   3  -4   1      18335.60      18021.03       157.33 o                         
   3  -4   2      12821.39      12002.30       120.72 o                         
  -3  -4  -3      16280.70      16865.36       358.17 o                         
   3  -4   3      16789.09      16684.78       143.56 o                         
   3   4   4      32080.52      31978.85       369.67 o                         
   3  -4   4      32209.72      31916.51       216.14 o                         
  -3  -4  -5       2596.75       2594.70       143.22 o                         
   3  -4   5       3307.61       3275.28        72.72 o                         
  -3  -4  -6      33136.20      32836.15       225.22 o                         
   3  -4   7       4324.07       4246.11       113.50 o                         
   3  -4   8     102085.45     102658.27       590.53 o                         
   3  -4   9      28166.23      28658.00       324.16 o                         
   3  -4  10      26970.71      26833.59       324.15 o                         
   3  -4  11       7527.85       7502.73       138.90 o                         
   3  -4  12       5822.54       5614.61       125.98 o                         
   3  -4  13        838.41        586.77        55.51 o                         
   3   4  14       4173.92       4003.58        93.29 o                         
   3   4  15       2297.68       2115.81        88.05 o                         
   3  -4  16       2064.12       1777.65        88.26 o                         
   3   4  17      21801.08      21672.45       258.58 o                         
  -3  -4 -18      13389.73      12429.35       209.10 o                         
   3  -4  19        263.87        257.22        83.22 o                         
  -3  -4 -20       3894.30       3386.42       174.65 o                         
   3  -4  21       1159.39        415.80        99.05 o                         
   3   4  22        311.75        117.27       114.16 o                         
   3   4  23       4481.78       4326.74       322.21 o                         
   3   4  24      15977.97      15685.46       539.64 o                         
   3   4  25       6770.99       6337.21       372.91 o                         
   3   4  26       2842.91       2561.01       281.10 o                         
   3   4  27        723.56         97.30       147.90 o                         
   3  -4  28       9750.32       9882.01       620.44 o                         
  -3   5  29      11793.70      12384.68       542.98 o                         
  -3   5  28        483.39        278.24       140.78 o                         
  -3   5  27      15036.27      15519.92       585.74 o                         
  -3   5  26       8569.80       8569.49       425.22 o                         
  -3   5  25      10010.45       9935.63       450.71 o                         
  -3   5  24       2812.00       2268.51       248.68 o                         
  -3   5  23         88.31       -126.24       126.24 o                         
  -3   5  22      24191.87      25791.42       602.33 o                         
  -3   5  21       8576.95       8397.98       357.11 o                         
  -3   5  20       1316.02        988.86       169.19 o                         
  -3   5  19      11448.07      11971.11       378.92 o                         
  -3   5  18      37236.29      38720.89       631.20 o                         
  -3   5  17      15316.60      15573.05       387.43 o                         
  -3  -5  16       2649.00       2753.18       132.40 o                         
  -3  -5  15      19214.42      18400.27       182.81 o                         
   3   5 -14      55086.16      54321.91       305.02 o                         
   3   5 -13       6015.06       6615.80       140.43 o                         
   3   5 -12       4146.00       3793.28       109.36 o                         
  -3  -5  11      14894.98      14958.67       191.87 o                         
  -3  -5  10      48236.21      48125.99       323.16 o                         
  -3  -5   9       8337.29       8285.55       125.86 o                         
  -3   5   8       9716.83       9676.81       112.89 o                         
  -3  -5   7      37943.96      38645.10       246.51 o                         
  -3   5   6      39325.24      38442.99       237.10 o                         
   3  -5  -5       2404.81       2251.20        70.74 o                         
  -3   5   4      18077.08      17152.20       163.65 o                         
   3  -5  -3      42534.64      41233.78       234.84 o                         
   3   5  -2      15652.85      15214.07       137.96 o                         
   3  -5  -1       2320.25       1712.38        59.34 o                         
   3   5   0      31746.12      30506.71       591.86 o                         
   3  -5   0      33522.44      32983.01       212.24 o                         
   3  -5   1      10322.65       9936.50       113.10 o                         
  -3  -5  -2       2105.92       2255.54       163.56 o                         
   3  -5   2       5240.72       4700.05        82.51 o                         
  -3  -5  -3       3592.07       3762.18       202.48 o                         
  -3   5  -3       3905.24       3635.70        75.24 o                         
  -3  -5  -4      28686.05      29060.32       537.47 o                         
   3  -5   4      34749.88      33577.76       213.42 o                         
  -3  -5  -5      16293.46      16565.26       403.88 o                         
   3   5   5      22501.22      22283.52       222.27 o                         
   3  -5   6       5238.31       4944.56       115.11 o                         
   3  -5   7      13606.55      13410.11       195.44 o                         
   3   5   8      37920.90      38454.56       333.90 o                         
   3  -5   9      23435.35      22574.90       236.05 o                         
   3  -5  10       5567.44       5536.34       126.12 o                         
   3  -5  11      31102.25      32069.75       274.38 o                         
   3   5  12      23453.71      23886.97       231.48 o                         
   3  -5  13       4309.06       4346.78       102.22 o                         
   3   5  14      14273.48      14289.71       184.65 o                         
   3  -5  15       7161.20       6698.29       164.69 o                         
   3  -5  16      14516.49      14421.24       243.76 o                         
   3  -5  17      55814.20      55996.62       578.32 o                         
   3  -5  18       7423.80       7338.21       242.26 o                         
   3  -5  19      22364.74      22427.64       403.54 o                         
   3  -5  20       6533.38       6563.48       230.63 o                         
   3  -5  21         29.41        -92.52        92.52 o                         
   3  -5  22       7430.88       6900.87       298.50 o                         
   3  -5  23       2074.29       1995.01       188.27 o                         
   3  -5  24       1611.37       1785.02       184.26 o                         
   3  -5  25      26557.71      27309.59       570.09 o                         
   3   5  26        870.34        181.51       146.15 o                         
   3  -5  27       6797.80       7374.69       379.92 o                         
  -3   6  29       2071.72       1235.40       382.20 o                         
  -3   6  28       1177.85         80.00       123.20 o                         
  -3   6  27       5918.02       5409.43       380.67 o                         
  -3   6  26        446.67        295.18       175.32 o                         
  -3   6  25      13924.56      14872.00       508.37 o                         
  -3   6  24        512.73        147.47       134.70 o                         
  -3   6  23      27763.99      29931.79       661.61 o                         
  -3   6  22       2854.44       2915.41       231.05 o                         
  -3   6  21       5345.89       5827.65       290.44 o                         
  -3  -6  20      12857.93      13876.10       401.25 o                         
  -3   6  19       4142.16       3950.59       232.99 o                         
  -3  -6  18         51.44       -100.35       100.35 o                         
  -3   6  17      20210.22      20208.42       431.57 o                         
  -3  -6  16       2811.84       2675.28       111.84 o                         
   3  -6 -15      35887.61      36377.29       381.59 o                         
  -3  -6  14       1002.71        787.91        85.46 o                         
  -3   6  13       3574.72       3590.27       125.52 o                         
  -3   6  12      25234.48      25313.77       259.47 o                         
  -3  -6  11       4817.68       4618.31       134.94 o                         
  -3  -6  10       1863.17       1998.06        92.47 o                         
   3  -6  -9       6862.35       6878.28       144.13 o                         
   3   6  -8      11122.79      10987.13       150.83 o                         
   3  -6  -7      20957.47      21590.10       202.34 o                         
   3   6  -6       1467.25       1504.34        63.30 o                         
  -3  -6   5      13363.01      13196.56       143.74 o                         
   3  -6  -4       8613.35       8268.88       114.16 o                         
  -3  -6   3      64989.02      63965.24       284.95 o                         
   3  -6  -2       4010.62       3467.00        75.95 o                         
   3  -6  -1       4771.94       4172.56        79.62 o                         
   3  -6   0      17555.08      17255.97       200.22 o                         
  -3  -6  -1       4792.27       5610.97       287.45 o                         
   3   6   1      16149.41      16200.88       140.80 o                         
   3  -6   2      13429.00      13131.96       128.92 o                         
  -3   6  -3      30037.26      29187.11       220.15 o                         
   3  -6   4        261.33        181.62        48.83 o                         
   3  -6   5     106506.00     105175.64       492.88 o                         
   3   6   6       7850.68       7749.84       146.40 o                         
   3  -6   7      12371.69      11675.29       159.62 o                         
   3   6   8      10519.17      10240.02       162.82 o                         
   3  -6   9       6499.53       6269.76       149.17 o                         
   3  -6  10      11621.05      11573.70       182.11 o                         
   3  -6  11      17596.93      17527.45       212.58 o                         
   3  -6  12        925.46        507.11        64.19 o                         
   3   6  13      42955.44      42644.05       354.93 o                         
   3  -6  14       7730.39       7741.60       163.55 o                         
   3  -6  15       7531.25       7515.15       226.07 o                         
   3  -6  16        288.43        199.23        94.00 o                         
   3  -6  17        737.06        644.14       108.14 o                         
   3  -6  18       2531.36       2410.66       151.94 o                         
   3  -6  19       2735.62       2616.23       160.61 o                         
   3  -6  20        771.83        428.83       100.71 o                         
   3  -6  21       6088.26       6348.78       230.45 o                         
   3  -6  22       2627.44       2395.78       171.07 o                         
   3  -6  23       2485.76       2456.15       170.74 o                         
   3   6  24       1287.64       1093.54       196.43 o                         
   3   6  25       3879.58       3679.76       286.18 o                         
   3   6  26        884.57         -0.68       139.13 o                         
  -3   7  28        258.57        176.88       251.19 o                         
  -3   7  27       2300.70       1909.13       366.91 o                         
  -3  -7  26         37.49       -133.76       133.76 o                         
  -3   7  25       2591.25       2517.23       240.18 o                         
  -3   7  24      14386.85      15336.16       477.89 o                         
  -3   7  23       1245.00       1462.27       184.50 o                         
  -3   7  22      15004.36      15603.17       449.38 o                         
  -3   7  21       3652.36       2788.14       234.10 o                         
  -3  -7  20       4333.06       4514.30       348.04 o                         
  -3   7  19       3648.40       3186.62       211.88 o                         
  -3   7  18      19932.48      21184.59       432.61 o                         
  -3   7  17       6463.54       6441.41       248.37 o                         
  -3   7  16       8718.10       8984.07       210.45 o                         
  -3   7  15       5062.52       4697.64       160.93 o                         
  -3   7  14      45078.13      45493.39       429.09 o                         
  -3   7  13       3418.99       3540.81       134.49 o                         
  -3   7  12      17072.28      16867.17       220.53 o                         
  -3  -7  11       1267.64       1471.63        91.93 o                         
   3  -7 -10      56037.51      56379.36       412.24 o                         
  -3   7   9      40754.00      40957.06       289.57 o                         
  -3   7   8      12900.23      12558.48       161.25 o                         
  -3  -7   7      10600.95      10434.57       141.49 o                         
   3   7  -6      49505.00      49324.23       288.23 o                         
   3  -7  -5        968.81        755.71        55.25 o                         
   3   7  -4      20008.10      19380.68       176.92 o                         
   3  -7  -3       3063.32       2733.44        79.47 o                         
   3  -7  -2      20750.42      19751.72       172.47 o                         
  -3  -7   1      48281.94      47631.11       262.55 o                         
  -3  -7   0      24387.14      23129.61       628.18 o                         
   3  -7   0      27296.78      26042.63       197.78 o                         
   3  -7   1      13207.53      12348.58       168.41 o                         
  -3  -7  -2      12507.42      12499.00       206.36 o                         
   3  -7   3       1547.73       1212.11        67.77 o                         
   3  -7   4      11995.34      11830.84       150.77 o                         
   3  -7   5       8490.08       8062.69       117.58 o                         
   3  -7   6       9789.05       9430.86       130.14 o                         
   3  -7   7      11596.11      11396.00       156.29 o                         
   3  -7   8      18317.89      17925.95       223.95 o                         
   3  -7   9       4376.09       3974.37       118.26 o                         
   3  -7  10       4189.37       3989.03       125.52 o                         
   3  -7  11      14741.42      14166.53       231.19 o                         
   3  -7  12       8074.50       8250.56       187.34 o                         
   3  -7  13       8509.72       7619.65       190.24 o                         
   3   7  14      48984.21      49782.98       450.64 o                         
   3  -7  15       5089.80       5035.34       177.38 o                         
   3  -7  16       4319.28       4668.10       171.78 o                         
   3  -7  17        696.40        548.19        94.53 o                         
   3  -7  18       3300.94       3309.96       157.41 o                         
   3  -7  19      17327.92      17183.94       345.21 o                         
   3  -7  20       3241.37       3640.02       179.94 o                         
   3  -7  21       2113.02       1745.00       150.15 o                         
   3  -7  22      33374.46      34211.95       541.40 o                         
   3  -7  23      10895.29      10718.59       334.68 o                         
   3  -7  24         35.51       -136.58       136.58 o                         
   3   7  25        808.40        250.82       231.95 o                         
   3   7  26         80.64       -128.43       183.82 o                         
  -3   8  23        749.56        571.92       216.44 o                         
  -3  -8  22       2489.45       1962.23       216.17 o                         
  -3   8  21       1083.31        325.38       136.89 o                         
  -3   8  20       6839.39       6981.27       317.32 o                         
  -3   8  19        801.35       1043.24       159.84 o                         
  -3   8  18      17207.39      17415.82       449.81 o                         
  -3   8  17      25182.86      26313.21       528.03 o                         
  -3   8  16        991.46       1342.53       157.43 o                         
  -3   8  15        285.89        208.35       105.78 o                         
  -3   8  14        816.83        447.57       119.41 o                         
  -3   8  13        648.28        526.83       112.89 o                         
  -3  -8  12       1062.28       1035.29       247.93 o                         
   3   8 -11       7169.51       7501.44       276.47 o                         
  -3   8  10      14649.14      14126.11       251.74 o                         
  -3   8   9      11639.13      11645.66       222.34 o                         
  -3   8   8      20185.14      19617.28       212.42 o                         
  -3   8   7        677.98        628.11        57.49 o                         
  -3   8   6       2911.96       2812.04        84.51 o                         
   3   8  -5       1488.06       1237.96        61.74 o                         
   3   8  -4      18709.94      18457.76       176.39 o                         
   3   8  -3      11637.55      12557.39       189.95 o                         
   3  -8  -2      12410.97      12698.53       230.61 o                         
  -3  -8   1       1781.21        519.74        92.20 o                         
  -3  -8   0      62640.28      63923.69       434.39 o                         
   3  -8   1       3429.48       3621.82        98.22 o                         
  -3  -8  -2       9236.72       8267.16       135.92 o                         
  -3  -8  -3       3867.00       3555.80        84.32 o                         
   3  -8   4      15143.20      14214.72       210.32 o                         
   3  -8   5       3377.84       3121.72        93.78 o                         
   3   8   6      15674.13      14974.78       187.37 o                         
   3  -8   7      20871.00      21118.10       282.38 o                         
   3  -8   8      48782.34      47701.70       431.73 o                         
   3  -8   9       4590.02       4370.04       173.90 o                         
   3  -8  10       4568.19       4542.33       235.21 o                         
   3  -8  11       1891.95       1621.91       136.63 o                         
   3  -8  12        173.99        260.43        98.19 o                         
   3  -8  13        136.13        132.26        95.57 o                         
   3  -8  14       5403.52       5044.55       239.63 o                         
   3  -8  15      20317.74      20479.36       442.20 o                         
   3  -8  16       8488.91       8755.42       267.90 o                         
   3  -8  17       2272.81       2243.92       158.33 o                         
   3  -8  18       1680.19       1819.03       148.06 o                         
   3  -8  19        225.28        150.31        97.04 o                         
   3  -8  20      13436.62      13848.94       446.27 o                         
   3  -8  21       2573.59       2213.09       218.54 o                         
   3  -8  22        223.56        166.38       216.28 o                         
   3  -8  23       5177.86       5479.79       455.11 o                         
  -3  -9  18       2829.71       3223.67       425.43 o                         
  -3  -9  17       7974.57       8419.49       616.43 o                         
  -3  -9  16       2429.84       4132.11       435.10 o                         
  -3  -9  15       1997.23       2351.58       351.16 o                         
  -3  -9  14      18255.70      19062.83       848.61 o                         
  -3  -9  13       5802.45       6708.75       525.18 o                         
  -3  -9  12       5094.38       5816.01       479.22 o                         
  -3  -9  11       7384.57       7450.39       548.24 o                         
  -3  -9  10       3850.31       3563.17       396.26 o                         
  -3  -9   9      16349.40      17204.86       782.13 o                         
  -3  -9   8       3864.60       4950.53       446.71 o                         
  -3  -9   7       1893.22       1877.04       306.07 o                         
  -3  -9   6      25971.72      27741.66       939.38 o                         
  -3  -9   5       2176.74       1759.69       310.94 o                         
  -3  -9   4      15569.75      15680.74       714.81 o                         
  -3  -9   3       2566.18       2272.34       208.89 o                         
  -3  -9   2       6259.05       6612.28       265.84 o                         
   3  -9  -1       8305.65       8244.49       269.31 o                         
  -3  -9   0       1259.27       1021.40       146.61 o                         
  -3  -9  -1        790.32        526.06       127.13 o                         
   3  -9   2      10871.64      10328.04       327.71 o                         
  -3  -9  -3       3799.57       3663.75       219.24 o                         
   3  -9   4      14625.33      14765.11       384.31 o                         
  -3  -9  -5        916.80        811.16       131.89 o                         
   3  -9   6       6558.43       6930.27       404.42 o                         
   3  -9   7       3751.70       3624.08       300.94 o                         
   3  -9   8       4948.91       5073.33       362.27 o                         
   3  -9   9       9869.88       9609.35       363.83 o                         
   3  -9  10       1050.67       1153.07       157.26 o                         
   3  -9  11      20199.41      20970.55       525.79 o                         
   3  -9  12       5291.35       5492.00       289.38 o                         
   3  -9  13       6516.51       6869.16       329.65 o                         
   3  -9  14       2967.48       3093.05       238.33 o                         
   3  -9  15      10759.28      11354.64       472.20 o                         
   3  -9  16       7058.83       6580.76       368.94 o                         
   3  -9  17      10761.36      10889.53       603.88 o                         
   3  -9  18        539.03        992.50       275.08 o                         
   3  -9  19      19759.40      21614.32       828.97 o                         
  -3 -10  14       1412.34       4760.75       451.13 o                         
  -3 -10  13       1575.34       1753.75       349.70 o                         
  -3 -10  12        736.91       1171.39       306.64 o                         
  -3 -10  11       6137.89       5495.80       527.97 o                         
  -3 -10  10        257.84        190.71       221.83 o                         
  -3 -10   9       3186.31       3451.32       410.48 o                         
  -3 -10   8       1999.03       2535.18       363.45 o                         
  -3 -10   7       4100.93       3184.43       417.00 o                         
  -3 -10   6       1656.80       1259.06       336.65 o                         
  -3 -10   5       5120.53       4947.27       311.15 o                         
  -3 -10   4       4794.01       5103.46       308.51 o                         
  -3 -10   3       7175.91       7431.36       361.90 o                         
  -3 -10   2        746.97        525.58       154.45 o                         
   3 -10  -1       2346.47       2075.90       221.16 o                         
  -3 -10   0       4148.49       3998.29       244.11 o                         
   3 -10   1      21091.61      21475.61       502.55 o                         
   3 -10   2        887.67        722.91       151.25 o                         
   3 -10   3      10599.59      10385.70       362.53 o                         
  -3 -10  -4       9264.85       9730.74       352.30 o                         
   3 -10   5      23116.44      23699.98       525.38 o                         
   3 -10   6        354.23        261.75       149.82 o                         
   3 -10   7        866.19        918.31       160.27 o                         
   3 -10   8       1381.46       1381.67       191.04 o                         
   3 -10   9      20956.90      21546.07       570.68 o                         
   3 -10  10        343.63        621.03       176.16 o                         
   3 -10  11       6332.75       6406.80       472.82 o                         
   3 -10  12       4476.06       4685.76       448.19 o                         
   3 -10  13      23914.80      23966.07       926.39 o                         
  -3 -11   6      25757.70      25865.32       871.91 o                         
  -3 -11   5        488.16       1264.04       268.60 o                         
  -3 -11   4      16855.10      16826.85       544.22 o                         
  -3 -11   3        586.33       1741.49       215.98 o                         
  -3 -11   2       1774.87       1656.70       279.11 o                         
  -3 -11   1      23502.21      23624.42       802.38 o                         
  -3 -11   0       2510.54       3355.58       350.18 o                         
  -3 -11  -1       3177.64       4154.83       369.19 o                         
  -3 -11  -2       7595.95       7940.43       493.23 o                         
  -3 -11  -3        269.97        253.25       189.31 o                         
  -3 -11  -4      16439.20      17653.81       677.77 o                         
   3 -11   6       2486.73       2998.35       372.98 o                         
   3 -11   7       9236.48      10054.51       627.34 o                         
   3 -11   8       1004.76        941.42       255.89 o                         
   3 -11   9       2232.25       2460.43       349.57 o                         
  -4   0  30        117.98       -115.85       115.85 o                         
  -4   0  28       7009.26       6248.86       321.17 o                         
  -4   0  26        658.52         96.51       138.60 o                         
   4   0 -24      40681.00      38163.44       341.12 o                         
   4   0 -22      24752.83      23924.04       255.23 o                         
  -4   0  20        332.36        543.59       125.46 o                         
  -4   0  18        138.21        306.88       106.06 o                         
  -4   0  16       7141.71       6849.31       301.88 o                         
  -4   0  14     114537.19     120645.87       717.96 o                         
   4   0 -12      28313.73      30969.96       357.11 o                         
   4   0 -10       7688.59       9490.40       256.97 o                         
   4   0  -8      83943.44     102204.00       792.58 o                         
   4   0  -6     136854.31     139330.69       576.64 o                         
   4   0  -4     166339.00     170599.55       649.23 o                         
   4   0  -2      84569.56      87078.97       531.96 o                         
   4   0   0     340669.88     337841.19       973.44 o                         
   4   0   2      14011.33      12615.31       163.33 o                         
   4   0   4     174500.00     189385.44      1154.57 o                         
   4   0   6     126002.34     135111.22       665.71 o                         
   4   0   8     237803.67     238265.33       611.61 o                         
  -4   0 -10       8105.14       8914.82       163.02 o                         
  -4   0 -12      29922.33      27994.06       279.74 o                         
   4   0  14      72728.66      61350.12       739.07 o                         
   4   0  16      21467.10      18859.59       320.82 o                         
   4   0  18      17312.30      16043.30       297.03 o                         
   4   0  20       3071.39       3224.99       144.11 o                         
   4   0  22      14495.06      13306.58       423.76 o                         
   4   0  24       7363.00       6227.94       311.88 o                         
   4   0  26       5279.93       5574.28       286.03 o                         
  -4  -1  30          2.07        -34.90       265.66 o                         
  -4  -1  29        970.49        377.59       344.71 o                         
  -4  -1  28      21317.05      22552.64      1252.19 o                         
  -4  -1  27       4047.40       3561.73       531.46 o                         
  -4  -1  26       8481.08       7593.28       713.35 o                         
  -4  -1  25       3744.98       3646.25       513.41 o                         
  -4  -1  24       1936.49       1823.49       374.94 o                         
  -4  -1  23       7294.35       7396.44       638.61 o                         
  -4  -1  22       9024.48       9905.27       700.66 o                         
  -4  -1  21       8933.75       9076.55       647.15 o                         
  -4  -1  20      16292.71      18058.52       856.55 o                         
  -4  -1  19      13868.89      14236.51       741.95 o                         
  -4  -1  18      20080.52      20716.67       860.87 o                         
  -4  -1  17      43016.61      45430.59      1224.12 o                         
  -4  -1  16       4585.81       4165.48       386.13 o                         
  -4  -1  15       3042.28       2661.80       209.37 o                         
   4  -1 -14      36286.57      34977.88       652.08 o                         
   4  -1 -13      25298.44      25433.24       548.09 o                         
   4  -1 -12       2330.62       2250.24       179.41 o                         
  -4  -1  11      32587.76      32650.33       584.29 o                         
  -4  -1  10      38819.25      38890.41       617.54 o                         
  -4  -1   9      74114.20      74057.18       864.48 o                         
  -4  -1   8      33695.06      34181.96       574.00 o                         
  -4  -1   7      40870.30      39119.67       606.58 o                         
  -4  -1   6      30865.56      30082.43       490.10 o                         
  -4  -1   5      25563.94      25559.32       309.50 o                         
   4  -1  -4      16377.97      16185.06       229.89 o                         
   4  -1  -3      29486.32      28404.89       280.67 o                         
   4  -1  -2      16005.38      15170.72       355.74 o                         
  -4  -1   1      11621.67      11583.12       193.90 o                         
   4  -1   0      56501.74      55909.97       296.83 o                         
  -4   1  -1      53623.87      53849.46       299.30 o                         
   4  -1   2       5373.84       5170.56        82.04 o                         
   4  -1   3      11940.34      12336.25       275.71 o                         
  -4  -1  -4       9405.05       9788.75       249.47 o                         
   4  -1   5       6004.06       6270.37       157.87 o                         
   4  -1   6      13259.69      13193.13       228.18 o                         
   4  -1   7      36943.25      36411.76       333.31 o                         
   4  -1   8      22861.28      22483.27       251.12 o                         
  -4  -1  -9       9897.17       9983.96       212.56 o                         
  -4  -1 -10      49610.19      49381.84       543.47 o                         
  -4  -1 -11       7017.64       6279.56       232.89 o                         
  -4  -1 -12       2500.93       2178.06       155.54 o                         
   4  -1  13       7849.88       7889.95       295.78 o                         
   4  -1  14      19003.36      19774.88       487.08 o                         
   4  -1  15      81466.03      84531.84       860.54 o                         
   4  -1  16       5780.61       5657.65       246.22 o                         
   4  -1  17       6614.37       6377.61       273.20 o                         
   4  -1  18      35514.09      37457.24       653.18 o                         
   4  -1  19       3151.18       3512.54       276.29 o                         
   4  -1  20      12867.93      13370.68       526.73 o                         
   4  -1  21       3413.23       3037.38       292.93 o                         
   4  -1  22       5322.34       4927.18       371.46 o                         
   4  -1  23      45192.31      45438.85      1076.98 o                         
   4  -1  24       2294.60       2236.38       444.22 o                         
   4  -1  25      16791.60      16588.99      1036.84 o                         
   4  -1  26       5417.48       4835.90       647.98 o                         
   4  -1  27          2.41        -95.13       276.49 o                         
  -4  -2  30       4596.32       3683.18       428.23 o                         
  -4   2  29       6303.12       5910.95       515.37 o                         
  -4  -2  28       1084.18        479.23       113.20 o                         
  -4   2  27      30030.58      31219.29      1003.17 o                         
  -4  -2  26        240.46        122.79       119.28 o                         
  -4  -2  25      11723.63      11878.77       603.32 o                         
  -4   2  24       7677.28       7845.80       479.36 o                         
  -4   2  23      11149.56      11345.33       542.99 o                         
  -4   2  22       2191.93       1855.46       249.64 o                         
  -4   2  21      15805.64      16167.82       590.69 o                         
  -4   2  20       4887.88       5165.93       336.01 o                         
  -4   2  19      81657.68      85756.30      1257.92 o                         
  -4   2  18        200.44        371.09       132.23 o                         
  -4   2  17      44837.21      46139.38       875.06 o                         
  -4   2  16        913.11        804.49       146.86 o                         
  -4   2  15       2119.70       1709.41       126.98 o                         
  -4  -2  14       6399.30       6449.03       171.66 o                         
   4  -2 -13       4340.20       4272.50       169.86 o                         
  -4   2  12      29595.13      29453.44       409.14 o                         
   4  -2 -11      57872.39      57845.81       557.82 o                         
  -4   2  10        198.35        176.46        58.76 o                         
  -4   2   9      55715.44      54843.00       515.58 o                         
   4  -2  -8      16358.10      16733.42       322.56 o                         
  -4  -2   7      24130.57      24536.27       315.17 o                         
  -4  -2   6      21510.49      21275.53       281.16 o                         
  -4  -2   5      13280.37      13250.62       177.68 o                         
   4  -2  -4      36123.64      36203.98       234.38 o                         
   4  -2  -3       7884.09       7954.08       111.62 o                         
   4  -2  -2       3268.40       3131.37        71.78 o                         
   4  -2  -1      17900.95      17841.28       199.40 o                         
  -4   2   0      44500.91      43418.24       313.37 o                         
   4   2   1      88533.70      88525.83       391.78 o                         
   4  -2   2      13499.81      13382.21       161.62 o                         
   4  -2   3      53576.57      52534.82       306.13 o                         
   4  -2   4      10139.38       9988.92       141.31 o                         
  -4  -2  -5      24206.90      24412.79       248.49 o                         
   4  -2   6      10170.64       9901.07       154.49 o                         
   4  -2   7       1103.49       1075.75        58.44 o                         
   4  -2   8      44334.88      44870.77       328.30 o                         
  -4   2  -9      51388.46      51286.75       398.28 o                         
   4  -2  10       2234.31       2195.94       111.36 o                         
  -4  -2 -11      29853.46      30099.66       346.74 o                         
   4  -2  12        763.27        644.41        94.31 o                         
   4   2  13       4205.56       3867.93       116.38 o                         
   4  -2  14       8259.62       7723.66       164.08 o                         
   4   2  15        471.16        424.73       103.25 o                         
   4   2  16      28496.60      28105.98       542.53 o                         
   4   2  17       2002.75       2049.28       169.41 o                         
   4   2  18      19523.88      20463.58       499.40 o                         
   4   2  19       1858.79       1995.90       188.24 o                         
   4   2  20       4946.88       4784.22       276.84 o                         
   4   2  21       6146.85       6251.13       324.63 o                         
   4   2  22       2113.60       1622.06       218.42 o                         
   4  -2  23       1222.22       1059.10       195.67 o                         
   4  -2  24       5704.99       5969.85       368.07 o                         
   4   2  25       5974.30       5393.30       364.70 o                         
   4   2  26      18051.14      17198.46       754.06 o                         
   4   2  27       1983.02       1581.89       297.53 o                         
  -4   3  29       1913.35       1667.15       317.06 o                         
  -4   3  28      18026.11      19111.89       813.29 o                         
  -4   3  27        583.73        101.94       121.00 o                         
  -4   3  26       1869.58        841.63       158.35 o                         
  -4   3  25      10109.86      10356.61       557.63 o                         
  -4   3  24      10604.31      10957.76       550.66 o                         
  -4   3  23        951.92        670.20       215.60 o                         
  -4   3  22      34898.71      39466.04       938.43 o                         
  -4  -3  21      15335.18      16259.91       589.15 o                         
  -4   3  20      12674.74      13298.81       522.74 o                         
  -4   3  19       6667.25       7078.95       374.81 o                         
  -4   3  18      15097.63      15261.76       522.42 o                         
  -4  -3  17       5162.20       5080.13       306.77 o                         
  -4   3  16      11658.51      11569.02       342.55 o                         
   4  -3 -15       2660.67       2595.46       131.14 o                         
   4   3 -14      81568.58      82553.97       645.85 o                         
  -4   3  13      76030.38      77735.73       610.51 o                         
  -4   3  12       5631.39       5804.37       172.03 o                         
  -4   3  11      27621.27      27661.15       385.70 o                         
  -4   3  10      32762.92      32492.38       367.60 o                         
   4  -3  -9       1039.87        931.49        73.44 o                         
  -4  -3   8       1183.13       1113.77        56.96 o                         
  -4  -3   7      12516.94      12860.41       172.91 o                         
   4  -3  -6      35854.53      36110.96       267.45 o                         
  -4   3   5     100115.27     101174.57       502.31 o                         
   4   3  -4      39380.30      39454.00       309.52 o                         
   4  -3  -3      32394.95      31796.80       271.55 o                         
   4  -3  -2      16568.01      16150.30       197.90 o                         
   4  -3  -1       4683.69       4300.17       124.14 o                         
   4   3   0      14355.92      14283.19       235.32 o                         
   4  -3   1      23453.48      23175.61       248.48 o                         
   4  -3   2      26682.53      26470.46       253.06 o                         
   4  -3   3      35173.64      34462.22       199.36 o                         
   4  -3   4      50509.09      50870.26       242.46 o                         
   4   3   5       5838.00       5800.45       110.15 o                         
   4  -3   6       1824.18       1688.07        64.90 o                         
   4  -3   7       8903.05       8776.49       142.49 o                         
  -4   3  -8      27083.23      26906.79       278.70 o                         
  -4   3  -9      24786.60      24953.94       342.31 o                         
   4  -3  10      86300.87      87628.62       847.37 o                         
   4  -3  11      14732.06      15891.39       375.69 o                         
   4  -3  12       8435.98       8670.17       290.68 o                         
   4  -3  13       2154.35       1743.24       287.20 o                         
   4  -3  14      12540.36      12819.54       371.05 o                         
   4   3  15      17906.44      17159.81       274.65 o                         
   4   3  16      15215.32      14752.50       250.75 o                         
   4   3  17      13334.03      13113.28       394.72 o                         
   4  -3  18      59575.59      61726.24       859.62 o                         
   4   3  19      12343.74      12519.07       413.75 o                         
   4   3  20        474.79        359.49       132.18 o                         
   4  -3  21       2032.69       1647.52       208.83 o                         
   4   3  22       8480.24       8494.48       396.45 o                         
   4   3  23      10520.18      10315.53       444.28 o                         
   4   3  24       3294.54       3134.32       281.48 o                         
   4  -3  25       3604.09       3572.96       302.04 o                         
   4  -3  26       6643.04       5815.32       380.95 o                         
  -4   4  29      13015.45      13835.49       714.29 o                         
  -4   4  28       8028.48       7492.42       521.29 o                         
  -4   4  27       2866.47       1813.69       337.96 o                         
  -4   4  26       1127.97        660.82       237.73 o                         
  -4  -4  25       2965.62       2633.82       319.80 o                         
  -4   4  24       3030.97       2341.54       297.91 o                         
  -4  -4  23        196.96         41.45       128.38 o                         
  -4  -4  22      12740.62      13465.46       553.84 o                         
  -4   4  21      14877.43      16716.61       593.52 o                         
  -4   4  20      11075.87      10795.46       466.78 o                         
  -4  -4  19       2058.32       1678.65       214.02 o                         
  -4   4  18       2090.41       1959.31       221.27 o                         
  -4   4  17       6186.36       6133.41       232.52 o                         
   4   4 -16       1524.64       1500.05       144.42 o                         
  -4  -4  15       7682.03       7689.33       233.84 o                         
  -4   4  14      23492.86      24062.88       342.34 o                         
  -4   4  13      13691.80      13540.80       236.22 o                         
  -4   4  12       4656.71       4515.76       138.21 o                         
  -4   4  11       4897.44       4767.01       139.06 o                         
  -4   4  10       1328.38       1314.88        79.42 o                         
   4  -4  -9      14021.73      14171.47       204.70 o                         
  -4   4   8      19565.24      19048.62       250.43 o                         
  -4  -4   7      15812.70      15391.15       219.35 o                         
  -4   4   6       3003.14       2688.34        88.49 o                         
  -4   4   5       5599.35       5340.77       116.09 o                         
   4   4  -4      41083.93      41514.51       293.83 o                         
   4  -4  -3       9258.74       9448.16       139.82 o                         
   4  -4  -2      18316.10      18096.16       160.37 o                         
   4  -4  -1      18665.39      18416.56       251.82 o                         
   4   4   0      52212.65      51873.48       475.46 o                         
   4   4   1       9038.54       8994.98       165.15 o                         
   4  -4   2       5648.70       5702.04       133.87 o                         
   4  -4   3        543.45        421.20        44.16 o                         
   4  -4   4      72162.28      71620.55       389.43 o                         
   4  -4   5       5951.17       5963.86       143.34 o                         
   4  -4   6      49576.88      49433.31       372.77 o                         
  -4  -4  -7       7184.32       7209.13       150.59 o                         
  -4   4  -8      21051.55      21030.50       254.78 o                         
   4  -4   9      19301.80      19602.24       333.07 o                         
   4  -4  10      13054.35      13352.65       286.18 o                         
   4  -4  11       6039.01       6388.97       245.12 o                         
   4  -4  12      25431.17      25274.58       499.78 o                         
   4   4  13       7566.53       7885.84       290.66 o                         
   4   4  14      34312.95      35982.99       609.21 o                         
   4  -4  15        722.88        664.46       129.56 o                         
   4   4  16        410.40        187.17        86.31 o                         
   4  -4  17      26306.10      27086.94       580.33 o                         
   4  -4  18       3521.61       3003.33       226.65 o                         
   4  -4  19       3174.34       3050.48       237.21 o                         
   4   4  20        176.62         73.86       148.61 o                         
   4   4  21       6940.47       6672.30       447.33 o                         
   4   4  22      10662.47       9836.47       549.63 o                         
   4  -4  23       6295.73       5798.51       455.18 o                         
   4   4  24       5836.54       4238.76       421.88 o                         
   4  -4  25      14392.13      14206.88       529.48 o                         
   4   4  26       3282.14       3140.13       346.42 o                         
  -4   5  28       1211.31        412.01       160.13 o                         
  -4  -5  27       1673.07       1228.29       251.16 o                         
  -4   5  26       1783.64        992.43       255.04 o                         
  -4   5  25       2253.02       2195.53       292.59 o                         
  -4   5  24       4634.48       3821.87       344.00 o                         
  -4   5  23       4267.43       3767.66       325.66 o                         
  -4   5  22      16368.50      16531.05       598.33 o                         
  -4   5  21       3967.81       4282.35       312.49 o                         
  -4   5  20       1408.31        898.49       188.10 o                         
  -4   5  19       3239.55       2945.84       267.56 o                         
  -4   5  18       2363.93       2527.98       238.54 o                         
  -4  -5  17      22084.48      23037.25       612.48 o                         
  -4   5  16      42723.27      45095.55       828.07 o                         
  -4   5  15      10524.70      10343.53       314.55 o                         
  -4   5  14       6283.23       5890.03       178.95 o                         
  -4   5  13      17822.70      17998.48       289.82 o                         
  -4   5  12       2570.79       2479.76       116.35 o                         
  -4   5  11       1798.14       1542.60        87.89 o                         
  -4  -5  10        751.82        626.98        60.19 o                         
  -4  -5   9      37940.75      38656.90       327.38 o                         
   4  -5  -8     102258.55     103713.20       514.26 o                         
  -4  -5   7       9862.46      10018.74       169.68 o                         
   4   5  -6       1110.45        967.88        66.34 o                         
   4  -5  -5      22031.34      21634.06       293.87 o                         
   4   5  -4      14103.42      14182.49       238.68 o                         
  -4  -5   3       9435.01       9465.90       207.85 o                         
   4   5  -2       2852.47       2624.31       114.96 o                         
   4  -5  -1      15437.99      15047.26       268.15 o                         
   4  -5   0      51141.68      51156.89       450.82 o                         
   4  -5   1       4887.55       4927.04       131.43 o                         
   4  -5   2      10193.99       9978.30       163.84 o                         
  -4  -5  -3       1818.53       1523.68        73.03 o                         
   4   5   4      33298.70      32920.44       292.90 o                         
   4  -5   5      18106.78      18136.94       222.68 o                         
  -4   5  -6       8480.37       8661.90       166.55 o                         
   4  -5   7        250.49        185.97        54.54 o                         
   4  -5   8        549.64        419.36        69.54 o                         
   4  -5   9        668.51        477.15        74.75 o                         
   4  -5  10       8079.10       7861.66       227.09 o                         
   4  -5  11       6018.39       6063.02       171.71 o                         
   4   5  12      36388.42      37807.86       536.45 o                         
   4   5  13       7783.49       7908.39       253.83 o                         
   4   5  14       6762.66       6464.88       244.42 o                         
   4   5  15      11297.06      12086.59       331.93 o                         
   4  -5  16       9397.52       9925.95       310.98 o                         
   4   5  17        275.71        124.67        84.47 o                         
   4  -5  18       2106.42       2014.12       172.97 o                         
   4  -5  19      16132.04      16850.43       433.03 o                         
   4  -5  20      12126.61      12195.46       383.83 o                         
   4   5  21       1544.28        903.28       157.99 o                         
   4  -5  22        603.14        296.25       108.73 o                         
   4   5  23       9830.25       8475.61       521.60 o                         
   4   5  24       4591.12       3767.33       387.79 o                         
   4   5  25        672.69        251.87       134.93 o                         
   4  -5  26        224.68        -80.23       239.25 o                         
  -4   6  28        847.26        454.50       219.59 o                         
  -4  -6  27       3586.29       3338.13       356.50 o                         
  -4   6  26       1071.81         27.29       108.87 o                         
  -4   6  25       2641.85       2068.79       274.51 o                         
  -4   6  24       2128.21       1810.01       184.79 o                         
  -4   6  23      15920.36      16288.05       613.40 o                         
  -4   6  22       5555.44       5047.74       359.31 o                         
  -4   6  21       9261.41       9077.29       435.20 o                         
  -4  -6  20       7738.30       8142.82       405.37 o                         
  -4   6  19       6786.93       7008.70       365.73 o                         
  -4   6  18        867.00        526.42       150.87 o                         
  -4   6  17        465.73        205.04       119.73 o                         
  -4   6  16       4457.91       4422.17       278.84 o                         
  -4   6  15      27008.71      28124.39       486.65 o                         
  -4   6  14       3459.57       3127.57       128.28 o                         
   4  -6 -13       3645.40       3529.57       128.96 o                         
  -4   6  12      33296.11      34439.55       353.37 o                         
  -4  -6  11       5830.02       6410.83       175.46 o                         
  -4   6  10       4504.99       4259.47       144.10 o                         
  -4   6   9       2204.71       2099.47       105.70 o                         
  -4  -6   8      30088.07      29159.25       380.75 o                         
  -4  -6   7       6430.61       6825.04       187.61 o                         
   4   6  -6        611.85        544.86        71.02 o                         
   4  -6  -5         49.82        -43.09        48.85 o                         
  -4  -6   4      41132.08      41259.98       429.24 o                         
   4  -6  -3      10516.10      10441.37       206.55 o                         
   4  -6  -2       9591.59       9188.00       195.66 o                         
   4  -6  -1       6968.74       6728.07       162.33 o                         
   4  -6   0      41227.56      40545.76       405.50 o                         
   4  -6   1      21675.29      21672.86       300.84 o                         
   4  -6   2        244.15        187.14        50.84 o                         
   4  -6   3       3200.47       2944.33       112.10 o                         
   4  -6   4      15199.93      15024.19       235.53 o                         
   4  -6   5      11068.79      10965.91       230.19 o                         
   4  -6   6       3953.35       3686.04       143.60 o                         
   4  -6   7       3422.22       3226.10       139.45 o                         
   4  -6   8      29761.48      31209.37       397.19 o                         
   4  -6   9      43415.50      44341.66       474.09 o                         
   4   6  10      10763.18      10397.10       219.63 o                         
   4   6  11       8306.10       8213.49       188.52 o                         
   4  -6  12       5901.83       5756.53       203.91 o                         
   4  -6  13       1481.56       1381.82       119.76 o                         
   4   6  14        206.47        141.13        54.42 o                         
   4  -6  15        824.90        874.97       109.19 o                         
   4   6  16      10289.14      10859.97       333.24 o                         
   4  -6  17      18599.02      18501.01       442.10 o                         
   4  -6  18      33475.56      33930.50       607.46 o                         
   4  -6  19       3341.74       2813.15       209.74 o                         
   4  -6  20       2954.33       3110.19       220.58 o                         
   4  -6  21       3019.71       2692.26       213.64 o                         
   4  -6  22       2023.09       2070.77       220.18 o                         
   4   6  23       5066.83       4763.84       372.56 o                         
   4   6  24       1772.54       1777.80       257.12 o                         
   4   6  25       2316.70       1947.36       281.12 o                         
  -4   7  27       1345.09       1348.34       367.48 o                         
  -4   7  26       5683.75       6109.35       594.03 o                         
  -4   7  25      11297.80      12355.40       797.66 o                         
  -4   7  24       3331.80       3299.25       300.97 o                         
  -4   7  23       1601.29       1393.48       224.43 o                         
  -4   7  22         70.88        -60.31       115.24 o                         
  -4   7  21        245.74        125.33        90.42 o                         
  -4   7  20        622.92        278.38       123.38 o                         
  -4   7  19        130.46        -81.20       113.22 o                         
  -4   7  18       8582.17       8720.62       326.47 o                         
  -4   7  17      13908.76      15486.96       415.73 o                         
  -4   7  16        354.89         99.47        80.25 o                         
  -4   7  15       4380.12       4444.37       227.54 o                         
  -4   7  14        260.81         82.11        58.88 o                         
  -4   7  13       6908.58       6980.96       222.26 o                         
  -4  -7  12       3388.66       3543.69       158.44 o                         
   4   7 -11       3618.42       3267.65       149.46 o                         
   4   7 -10       2023.13       1919.13       119.57 o                         
   4   7  -9       6556.88       6334.52       168.30 o                         
  -4  -7   8       1763.08       1837.24       110.32 o                         
  -4  -7   7      11464.24      11762.23       240.02 o                         
  -4  -7   6       1302.07       1066.84        88.61 o                         
  -4  -7   5      17421.26      17445.26       279.73 o                         
   4  -7  -4       4031.35       3917.63       145.61 o                         
   4  -7  -3       6242.62       6074.07       153.89 o                         
  -4   7   2       2176.32       1527.06        88.52 o                         
   4  -7  -1       1115.20        460.74        53.91 o                         
   4   7   0       7572.43       7255.91       160.29 o                         
  -4  -7  -1      19552.51      19757.01       259.35 o                         
   4  -7   2       3103.94       2989.24       112.65 o                         
   4  -7   3       6746.57       6687.95       177.36 o                         
   4  -7   4       4643.00       4799.38       154.87 o                         
   4   7   5       1324.38       1156.85        88.31 o                         
   4  -7   6       9327.71       9254.58       241.99 o                         
   4  -7   7        458.16        376.94        77.76 o                         
   4   7   8       2357.60       2308.87       124.15 o                         
   4   7   9      18511.50      18601.81       315.78 o                         
   4  -7  10       1485.28       1262.89       109.15 o                         
   4   7  11        255.60        177.77        54.87 o                         
   4  -7  12       6629.69       6725.75       230.36 o                         
   4  -7  13         64.82         88.53        69.03 o                         
   4   7  14      10474.90      10585.75       296.87 o                         
   4  -7  15       1719.24       1515.59       140.63 o                         
   4  -7  16        714.31        417.61       103.07 o                         
   4  -7  17       3407.20       2659.37       189.70 o                         
   4  -7  18       1007.13        622.85        83.02 o                         
   4  -7  19         52.54        -77.83        83.19 o                         
   4   7  20       3328.12       3169.41       220.71 o                         
   4  -7  21        646.17        526.52       148.59 o                         
   4  -7  22       3833.24       4275.15       337.72 o                         
   4   7  23       1009.37        510.07       288.32 o                         
   4   7  24       4204.81       2897.79       436.43 o                         
  -4   8  23       9091.78       9051.43       630.72 o                         
  -4   8  22        738.92        690.49       181.53 o                         
  -4   8  21        225.61        148.06       146.04 o                         
  -4   8  20       2602.12       2034.14       250.38 o                         
  -4   8  19       1308.20       1256.56       207.16 o                         
  -4   8  18       2079.79       1950.75       227.34 o                         
  -4  -8  17       4010.73       4020.86       293.26 o                         
  -4   8  16       2233.22       1917.71       220.24 o                         
  -4  -8  15      13413.02      12869.00       454.85 o                         
  -4   8  14       3823.51       3460.41       251.99 o                         
  -4   8  13       1369.79       1533.66       178.27 o                         
  -4   8  12       2860.30       3030.51       224.04 o                         
  -4   8  11       3966.74       4028.46       251.08 o                         
  -4   8  10       1994.59       2042.76       184.53 o                         
  -4  -8   9       2359.99       1624.38       309.96 o                         
  -4  -8   8        740.45        722.57       125.73 o                         
   4   8  -7       9601.54       9419.55       328.07 o                         
  -4   8   6      12421.14      12329.08       279.53 o                         
   4   8  -5      15070.36      15129.00       301.71 o                         
   4   8  -4        812.99        351.62        67.65 o                         
   4   8  -3       3310.21       3033.20       149.11 o                         
  -4   8   2        295.58         41.24        51.93 o                         
  -4  -8   1         60.38        -44.24        44.24 o                         
  -4   8   0       7700.46       7089.26       182.68 o                         
  -4  -8  -1       3210.67       2637.22       150.94 o                         
  -4  -8  -2      11767.61      11484.05       276.04 o                         
  -4  -8  -3      32077.79      32595.08       449.26 o                         
   4   8   4       1794.55       1770.93       129.32 o                         
   4   8   5       2831.68       2586.51       144.07 o                         
   4  -8   6        532.60        495.48       167.71 o                         
   4  -8   7       1106.66       1053.95       137.63 o                         
   4  -8   8      12244.63      12312.78       383.20 o                         
   4  -8   9        776.87        843.33       133.63 o                         
   4  -8  10       1352.22       1408.08       145.06 o                         
   4  -8  11      16764.57      16583.70       418.84 o                         
   4  -8  12       2687.97       2260.60       181.11 o                         
   4  -8  13       3434.54       3642.69       222.20 o                         
   4  -8  14       1073.51       1171.23       134.77 o                         
   4  -8  15        392.68        496.44       105.69 o                         
   4  -8  16       7337.57       7464.51       278.84 o                         
   4  -8  17        471.20        448.16       121.54 o                         
   4  -8  18       1140.01        912.58       165.75 o                         
   4  -8  19       1778.32       1196.03       213.74 o                         
  -4  -9  18       4133.98       5658.10       570.31 o                         
  -4  -9  17        351.67        189.68       205.82 o                         
  -4  -9  16       4652.61       4627.30       513.38 o                         
  -4  -9  15       1924.19       1900.27       366.40 o                         
  -4  -9  14       1279.96       1117.05       298.34 o                         
  -4  -9  13       5118.06       5554.64       545.94 o                         
  -4  -9  12        471.81        293.19       227.97 o                         
  -4  -9  11       5941.88       7133.67       601.49 o                         
  -4  -9  10       2079.01       1780.38       348.34 o                         
  -4  -9   9       1405.26       1349.72       297.78 o                         
  -4  -9   8       2677.78       2552.98       382.99 o                         
  -4  -9   7       9278.07       9855.85       674.36 o                         
  -4  -9   6         60.15        111.63       195.53 o                         
  -4  -9   5       4125.74       4424.79       477.14 o                         
  -4  -9   4       3227.58       3322.36       432.55 o                         
  -4  -9   3       5089.62       5382.40       336.18 o                         
  -4  -9   2        998.11        659.04       163.58 o                         
  -4  -9   1       5352.40       5568.80       344.72 o                         
  -4  -9   0        903.79        563.88       123.62 o                         
   4  -9   1      15039.26      15016.94       450.61 o                         
  -4  -9  -2        777.30        740.61       129.06 o                         
   4  -9   3        269.89        115.76       111.51 o                         
   4  -9   4       8288.63       8557.57       346.61 o                         
   4  -9   5        613.83        579.07       137.71 o                         
   4  -9   6       1026.45       1071.17       220.05 o                         
   4  -9   7       8061.52       9275.14       512.14 o                         
   4  -9   8       2853.68       2252.59       292.43 o                         
   4  -9   9       2277.53       2368.56       294.96 o                         
   4  -9  10        906.94        750.54       162.88 o                         
   4  -9  11       3389.33       3081.11       261.07 o                         
   4  -9  12      10611.81      11646.32       460.50 o                         
   4  -9  13       1854.49       1827.69       212.55 o                         
   4  -9  14       1082.27       1258.80       184.76 o                         
  -4 -10  14       9696.95      11289.73       795.96 o                         
  -4 -10  13       3091.22       3084.18       456.52 o                         
  -4 -10  12       2773.68       2733.89       426.10 o                         
  -4 -10  11       1529.97       1142.08       330.23 o                         
  -4 -10  10       7034.17       7623.29       649.81 o                         
  -4 -10   9       4409.11       4308.37       516.11 o                         
  -4 -10   8       5656.23       4958.16       546.39 o                         
  -4 -10   7        426.34        377.86       239.60 o                         
  -4 -10   6      12976.79      13691.25       825.51 o                         
  -4 -10   5       1608.36       1739.89       243.71 o                         
  -4 -10   4       3764.62       3919.66       314.92 o                         
  -4 -10   3        317.17        312.37       135.40 o                         
  -4 -10   2      11221.02      12302.02       663.33 o                         
  -4 -10   1       3515.18       4426.37       434.06 o                         
  -4 -10   0         86.18        313.42       201.46 o                         
  -4 -10  -1        668.40        447.79       128.41 o                         
   4 -10   2       8846.52       9032.10       380.41 o                         
  -4 -10  -3       3717.90       3620.23       263.66 o                         
   4 -10   4       2344.16       2376.51       219.48 o                         
   4 -10   5       1220.90        938.64       235.12 o                         
   4 -10   6       3717.98       3713.47       365.02 o                         
   4 -10   7       1250.65       1273.02       352.72 o                         
   4 -10   8       1665.41       1632.31       250.55 o                         
   4 -10   9        495.73        471.42       239.05 o                         
   4 -10  10       6473.34       5591.52       539.82 o                         
  -4 -11   6       3990.25       4102.20       457.65 o                         
  -4 -11   5       7224.54       7679.37       565.14 o                         
  -4 -11   4        485.90        526.83       244.74 o                         
  -4 -11   3        269.94        295.62       214.36 o                         
  -4 -11   2       5186.95       5748.83       493.07 o                         
  -4 -11   1       3109.96       3187.94       393.44 o                         
  -4 -11   0       1411.11       1521.55       298.12 o                         
  -4 -11  -1       2204.43       2327.04       340.07 o                         
  -4 -11  -2       1578.90       1673.37       312.60 o                         
  -4 -11  -3       1408.02       1883.39       293.60 o                         
  -5   0  29       3131.55       3801.28       587.50 o                         
  -5   0  27       4818.71       4857.84       619.97 o                         
  -5   0  25        177.57         29.36       134.78 o                         
  -5   0  23      14305.10      12734.30       259.47 o                         
  -5   0  21       2393.57       2367.78       357.73 o                         
  -5   0  19      16855.98      18214.97       878.16 o                         
  -5   0  17       1671.17       1366.24       277.95 o                         
  -5   0  15       4366.28       4304.78       413.43 o                         
  -5   0  13        527.65        749.66       192.53 o                         
  -5   0  11      21653.85      21895.90       532.37 o                         
  -5   0   9        417.27        370.35        69.06 o                         
   5   0  -7      19574.47      19942.45       363.58 o                         
   5   0  -5       4772.67       4310.04       105.88 o                         
   5   0  -3       4145.91       4136.53       216.45 o                         
   5   0  -1      14656.35      15399.29       580.90 o                         
  -5   0  -1      18798.94      18005.80       329.08 o                         
   5   0   3       3478.00       3777.91       185.51 o                         
   5   0   5        236.69        101.10        81.08 o                         
   5   0   7      31535.91      31426.59       635.55 o                         
  -5   0  -9       2910.05       2987.37       174.95 o                         
   5   0  11      20138.44      19363.13       508.77 o                         
   5   0  13       2278.40       1868.82       111.13 o                         
   5   0  15      14955.12      14386.92       654.69 o                         
   5   0  17       1071.79       1199.70       180.18 o                         
   5   0  19      42316.91      44601.85       948.73 o                         
   5   0  21        972.40       1027.50       219.46 o                         
   5   0  23       2006.20       1987.87       275.06 o                         
   5   0  25        805.21        691.16       321.90 o                         
  -5  -1  29        840.60        694.99       350.15 o                         
  -5  -1  28      11375.28      11277.62       913.95 o                         
  -5  -1  27       6993.31       7133.04       716.41 o                         
  -5  -1  26       5296.59       5847.53       628.88 o                         
  -5  -1  25       7687.92       8532.85       716.75 o                         
  -5  -1  24       1530.78       1223.54       331.14 o                         
  -5  -1  23        765.95        259.75       129.86 o                         
  -5  -1  22      23889.11      25951.73      1094.05 o                         
  -5  -1  21       3109.70       3183.41       414.53 o                         
  -5  -1  20      35783.41      36916.79       880.23 o                         
  -5  -1  19      11335.72      11027.51       692.44 o                         
  -5  -1  18       8906.53       9139.90       618.65 o                         
  -5  -1  17      13284.15      13974.91       741.38 o                         
  -5  -1  16       5708.58       5913.57       488.39 o                         
  -5  -1  15       9678.38       8596.97       557.49 o                         
  -5  -1  14      42527.80      43237.86      1188.79 o                         
  -5  -1  13       1631.39       1444.23       252.10 o                         
  -5  -1  12      41487.55      42610.05       756.26 o                         
  -5  -1  11       9110.25       9230.00       353.07 o                         
  -5  -1  10      16925.05      17916.27       478.75 o                         
  -5  -1   9      10044.22      10072.17       361.28 o                         
   5  -1  -8       2650.06       2738.77       199.38 o                         
  -5  -1   7      17565.90      16600.00       300.12 o                         
  -5  -1   6      18442.36      18087.07       300.52 o                         
   5  -1  -5       1577.23       1236.82        51.80 o                         
   5  -1  -4       4631.14       3978.60       131.94 o                         
   5  -1  -3      13493.04      12807.85       389.75 o                         
   5  -1  -2      52969.25      52394.34       576.75 o                         
   5  -1  -1       6891.59       6663.25       209.57 o                         
   5  -1   0       1916.25       1900.80       119.91 o                         
   5  -1   1       7767.99       7451.10       139.28 o                         
  -5  -1  -2       3432.85       3174.58        76.68 o                         
  -5  -1  -3       4077.75       3507.28        81.05 o                         
  -5  -1  -4      13854.84      13523.92       227.52 o                         
   5  -1   5      28991.19      29022.31       438.58 o                         
  -5  -1  -6      75555.15      76652.70       820.59 o                         
  -5  -1  -7       5911.33       5939.35       244.09 o                         
   5  -1   8      11783.81      11999.02       247.40 o                         
   5  -1   9       1131.17        895.50       103.38 o                         
  -5  -1 -10      13810.75      13356.38       252.22 o                         
  -5  -1 -11       1794.94       1663.38       103.34 o                         
   5  -1  12      26217.17      25418.84       395.82 o                         
   5  -1  13      25715.71      25156.52       574.44 o                         
   5  -1  14      37670.81      38166.51       726.21 o                         
   5  -1  15       5322.55       5368.28       294.33 o                         
   5  -1  16       8500.12       8264.01       312.86 o                         
   5  -1  17       3719.91       3892.09       232.24 o                         
   5  -1  18      16178.84      16011.24       455.40 o                         
   5  -1  19        190.38        252.93       114.01 o                         
   5  -1  20       4928.89       4756.64       287.17 o                         
   5  -1  21      11510.63      11018.94       516.97 o                         
   5  -1  22       6781.14       6519.21       422.62 o                         
   5  -1  23       1293.04       1109.00       242.88 o                         
   5  -1  24       2091.49       1760.16       296.47 o                         
   5  -1  25        247.41        210.29       188.54 o                         
  -5   2  29       1420.40        908.65       288.26 o                         
  -5   2  28      26067.94      29611.40       988.00 o                         
  -5   2  27        189.43        165.16       191.11 o                         
  -5   2  26       8089.69       7311.65       495.57 o                         
  -5   2  25        450.53        112.58       120.73 o                         
  -5   2  24       1182.11        538.46       220.12 o                         
  -5   2  23       3451.84       3246.40       320.86 o                         
  -5  -2  22        144.78        -33.12       116.54 o                         
  -5   2  21      13641.47      14567.06       407.03 o                         
  -5   2  20       3832.26       3185.16       296.09 o                         
  -5   2  19        702.44        391.14       115.62 o                         
  -5   2  18       9227.72       9412.98       444.04 o                         
  -5   2  17        226.95         82.38       124.32 o                         
  -5   2  16      11682.99      12145.81       475.41 o                         
  -5   2  15       1066.80        744.37       157.51 o                         
  -5   2  14       7020.15       6984.10       348.45 o                         
  -5   2  13      28720.99      29299.50       680.42 o                         
  -5   2  12       9561.82      10043.44       265.69 o                         
  -5   2  11       2243.10       2138.03       130.87 o                         
  -5   2  10      15535.82      15467.67       314.80 o                         
  -5   2   9       2127.16       1964.06       104.80 o                         
  -5  -2   8      29803.68      29055.13       351.59 o                         
  -5   2   7       9353.69       9601.78       178.17 o                         
  -5  -2   6      45263.63      43714.08       321.92 o                         
   5  -2  -5      20443.16      20220.39       211.53 o                         
   5  -2  -4      21373.96      20832.69       204.75 o                         
   5  -2  -3       1992.77       1767.39        90.23 o                         
   5  -2  -2      14663.77      14326.49       224.21 o                         
   5   2  -1      11242.62      10548.05       194.48 o                         
  -5   2   0      26141.87      25318.96       258.02 o                         
   5  -2   1      27359.06      26105.68       273.48 o                         
   5  -2   2      54067.80      52532.45       316.57 o                         
   5  -2   3       1671.64       1657.95        62.80 o                         
  -5  -2  -4       7108.50       6873.41       129.53 o                         
  -5  -2  -5        768.35        608.44        53.18 o                         
   5  -2   6       2785.54       2792.11        99.84 o                         
   5  -2   7      12347.59      11843.02       196.70 o                         
   5  -2   8      11979.09      11763.41       199.80 o                         
   5  -2   9      20418.83      20112.99       391.52 o                         
  -5   2 -10      11126.21      10536.52       266.63 o                         
   5  -2  11       5991.07       5920.84       232.18 o                         
   5  -2  12       4093.38       3739.02       162.16 o                         
   5  -2  13       1244.42       1220.55       156.21 o                         
   5  -2  14      24659.97      24773.32       606.28 o                         
   5  -2  15       3359.30       3174.84       245.26 o                         
   5   2  16       5136.42       4782.33       220.96 o                         
   5   2  17       2897.60       2723.99       207.31 o                         
   5  -2  18        805.25        785.71       147.29 o                         
   5   2  19       6004.08       6326.75       314.02 o                         
   5   2  20       4742.21       4331.58       279.27 o                         
   5   2  21       1687.12       1611.60       196.80 o                         
   5   2  22      41135.79      43497.81       840.82 o                         
   5   2  23         35.56        -83.42       124.49 o                         
   5   2  24       7279.66       7020.84       401.07 o                         
   5   2  25       1729.67       1133.50       228.18 o                         
  -5   3  28       3313.15       3483.72       374.58 o                         
  -5   3  27       1343.22       1393.67       283.80 o                         
  -5  -3  26        758.55        423.77       107.60 o                         
  -5   3  25        696.49        377.46       110.98 o                         
  -5   3  24        297.49        156.92       119.50 o                         
  -5  -3  23       1361.59        862.72       127.56 o                         
  -5   3  22      12304.49      12814.18       561.21 o                         
  -5   3  21      20772.14      22601.72       720.81 o                         
  -5   3  20       3714.53       3638.22       311.15 o                         
  -5   3  19       9176.45       9303.05       450.35 o                         
  -5   3  18       4706.89       4361.80       312.22 o                         
  -5   3  17      13604.24      14087.06       518.59 o                         
  -5   3  16        862.22        821.04       164.98 o                         
  -5   3  15       1296.93       1216.97       171.26 o                         
  -5   3  14       1199.06       1421.81       177.84 o                         
  -5   3  13      26592.56      27424.33       658.02 o                         
   5  -3 -12       4147.47       4180.23       177.63 o                         
  -5  -3  11      30936.95      30589.12       391.17 o                         
  -5   3  10      19261.55      19258.92       306.80 o                         
  -5   3   9      42417.70      43002.93       446.04 o                         
  -5   3   8       3833.30       3671.66       112.53 o                         
   5  -3  -7        591.26        531.78        44.03 o                         
  -5   3   6       7343.39       7410.56       132.24 o                         
  -5   3   5      10316.61       9840.55       152.38 o                         
   5  -3  -4      14843.39      14182.54       181.45 o                         
   5  -3  -3      53041.51      52934.55       343.60 o                         
   5  -3  -2      28230.84      28097.24       320.41 o                         
   5   3  -1      41646.36      42428.48       354.39 o                         
   5  -3   0       3216.96       3164.07       105.95 o                         
   5  -3   1      14650.65      14446.49       232.80 o                         
   5  -3   2       2237.08       2196.54        85.53 o                         
  -5  -3  -3        290.58        234.30        29.91 o                         
   5  -3   4      13111.21      12832.79       162.62 o                         
   5  -3   5      40502.70      40293.36       292.16 o                         
  -5  -3  -6       8102.35       8052.89       138.33 o                         
   5  -3   7      18191.78      17891.79       207.20 o                         
   5  -3   8      11736.48      11998.48       186.46 o                         
  -5   3  -9      25961.44      26696.65       360.02 o                         
  -5   3 -10       6540.77       6514.13       191.37 o                         
   5  -3  11       4376.22       4353.35       205.40 o                         
   5  -3  12       2526.92       2278.99       170.17 o                         
   5  -3  13      11941.75      12341.38       483.26 o                         
   5  -3  14        892.92        986.42       176.96 o                         
   5   3  15       1993.11       1868.27       157.64 o                         
   5  -3  16      14544.38      14793.09       384.75 o                         
   5   3  17      15460.15      15461.96       453.08 o                         
   5   3  18      18219.89      18649.03       508.86 o                         
   5  -3  19       2420.73       2029.44       208.46 o                         
   5   3  20        996.59        959.23       167.12 o                         
   5   3  21        137.36        -18.33        86.80 o                         
   5   3  22        158.80         16.94       125.41 o                         
   5   3  23        779.28        371.06       117.43 o                         
   5   3  24       5964.57       5458.99       364.67 o                         
  -5   4  28       8757.17       8322.99       451.69 o                         
  -5   4  27        221.73         19.40       106.58 o                         
  -5   4  26      10123.58      10771.03       475.54 o                         
  -5   4  25        300.45         75.54       114.84 o                         
  -5   4  24      18924.95      21321.08       750.96 o                         
  -5   4  23       1266.69        921.01       216.60 o                         
  -5   4  22       1129.20        609.10       141.50 o                         
  -5   4  21      15939.04      17708.73       635.03 o                         
  -5   4  20       2829.88       3112.67       290.22 o                         
  -5   4  19       1102.93       1150.41       196.11 o                         
  -5   4  18      45019.49      46741.22       942.91 o                         
  -5   4  17       1002.94       1031.03       180.83 o                         
  -5   4  16      28078.38      28969.89       713.76 o                         
  -5   4  15         97.55        125.48        55.57 o                         
  -5   4  14       7178.15       7016.40       240.41 o                         
  -5   4  13      18976.54      20415.28       246.70 o                         
  -5  -4  12      12373.54      12704.56       266.45 o                         
   5  -4 -11       6280.43       6443.56       172.95 o                         
  -5   4  10      55847.73      56038.88       480.75 o                         
  -5   4   9       2445.42       2200.26        84.45 o                         
   5   4  -8      24317.70      24301.58       242.42 o                         
  -5   4   7        130.67         58.47        29.16 o                         
  -5   4   6       6832.89       6745.07       136.07 o                         
  -5   4   5       3235.91       3042.05       105.07 o                         
  -5   4   4      88291.40      90528.73       458.93 o                         
   5  -4  -3       9944.68       9659.08       176.13 o                         
   5  -4  -2      12520.88      11863.02       266.47 o                         
   5  -4  -1      21351.25      20998.70       308.10 o                         
   5   4   0      20170.54      21467.61       272.80 o                         
   5  -4   1        573.08        236.76        52.30 o                         
   5  -4   2       2024.10       1742.50        88.10 o                         
  -5  -4  -3        249.83        162.83        35.20 o                         
  -5  -4  -4     121939.05     119678.53       514.51 o                         
   5  -4   5       5840.07       5683.13       142.93 o                         
   5  -4   6      15909.06      15563.93       231.49 o                         
   5  -4   7      24218.57      24869.89       282.38 o                         
  -5   4  -8       8694.53       9189.65       206.38 o                         
  -5   4  -9       3409.80       3341.20       134.41 o                         
   5  -4  10       2978.04       2634.08       151.89 o                         
   5  -4  11        549.79        549.64       106.59 o                         
   5  -4  12      43238.24      44073.20       665.55 o                         
   5  -4  13       4157.16       4500.49       296.32 o                         
   5   4  14      25243.17      26445.90       569.98 o                         
   5  -4  15       5463.42       5305.66       278.62 o                         
   5   4  16       1128.09        981.70       154.43 o                         
   5   4  17       2993.21       3064.53       196.75 o                         
   5   4  18       4754.76       4983.26       251.53 o                         
   5   4  19       1656.95       1369.75       183.70 o                         
   5   4  20       3351.54       2497.45       168.94 o                         
   5   4  21        811.64        476.38       122.96 o                         
   5  -4  22       9954.38       9954.09       439.80 o                         
   5   4  23         54.41        -10.09       142.87 o                         
   5   4  24       2351.31       2185.19       335.24 o                         
  -5  -5  28       6501.29       5749.19       675.43 o                         
  -5   5  27       8024.22       9116.39       553.85 o                         
  -5   5  26       3258.04       3357.19       355.18 o                         
  -5   5  25      12402.90      12974.61       605.11 o                         
  -5   5  24       5933.85       6265.01       421.00 o                         
  -5   5  23       1471.02        813.60       157.90 o                         
  -5   5  22       5233.38       5075.79       363.95 o                         
  -5   5  21       8133.55       8706.91       451.68 o                         
  -5   5  20       8136.58       8080.18       426.30 o                         
  -5   5  19        127.90        100.70        99.64 o                         
  -5   5  18      10691.49      11263.33       470.88 o                         
  -5   5  17       3770.57       4014.34       297.64 o                         
  -5   5  16       3934.77       3663.18       277.35 o                         
  -5   5  15       7019.49       6448.42       273.04 o                         
  -5   5  14       7789.45       6814.13       275.40 o                         
  -5  -5  13      13941.85      13094.28       313.85 o                         
  -5  -5  12       1155.88       1258.46       111.84 o                         
  -5   5  11      21040.19      20743.49       225.25 o                         
   5  -5 -10       6668.51       6253.49       130.36 o                         
  -5   5   9       8341.59       8085.78       168.49 o                         
  -5   5   8       1860.13       2032.60        66.03 o                         
  -5   5   7      42437.58      42152.94       380.32 o                         
  -5   5   6       1450.93       1395.31        55.21 o                         
   5  -5  -5      10857.57      10735.09       179.21 o                         
   5   5  -4       4547.47       4208.87        98.89 o                         
  -5   5   3      34442.95      34308.75       438.67 o                         
   5  -5  -2        219.59        142.62        69.35 o                         
   5  -5  -1      19363.29      18998.45       299.61 o                         
   5  -5   0       3892.70       3412.65       142.36 o                         
   5  -5   1      48868.05      48866.41       472.51 o                         
  -5  -5  -2       6345.26       6028.03       133.35 o                         
  -5  -5  -3       8832.33       8595.42       156.75 o                         
  -5  -5  -4      10397.65      10096.40       168.40 o                         
   5  -5   5       2664.44       2543.04       104.13 o                         
   5  -5   6      12424.94      12563.67       217.05 o                         
  -5   5  -7       4628.27       4621.45       138.82 o                         
  -5   5  -8       2296.55       2309.41       127.21 o                         
   5  -5   9      21775.91      22511.72       424.30 o                         
   5  -5  10      19146.76      19218.38       400.41 o                         
   5  -5  11      10242.01      10336.28       302.46 o                         
   5  -5  12       3130.37       3163.53       190.03 o                         
   5   5  13      19714.58      20268.28       352.52 o                         
   5  -5  14      17946.50      18222.22       412.84 o                         
   5   5  15        405.79        301.27        91.93 o                         
   5   5  16       1468.49       1330.19       171.61 o                         
   5  -5  17       3705.91       3480.91       252.23 o                         
   5   5  18      15840.36      16012.89       497.59 o                         
   5  -5  19       5756.02       6026.17       331.15 o                         
   5  -5  20       1346.52       1283.76       193.52 o                         
   5   5  21      30321.17      30841.28       917.84 o                         
   5   5  22       7013.62       6175.81       469.87 o                         
   5   5  23       1888.26       1685.58       300.99 o                         
  -5   6  27       3263.99       2542.54       333.63 o                         
  -5   6  26       1056.64        776.22       159.69 o                         
  -5   6  25        177.51       -147.43       147.43 o                         
  -5   6  24       1790.22       1614.40       262.05 o                         
  -5   6  23       3825.42       3916.48       336.39 o                         
  -5   6  22       3164.60       3016.15       292.75 o                         
  -5   6  21      14631.40      14992.95       573.84 o                         
  -5   6  20        149.98         -2.36       143.73 o                         
  -5   6  19      10603.79      10657.22       466.66 o                         
  -5   6  18       4306.20       4062.37       300.80 o                         
  -5   6  17        629.24        446.83       150.05 o                         
  -5   6  16      13048.04      13574.07       403.54 o                         
  -5  -6  15       2412.92       1997.16       149.24 o                         
  -5   6  14       4286.76       3796.20       184.21 o                         
  -5   6  13      30933.68      31608.15       471.70 o                         
  -5  -6  12        839.82        808.79        94.88 o                         
  -5   6  11       6651.78       6319.44       166.67 o                         
  -5   6  10       3342.46       2849.65        85.34 o                         
  -5   6   9       3672.93       3639.83       145.43 o                         
   5   6  -8      13635.27      13945.28       262.57 o                         
   5  -6  -7       5975.59       6019.41       176.01 o                         
  -5   6   6       1196.16        814.03        60.63 o                         
   5  -6  -5      16907.91      16721.24       278.33 o                         
  -5   6   4      11441.81      11643.77       201.61 o                         
  -5   6   3       6528.90       6354.29       177.09 o                         
  -5   6   2         17.36        -57.52        57.52 o                         
   5  -6  -1      18465.39      17567.94       288.66 o                         
   5  -6   0       4015.15       3915.13       147.97 o                         
   5  -6   1      43308.10      43159.47       447.41 o                         
   5  -6   2        345.53        226.18        51.16 o                         
   5   6   3       1058.27        931.74        75.16 o                         
   5  -6   4      23253.57      24150.00       270.52 o                         
   5  -6   5      13302.36      13572.63       227.81 o                         
  -5   6  -6       1725.82       1724.17        93.37 o                         
   5  -6   7      28085.24      27696.57       396.83 o                         
   5  -6   8        169.71        212.34        93.03 o                         
   5  -6   9      39053.12      40080.63       869.97 o                         
   5  -6  10       3355.39       3169.41       228.75 o                         
   5  -6  11       2690.38       2659.70       177.45 o                         
   5   6  12      10189.61      10879.61       266.91 o                         
   5  -6  13       3413.58       3317.28       162.56 o                         
   5  -6  14       1091.08        868.41        88.94 o                         
   5  -6  15      13243.47      13237.73       307.54 o                         
   5  -6  16        151.41        176.10        72.33 o                         
   5  -6  17       5903.70       5474.95       236.91 o                         
   5  -6  18       3520.73       2884.90       211.77 o                         
   5  -6  19        822.15        409.55       109.26 o                         
   5  -6  20        318.22        203.59       143.26 o                         
   5   6  21        435.80        192.13       113.23 o                         
   5   6  22        346.82        119.17       183.93 o                         
   5   6  23       1793.44        992.26       277.50 o                         
  -5   7  26       2654.28       2675.10       426.72 o                         
  -5   7  25        430.68         49.18       217.01 o                         
  -5   7  24       3359.60       3426.41       469.79 o                         
  -5   7  23       3517.47       3194.27       305.34 o                         
  -5   7  22       6694.27       7900.34       428.57 o                         
  -5   7  21        430.15        177.50        83.49 o                         
  -5   7  20       9110.91       8835.25       366.27 o                         
  -5   7  19       2128.15       2092.16       197.45 o                         
  -5   7  18      10804.58      10855.08       379.18 o                         
  -5   7  17       6802.77       6923.37       306.98 o                         
  -5   7  16        761.11        429.19       121.42 o                         
  -5  -7  15       6908.94       7014.91       292.31 o                         
  -5  -7  14      10653.01      10774.80       346.14 o                         
  -5   7  13      20807.29      20912.68       464.28 o                         
  -5   7  12        361.68        269.88        97.50 o                         
  -5   7  11       3102.88       3133.29       189.93 o                         
  -5   7  10      18908.80      19296.81       357.18 o                         
  -5   7   9      17592.09      18421.78       274.14 o                         
  -5   7   8       4321.40       4211.85       175.31 o                         
  -5   7   7      17600.76      17847.42       264.66 o                         
   5   7  -6      13247.87      13659.35       235.10 o                         
   5   7  -5      47500.18      48993.21       429.46 o                         
  -5   7   4      11842.09      11939.88       203.29 o                         
   5   7  -3       4874.27       4689.16       138.15 o                         
   5   7  -2       7791.17       7836.76       197.13 o                         
   5   7  -1      12850.47      12234.06       226.65 o                         
  -5  -7   0       3032.84       2410.51       126.06 o                         
   5   7   1      17795.30      17422.10       291.20 o                         
   5   7   2       2402.19       2031.42       109.50 o                         
   5   7   3      28874.24      28382.93       350.29 o                         
  -5   7  -4      13663.48      13858.46       212.04 o                         
   5   7   5       3211.32       3122.19       164.02 o                         
   5   7   6       4571.93       4708.12       241.92 o                         
   5  -7   7        638.63        650.42       114.77 o                         
   5  -7   8       1963.72       1682.96       218.52 o                         
   5  -7   9       6327.54       6212.01       283.97 o                         
   5   7  10      22802.14      23924.75       451.58 o                         
   5   7  11       2776.12       2912.27       165.54 o                         
   5   7  12       3894.51       3699.16       171.82 o                         
   5  -7  13       2020.23       1847.46       135.25 o                         
   5  -7  14      13210.93      13596.69       317.78 o                         
   5  -7  15       4762.41       4586.90       200.58 o                         
   5  -7  16      11600.74      12016.94       310.29 o                         
   5  -7  17        274.13        498.31        98.44 o                         
   5  -7  18      34695.42      36416.48       605.83 o                         
   5  -7  19       2669.56       2429.52       209.01 o                         
   5  -7  20        742.27        536.35       157.34 o                         
   5   7  21       1722.27       1093.40       355.54 o                         
   5   7  22       6688.02       5030.60       612.39 o                         
  -5  -8  22      16618.98      16884.67       986.08 o                         
  -5   8  21      10467.64      10439.74       495.18 o                         
  -5   8  20       1719.40       1436.66       225.08 o                         
  -5   8  19       1902.35       1544.57       221.03 o                         
  -5   8  18      15723.49      15783.18       568.98 o                         
  -5   8  17       1292.66        985.82       190.93 o                         
  -5   8  16      12612.91      13051.23       492.49 o                         
  -5   8  15       1810.64       1844.69       212.49 o                         
  -5   8  14      24803.60      25908.52       661.40 o                         
  -5   8  13      13605.07      13796.55       484.48 o                         
  -5   8  12       1547.18       1280.99       185.53 o                         
  -5   8  11       1238.54       1185.71       169.64 o                         
  -5   8  10      14112.78      14455.29       469.51 o                         
  -5   8   9        816.61        682.36       137.48 o                         
  -5   8   8       5448.84       5330.33       287.24 o                         
  -5   8   7       3061.12       2841.10       218.37 o                         
  -5   8   6       4245.38       4360.76       208.71 o                         
  -5   8   5       2960.40       2858.91       217.35 o                         
  -5   8   4      14201.34      13780.92       431.21 o                         
  -5   8   3       1142.90        681.44       123.01 o                         
  -5   8   2        954.15         89.03       103.10 o                         
  -5  -8   1       4510.80       4238.24       194.91 o                         
  -5  -8   0      10204.66       9903.69       315.49 o                         
  -5  -8  -1       4166.89       3965.47       215.11 o                         
  -5   8  -2      13458.08      13153.89       324.78 o                         
  -5  -8  -3       3515.31       3473.49       230.91 o                         
   5  -8   4      30723.02      31333.09       621.77 o                         
   5  -8   5       2936.81       2653.37       283.08 o                         
   5  -8   6       4968.93       4850.14       361.61 o                         
   5   8   7       5568.77       5481.47       272.67 o                         
   5   8   8       8722.72       8546.85       334.57 o                         
   5  -8   9       3563.87       3547.72       238.56 o                         
   5  -8  10      33804.55      35135.36       676.87 o                         
   5  -8  11       9623.36      10098.62       336.23 o                         
   5  -8  12      17782.59      18489.96       410.19 o                         
   5  -8  13       3506.83       3245.81       196.44 o                         
   5  -8  14       6544.31       6592.89       300.15 o                         
   5  -8  15       1318.48       1420.98       189.97 o                         
   5  -8  16        334.42        151.99       123.53 o                         
   5  -8  17       1917.81       1847.48       272.55 o                         
   5  -8  18      18352.55      20773.78      1060.75 o                         
  -5  -9  18       2153.28       2375.83       410.44 o                         
  -5  -9  17       5504.77       5554.54       578.99 o                         
  -5  -9  16       1593.10       1603.56       345.22 o                         
  -5  -9  15      10417.07      11910.57       795.23 o                         
  -5  -9  14       5141.60       5982.75       570.08 o                         
  -5  -9  13      17504.80      19332.32       980.47 o                         
  -5  -9  12       8389.00       8970.59       681.92 o                         
  -5  -9  11       5803.20       6032.64       572.07 o                         
  -5  -9  10       9438.73       9875.26       702.71 o                         
  -5  -9   9      19808.06      21925.11      1009.19 o                         
  -5  -9   8        333.72        282.05       151.66 o                         
  -5  -9   7      27044.80      31627.99       732.49 o                         
  -5  -9   6       9023.63      10275.06       438.59 o                         
  -5  -9   5      32724.81      36074.36      1248.45 o                         
  -5  -9   4      10804.05      11656.33       730.42 o                         
  -5  -9   3      11132.12      11075.70       670.96 o                         
  -5  -9   2      10279.26       8881.96       595.45 o                         
  -5  -9   1      14490.83      14556.11       740.39 o                         
  -5  -9   0       3716.03       3972.41       317.49 o                         
  -5  -9  -1      26664.30      27305.10       748.34 o                         
  -5  -9  -2      10139.63      10374.01       401.01 o                         
  -5  -9  -3      14895.47      15080.31       471.24 o                         
   5  -9   4        606.76        607.15       135.55 o                         
   5  -9   5       5196.40       4671.76       381.60 o                         
   5  -9   6       4435.64       3907.03       348.83 o                         
   5  -9   7       1494.42       1561.48       245.99 o                         
   5  -9   8       1842.57       1627.67       255.07 o                         
   5  -9   9       7402.36       7536.57       472.51 o                         
   5  -9  10       7385.36       7362.11       374.76 o                         
   5  -9  11       1857.91       1584.05       260.89 o                         
   5  -9  12       2882.13       3133.12       325.13 o                         
  -5 -10  13       1809.15       1762.41       369.18 o                         
  -5 -10  12       1035.28       1343.51       337.95 o                         
  -5 -10  11       4881.21       5298.55       567.60 o                         
  -5 -10  10       1051.47        723.34       283.40 o                         
  -5 -10   9       5117.26       5735.87       359.23 o                         
  -5 -10   8        787.66        759.78       286.13 o                         
  -5 -10   7        101.09         97.11       180.37 o                         
  -5 -10   6        802.11        739.27       269.78 o                         
  -5 -10   5       1234.28       1467.89       170.32 o                         
  -5 -10   4       1914.49       1709.30       327.32 o                         
  -5 -10   3       8005.48       7352.12       591.03 o                         
  -5 -10   2         23.42         67.05       109.95 o                         
  -5 -10   1       3571.91       3510.70       418.84 o                         
  -5 -10   0       4458.71       4081.63       437.33 o                         
  -5 -10  -1       5810.98       5447.47       376.75 o                         
  -5 -10  -2        443.54        256.52       134.05 o                         
  -5 -10  -3         37.89          0.55       122.86 o                         
   5 -10   4       2891.80       3124.88       492.78 o                         
   5 -10   5      28877.29      31600.36      1343.33 o                         
  -5 -11   5       7773.44       7316.35       632.95 o                         
  -5 -11   4       3907.28       3910.76       474.25 o                         
  -5 -11   3       6266.02       6020.97       569.47 o                         
  -5 -11   2       4498.15       4498.48       493.44 o                         
  -5 -11   1       1880.17       2002.82       349.42 o                         
  -6   0  26       4761.92       4020.46       337.12 o                         
  -6   0  24       2372.73       1785.69       245.25 o                         
  -6   0  22      17576.98      16744.12       578.82 o                         
  -6   0  20      63733.18      63173.81      1091.27 o                         
  -6   0  18      75643.98      69717.52       298.83 o                         
  -6   0  16         71.34        128.61        37.84 o                         
  -6   0  14      36083.97      36659.20       272.53 o                         
  -6   0  12      33777.97      35934.82       289.56 o                         
  -6   0  10     179604.06     198740.95       709.71 o                         
  -6   0   8      26553.06      28003.74       221.35 o                         
  -6   0   6       7739.90       9242.73       171.69 o                         
   6   0  -4        254.48        -68.34        73.16 o                         
   6   0  -2      98685.48     107786.29       737.54 o                         
   6   0   0      68651.91      77621.22       353.67 o                         
  -6   0  -2       9007.38       9976.76       339.47 o                         
   6   0   4      25176.81      17869.69       386.19 o                         
  -6   0  -6       6160.27       6646.23       281.89 o                         
  -6   0  -8      35689.64      41238.03       659.87 o                         
   6   0  10      34407.65      40172.00       431.74 o                         
  -6   0 -12       8778.36      11155.10       240.89 o                         
   6   0  14       4050.75       4204.20       221.63 o                         
   6   0  16         50.02         17.65        94.36 o                         
   6   0  18      15795.58      16171.84       314.15 o                         
   6   0  20       1867.10       1953.62       133.66 o                         
   6   0  22       3769.91       4069.99       176.61 o                         
  -6  -1  27      22692.70      24567.67      1191.14 o                         
  -6  -1  26         23.25       -214.49       214.49 o                         
  -6  -1  25        124.07       -201.00       201.00 o                         
  -6  -1  24      18521.73      19867.29       983.66 o                         
  -6  -1  23        839.51        410.96       253.69 o                         
  -6  -1  22       3775.08       3894.38       468.06 o                         
  -6  -1  21        403.03        231.96       214.22 o                         
  -6  -1  20        176.52        121.52       158.50 o                         
  -6  -1  19      17813.58      19234.98       886.41 o                         
  -6  -1  18       6614.91       6583.24       524.49 o                         
  -6  -1  17       2603.67       2274.12       346.72 o                         
  -6  -1  16       5139.30       5297.42       462.14 o                         
  -6  -1  15       2093.14       1865.32       309.28 o                         
  -6  -1  14      21682.62      22036.08       873.55 o                         
  -6  -1  13      17093.10      17135.54       738.42 o                         
  -6  -1  12      11522.61      11183.22       597.02 o                         
  -6  -1  11       3695.10       4342.49       381.53 o                         
  -6  -1  10      22936.08      24417.75       835.70 o                         
  -6  -1   9      12861.33      12540.84       262.42 o                         
  -6  -1   8       7760.12       7198.63       188.60 o                         
  -6  -1   7      13018.71       9923.47       147.45 o                         
  -6  -1   7      15636.32      15452.92       244.12 o                         
  -6  -1   6      33978.02      31676.63       310.36 o                         
   6  -1  -5      25529.27      25014.62       515.67 o                         
   6  -1  -4      38527.14      37374.37       446.42 o                         
   6  -1  -3      44964.73      44468.21       426.27 o                         
   6  -1  -2       9749.86       9575.21       201.71 o                         
   6  -1  -1      13227.68      12888.84       227.35 o                         
  -6  -1   0      22289.44      20807.69       324.81 o                         
  -6   1   0      26110.95      25930.72       309.14 o                         
  -6  -1  -1       6421.94       5938.43       157.48 o                         
   6  -1   1      12236.98      12299.89       389.21 o                         
   6  -1   2      17088.33      16870.43       457.16 o                         
   6  -1   3       2037.53       1590.17        81.09 o                         
   6  -1   4      20722.92      19574.90       250.28 o                         
   6   1   5      60927.65      44073.20       384.81 o                         
  -6  -1  -5      63078.62      61379.39       444.47 o                         
   6  -1   6      12621.20      12215.53       412.60 o                         
   6  -1   7       2057.38       2040.21       196.86 o                         
   6   1   8       9501.04       9481.71       311.43 o                         
   6   1   9       3995.77       4267.47       223.44 o                         
   6   1  10        371.65        172.83        95.56 o                         
  -6  -1 -11      14839.92      14813.61       333.34 o                         
  -6  -1 -12       1569.13       1264.36       127.70 o                         
   6  -1  13      16630.00      16848.99       429.52 o                         
   6  -1  14      37783.34      39253.78       672.74 o                         
   6  -1  15        465.31        493.47       122.34 o                         
   6  -1  16       2062.78       2087.25       190.43 o                         
   6  -1  17       4265.64       3895.72       220.98 o                         
   6  -1  18       1680.62       1606.88       165.70 o                         
   6  -1  19      29428.04      30968.07       583.75 o                         
   6  -1  20        666.86        367.16       115.93 o                         
   6  -1  21         32.07         13.06       122.79 o                         
   6  -1  22      26165.71      27917.09       742.32 o                         
   6  -1  23        324.47       -208.57       208.57 o                         
   6  -1  24       7681.15       6990.38       596.74 o                         
  -6   2  27       1428.07        797.87       259.82 o                         
  -6   2  26       1588.42        883.70       256.34 o                         
  -6   2  25       4480.59       3905.24       364.57 o                         
  -6   2  24       2584.94       3031.41       299.85 o                         
  -6   2  23      23542.42      26007.93       769.53 o                         
  -6   2  22       3477.45       3579.10       319.73 o                         
  -6   2  21       3378.71       2963.31       289.10 o                         
  -6   2  20       8544.12       9086.78       449.26 o                         
  -6   2  19         51.46        -13.34       120.45 o                         
  -6   2  18       8718.96       9218.27       417.24 o                         
  -6   2  17      16090.16      16540.71       557.09 o                         
  -6   2  16       5611.28       5900.11       340.61 o                         
  -6   2  15      34550.19      34838.11       758.89 o                         
  -6   2  14       9211.01       9402.64       402.97 o                         
  -6   2  13       8595.87       8674.16       373.25 o                         
  -6   2  12       7509.35       7278.34       234.30 o                         
  -6   2  11      18861.19      19459.04       355.26 o                         
  -6   2  10      32723.95      33148.28       433.87 o                         
  -6   2   9       5975.12       5974.74       188.05 o                         
  -6   2   8       6072.62       5589.51       124.18 o                         
  -6   2   7       4187.99       3727.85        94.75 o                         
  -6  -2   6       3189.48       2701.49        87.22 o                         
  -6   2   6       5845.39       5547.72       142.58 o                         
  -6   2   5       1128.71        903.88       104.41 o                         
   6  -2  -4       4439.48       3957.49       140.08 o                         
   6  -2  -3      98154.83      99049.84       601.35 o                         
   6  -2  -2      43947.29      44929.33       373.94 o                         
  -6   2   1       9698.18       9414.52       159.32 o                         
   6  -2   0       1902.33       1675.35       118.88 o                         
   6  -2   1      15564.28      15601.36       296.13 o                         
  -6  -2  -2       2435.48       2123.83        97.02 o                         
  -6  -2  -3      10023.62       9895.68       185.20 o                         
  -6  -2  -4       7703.16       7193.53       110.84 o                         
   6  -2   5     127459.10     122783.11       500.52 o                         
   6  -2   6      13981.98      13793.81       189.16 o                         
   6  -2   7      42030.30      42092.97       343.97 o                         
  -6   2  -8       3845.33       3737.15       240.96 o                         
  -6   2  -9      26776.91      27356.57       601.02 o                         
   6  -2  10       6371.78       6345.93       183.74 o                         
  -6   2 -11      23771.14      23638.83       311.36 o                         
   6  -2  12      10636.56      11003.47       265.12 o                         
   6  -2  13      47919.09      49093.32       544.60 o                         
   6  -2  14         90.41        193.91        78.40 o                         
   6  -2  15      28885.21      29808.31       456.70 o                         
   6  -2  16       9421.84      10340.32       394.95 o                         
   6   2  17       4394.58       4222.45       203.83 o                         
   6   2  18       4316.82       4190.72       245.69 o                         
   6   2  19      12242.52      12615.17       390.50 o                         
   6   2  20       2620.43       2392.97       206.47 o                         
   6   2  21       1900.56       1411.91       181.43 o                         
   6   2  22       4202.31       4593.33       279.62 o                         
   6  -2  23       4688.37       5264.48       505.87 o                         
  -6   3  27       4577.12       5076.07       387.75 o                         
  -6   3  26       9704.10      10453.86       550.76 o                         
  -6   3  25          8.34       -148.97       148.97 o                         
  -6   3  24      12874.31      13260.82       564.85 o                         
  -6   3  23       3477.39       3351.47       311.33 o                         
  -6   3  22       5774.98       6218.31       390.92 o                         
  -6   3  21      10262.62      10299.09       488.35 o                         
  -6   3  20       1231.20        849.28       195.54 o                         
  -6   3  19       8379.52       9180.46       425.69 o                         
  -6   3  18      44954.96      46435.93       920.43 o                         
  -6   3  17      16985.62      18313.71       574.69 o                         
  -6   3  16       1953.65       1836.45       216.13 o                         
  -6   3  15        593.68        450.12       112.21 o                         
  -6  -3  14      17214.67      17211.44       383.33 o                         
  -6   3  13       8405.77       8306.33       265.04 o                         
  -6   3  12       2919.24       2890.94       164.95 o                         
  -6   3  11       3746.72       3533.56       174.43 o                         
  -6   3  10      48979.97      48870.20       432.30 o                         
  -6   3   9      68833.17      67980.48       489.12 o                         
  -6   3   8      22119.63      22140.49       250.68 o                         
  -6   3   7       2787.47       2479.15        92.32 o                         
  -6   3   6      18058.01      17796.82       209.72 o                         
  -6   3   5      11447.35      11838.84       186.36 o                         
  -6   3   4      20462.32      21187.54       304.53 o                         
  -6   3   3       2635.88       2172.43       114.99 o                         
  -6   3   2       7319.27       7107.82       190.12 o                         
  -6  -3   1      66905.53      67746.03       683.36 o                         
  -6  -3   0      64387.62      64915.10       666.94 o                         
   6  -3   1       5936.75       5525.67       153.88 o                         
  -6  -3  -2        979.11        476.83        42.13 o                         
   6  -3   2       1441.99       1313.54        89.60 o                         
   6  -3   3       4274.75       4369.71       145.06 o                         
   6  -3   4      26284.65      26476.13       227.14 o                         
   6  -3   5       8691.37       8377.02       143.41 o                         
   6   3   6      14334.71      14267.63       196.32 o                         
   6   3   7      11839.21      11553.60       185.98 o                         
   6  -3   8      33110.09      33806.31       297.76 o                         
   6  -3   9       3059.70       2879.71       103.34 o                         
  -6   3 -10       2338.93       2087.57       122.31 o                         
  -6   3 -11       8351.45       8245.93       239.51 o                         
   6  -3  12       7068.43       7005.42       259.42 o                         
   6  -3  13       9812.41       9672.35       261.34 o                         
   6  -3  14      47324.04      49215.15       651.56 o                         
   6  -3  15        881.92        915.67       141.61 o                         
   6  -3  16       3495.91       3156.19       189.98 o                         
   6   3  17       2477.68       2543.61       197.45 o                         
   6   3  18       5952.13       6447.19       287.94 o                         
   6   3  19      13498.76      14178.95       416.39 o                         
   6   3  20          8.12         85.16       118.46 o                         
   6   3  21       2391.80       2096.33       213.53 o                         
   6   3  22      25186.88      27160.84       602.37 o                         
  -6   4  26       9723.29       9631.69       525.07 o                         
  -6   4  25       4319.21       4308.51       370.75 o                         
  -6   4  24       3781.72       3499.63       329.59 o                         
  -6   4  23       1881.64       1812.19       236.72 o                         
  -6   4  22       6605.01       6629.09       401.77 o                         
  -6   4  21       1747.86       1308.01       216.63 o                         
  -6   4  20      12160.67      13146.43       511.09 o                         
  -6   4  19       1866.13       2179.39       242.12 o                         
  -6   4  18      35817.67      37608.82       817.12 o                         
  -6   4  17       3126.70       2809.68       257.37 o                         
  -6  -4  16       2252.38       2004.86       218.70 o                         
  -6   4  15       4922.57       4573.71       299.81 o                         
  -6   4  14      17288.84      17842.32       422.51 o                         
  -6   4  13       3319.26       2874.20       152.03 o                         
  -6   4  12       7645.22       7939.84       231.48 o                         
  -6   4  11      13754.59      13648.16       332.89 o                         
  -6   4  10      32240.62      32835.44       488.46 o                         
  -6   4   9        414.07        345.09        69.08 o                         
  -6   4   8       1097.83       1034.11        87.07 o                         
  -6  -4   7       6509.38       6578.21       145.30 o                         
  -6  -4   6       6199.73       5909.36       141.00 o                         
  -6  -4   5       3630.80       3290.96       109.26 o                         
  -6  -4   4        814.04        620.85        92.48 o                         
  -6   4   3      14397.84      14815.05       273.67 o                         
  -6  -4   2       5416.63       5211.79       215.08 o                         
  -6  -4   1       4419.20       4056.25       192.90 o                         
  -6  -4   0      15671.18      14862.67       287.64 o                         
  -6  -4  -1       7922.52       7278.22       211.75 o                         
  -6  -4  -2       3251.38       2921.47        77.61 o                         
  -6  -4  -3       2563.46       1987.47        83.49 o                         
   6   4   3       2677.48       2711.41       102.09 o                         
   6  -4   4        957.33        800.27        59.08 o                         
   6   4   5       6976.65       6931.80       147.04 o                         
   6   4   6       8084.99       8036.53       164.47 o                         
   6  -4   7      20711.63      21349.08       287.77 o                         
   6  -4   8      16914.82      16748.39       261.28 o                         
  -6   4  -9      11419.78      11536.39       213.10 o                         
  -6   4 -10      11963.82      12531.68       262.57 o                         
   6  -4  11        507.39        410.35       100.55 o                         
   6  -4  12        726.14        582.10       101.79 o                         
   6  -4  13       8336.09       8230.35       307.44 o                         
   6  -4  14       5430.09       5629.29       249.33 o                         
   6  -4  15      25930.02      28216.71       473.16 o                         
   6   4  16       3668.93       3474.37       167.86 o                         
   6   4  17      10923.24      10953.37       317.43 o                         
   6   4  18       6331.62       6026.97       285.47 o                         
   6   4  19       3009.66       2978.28       234.21 o                         
   6   4  20       6754.88       6891.07       322.60 o                         
   6   4  21       6862.71       6991.61       412.50 o                         
  -6   5  26      15348.86      16948.94       644.12 o                         
  -6   5  25       1409.68        921.33       245.40 o                         
  -6   5  24        842.72        134.26       152.04 o                         
  -6   5  23       1001.44        446.16       184.24 o                         
  -6   5  22        403.55        303.17       158.12 o                         
  -6   5  21       4283.08       4078.92       317.59 o                         
  -6   5  20       2290.00       2228.17       234.29 o                         
  -6   5  19       1355.26       1498.50       200.03 o                         
  -6   5  18      26363.63      27714.28       684.46 o                         
  -6   5  17       1895.28       1767.44       219.01 o                         
  -6   5  16        478.49         -6.32       133.00 o                         
  -6   5  15        284.86        135.98        69.38 o                         
  -6   5  14       4280.33       4017.55       176.80 o                         
  -6   5  13      15991.79      15995.44       315.64 o                         
  -6   5  12      26304.82      26728.53       391.94 o                         
  -6   5  11          9.95         -6.37        62.29 o                         
  -6   5  10      16100.55      16432.41       304.21 o                         
  -6   5   9      10020.76       9558.78       203.50 o                         
  -6  -5   8       1840.40       1594.72        85.20 o                         
  -6  -5   7       1852.50       1787.39        90.20 o                         
  -6  -5   6      13411.54      12818.31       205.62 o                         
  -6  -5   5      16554.96      16404.33       239.61 o                         
  -6  -5   4      39464.33      38447.00       317.73 o                         
   6   5  -3       2653.80       1943.75        70.16 o                         
  -6  -5   3       2991.73       2218.86       165.10 o                         
  -6   5   2       2378.40       1639.53       203.16 o                         
  -6   5   1      10481.98       9791.89       372.43 o                         
  -6   5   0       9449.90       9027.89       278.88 o                         
  -6   5  -1       5235.49       5004.32       213.91 o                         
  -6  -5  -2       8655.11       8292.11       183.86 o                         
  -6  -5  -3       3342.49       3265.22       117.24 o                         
   6   5   4      10757.66      10622.44       241.56 o                         
   6   5   5       7057.05       7027.12       199.99 o                         
   6  -5   6         43.60         46.52        56.40 o                         
   6  -5   7       4765.74       4887.16       189.61 o                         
  -6   5  -8      20604.25      21257.40       339.85 o                         
  -6   5  -9       4123.03       3993.02       187.50 o                         
   6  -5  10       1009.09       1063.50       136.39 o                         
   6  -5  11        973.77        974.89       131.75 o                         
   6  -5  12       1585.28       1385.38       151.00 o                         
   6  -5  13       7477.23       7882.14       304.93 o                         
   6  -5  14        514.48        643.00       111.85 o                         
   6  -5  15       4166.01       3962.47       181.16 o                         
   6   5  16      14828.13      15103.74       320.42 o                         
   6   5  17       1249.98       1520.67       152.28 o                         
   6  -5  18        224.76        161.16       161.19 o                         
   6   5  19       3048.30       2868.07       232.20 o                         
   6   5  20       5433.81       5297.70       348.49 o                         
   6   5  21       3015.03       2588.80       284.65 o                         
  -6   6  25       3186.56       3337.94       317.75 o                         
  -6   6  24       3726.56       3358.27       307.74 o                         
  -6   6  23       5842.29       5697.95       373.69 o                         
  -6   6  22       7614.62       7047.40       408.23 o                         
  -6   6  21       3032.56       2826.91       277.97 o                         
  -6   6  20        679.76         95.88       157.83 o                         
  -6   6  19       8863.60       9089.87       332.03 o                         
  -6   6  18       3912.97       3495.45       225.34 o                         
  -6   6  17       2649.25       2344.96       193.03 o                         
  -6   6  16        890.15        798.30       126.64 o                         
  -6   6  15       3406.06       3647.81       207.33 o                         
  -6   6  14      15799.60      16514.81       396.79 o                         
  -6   6  13       1406.78       1629.06       146.51 o                         
  -6   6  12       3423.08       2952.31       188.53 o                         
  -6   6  11       7592.48       7435.44       207.98 o                         
  -6   6  10      10743.87      10532.67       230.88 o                         
  -6   6   9       1356.46       1321.25        92.09 o                         
   6   6  -8       2400.60       2095.05       102.94 o                         
  -6   6   7       3165.15       3122.31       181.39 o                         
  -6   6   6      21852.48      22616.48       431.74 o                         
  -6   6   5       1157.32        633.07       109.81 o                         
  -6   6   4       6548.94       5722.39       298.61 o                         
  -6   6   3       3505.83       2960.74       229.87 o                         
  -6   6   2      13650.41      13164.28       409.25 o                         
  -6   6   1       2060.25       1467.78       184.62 o                         
  -6   6   0        415.89         72.57        73.21 o                         
  -6   6  -1      14240.62      14754.96       363.68 o                         
  -6  -6  -2      13928.32      13162.86       253.79 o                         
  -6  -6  -3       8108.89       7750.62       198.66 o                         
   6  -6   4       5404.01       5417.32       233.30 o                         
   6  -6   5      17332.11      17602.20       343.76 o                         
  -6  -6  -6       6947.30       7122.22       231.79 o                         
  -6   6  -7       5010.63       4803.30       196.16 o                         
   6  -6   8       6153.04       6629.59       270.16 o                         
   6  -6   9      13402.58      14068.33       402.23 o                         
   6  -6  10       3200.33       2982.81       208.12 o                         
   6  -6  11       4748.02       5362.52       263.94 o                         
   6  -6  12       2458.86       2714.43       177.64 o                         
   6   6  13      17519.98      19422.04       325.54 o                         
   6   6  14       2112.53       1846.99       130.44 o                         
   6  -6  15       3234.68       3259.60       173.02 o                         
   6  -6  16      10648.40      10830.69       283.01 o                         
   6   6  17       1531.88       1621.19       178.11 o                         
   6   6  18       1072.34        744.45       154.12 o                         
   6   6  19        984.51        410.14       111.13 o                         
   6   6  20       1550.95       1411.13       192.46 o                         
   6  -6  21       6445.09       6205.51       583.16 o                         
  -6   7  24       1306.69       1003.15       211.68 o                         
  -6   7  23       1330.19       1038.15       199.71 o                         
  -6   7  22       5398.04       4757.18       323.79 o                         
  -6   7  21       5846.41       6415.29       297.75 o                         
  -6   7  20        262.30        130.95        96.60 o                         
  -6   7  19       1325.12       1106.73       160.91 o                         
  -6   7  18       3144.25       2446.10       204.61 o                         
  -6   7  17       4226.93       3742.47       220.42 o                         
  -6   7  16       3189.53       2852.55       198.14 o                         
  -6   7  15       1535.76       1369.83       152.17 o                         
  -6   7  14       4318.34       4184.51       224.15 o                         
  -6   7  13       6313.04       6197.67       258.91 o                         
  -6   7  12       2737.33       2745.20       185.03 o                         
  -6   7  11        249.47        255.21        97.94 o                         
  -6   7  10       1787.84       1647.35       148.09 o                         
  -6   7   9      19882.54      21475.35       442.41 o                         
  -6   7   8       2937.63       2997.67       181.12 o                         
  -6   7   7        643.01        533.30       104.59 o                         
  -6   7   6         41.74        -33.89        77.19 o                         
  -6   7   5       2610.41       2574.82       175.60 o                         
  -6   7   4      13319.62      14180.11       426.31 o                         
  -6   7   3        682.51        321.12        94.47 o                         
  -6   7   2        122.05       -102.46       102.46 o                         
  -6   7   1      19718.01      19857.64       491.23 o                         
  -6  -7   0       1832.74       1848.07       124.03 o                         
  -6  -7  -1         14.53        -58.44        58.44 o                         
  -6  -7  -2       3045.61       2736.86       139.77 o                         
   6  -7   3       1630.02       1543.19       146.67 o                         
   6  -7   4      10452.44      10782.62       322.58 o                         
  -6   7  -5       6657.51       6637.80       228.87 o                         
   6  -7   6        246.42         55.97        92.13 o                         
   6  -7   7       4822.29       4637.36       307.10 o                         
   6  -7   8       1694.22       1629.27       210.77 o                         
   6  -7   9       2136.94       2053.04       191.41 o                         
   6  -7  10       8653.34       9768.66       356.28 o                         
   6   7  11       2554.51       2073.21       143.83 o                         
   6   7  12       1403.52       1388.13       117.52 o                         
   6   7  13       6787.21       7321.83       216.48 o                         
   6  -7  14       2107.75       2016.33       161.74 o                         
   6  -7  15        110.53          6.22        93.90 o                         
   6  -7  16       1035.63        845.66       134.62 o                         
   6   7  17       2970.74       2815.65       273.84 o                         
   6   7  18       5603.89       5597.68       363.50 o                         
   6   7  19       1536.98        347.42       277.25 o                         
  -6  -8  21        920.41       1554.23       323.97 o                         
  -6  -8  20       3589.07       3303.78       430.53 o                         
  -6   8  19       4144.07       4157.66       299.81 o                         
  -6   8  18        303.35        278.28       137.60 o                         
  -6   8  17       5189.79       4359.23       289.72 o                         
  -6   8  16       1309.81       1436.53       190.56 o                         
  -6   8  15       8544.37       8502.70       384.36 o                         
  -6   8  14       2592.10       2236.70       216.87 o                         
  -6   8  13       1779.73       1824.07       197.15 o                         
  -6   8  12       2136.48       2166.44       211.30 o                         
  -6   8  11       2902.51       3116.62       237.81 o                         
  -6   8  10       2632.99       2313.22       209.39 o                         
  -6   8   9       2227.25       2284.91       208.63 o                         
  -6   8   8        656.92        505.04       138.39 o                         
  -6   8   7      19575.82      20152.42       537.85 o                         
  -6   8   6       3879.44       4201.22       262.67 o                         
  -6   8   5        764.04        328.33       120.17 o                         
  -6   8   3       2405.43       2122.48       280.68 o                         
  -6  -8   2      13563.89      13171.46       389.97 o                         
  -6  -8   1        163.84        -82.50        82.50 o                         
  -6  -8   0        174.95         45.45        99.63 o                         
  -6  -8  -1      21819.62      22534.77       441.05 o                         
  -6  -8  -2       3751.14       3784.63       189.82 o                         
  -6   8  -3        121.93         17.36        78.92 o                         
   6  -8   4       2064.57       1923.40       351.07 o                         
   6  -8   5        791.73        438.85       165.59 o                         
   6  -8   6      11849.14      12535.71       503.11 o                         
   6  -8   7       1069.01       1039.00       192.78 o                         
   6  -8   8        642.25        633.37       169.19 o                         
   6   8   9      14620.26      15628.77       401.32 o                         
   6   8  10       1777.34       1840.54       184.99 o                         
   6   8  11        327.64        306.72       120.18 o                         
   6  -8  12       4623.53       4885.25       259.43 o                         
   6  -8  13        654.24        793.24       144.89 o                         
   6  -8  14       2741.72       2731.88       220.25 o                         
   6  -8  15        814.47        959.89       199.72 o                         
   6  -8  16        876.68        795.40       255.34 o                         
  -6  -9  18       5386.27       5131.34       536.29 o                         
  -6  -9  17       1474.82       1352.73       310.66 o                         
  -6  -9  16        850.02        840.58       276.91 o                         
  -6  -9  15       2763.09       3037.28       416.25 o                         
  -6  -9  14       1991.25       2159.57       350.02 o                         
  -6  -9  13       2166.06       2102.66       354.06 o                         
  -6  -9  12        296.55        243.12       200.85 o                         
  -6  -9  11       1521.05       1553.80       311.01 o                         
  -6  -9  10       3901.03       4072.35       452.02 o                         
  -6  -9   9       3216.94       3356.57       422.32 o                         
  -6  -9   8        817.74        703.17       240.65 o                         
  -6  -9   7       3784.45       4048.93       441.82 o                         
  -6  -9   3      11042.24       9890.98       535.81 o                         
  -6  -9   2       2280.51       2123.83       263.27 o                         
  -6  -9   1       1365.61       1280.26       236.60 o                         
  -6  -9   0       2226.32       2307.18       272.43 o                         
   6  -9   2       1745.99       1201.88       322.94 o                         
   6  -9   3       1173.28        760.26       208.99 o                         
   6  -9   4       2163.14       1997.84       392.63 o                         
   6  -9   5       9364.89       9860.93       710.27 o                         
   6  -9   6        340.83        168.55       147.88 o                         
   6  -9   7        344.33        553.73       165.76 o                         
   6  -9   8       4127.60       3971.92       329.62 o                         
   6  -9   9       3432.25       3161.88       458.19 o                         
   6  -9  10       2183.32       2182.37       408.97 o                         
  -6 -10  13        902.66       1130.97       296.73 o                         
  -6 -10  12       8821.62       8828.83       686.04 o                         
  -6 -10  11       1041.96       1463.87       323.50 o                         
  -6 -10  10       1146.41       1072.00       300.14 o                         
  -6 -10   9        273.99        125.70       146.82 o                         
  -6 -10   8       1647.27       2495.82       390.01 o                         
  -6 -10   5        732.79        587.38       217.46 o                         
  -6 -10   4       1953.14       2293.13       310.07 o                         
  -7   0  25        342.33        -87.20       206.46 o                         
  -7   0  23       1885.04       1851.54       335.68 o                         
  -7   0  21       9092.20       9179.59       590.61 o                         
  -7   0  19       3720.79       3302.53       390.17 o                         
  -7   0  17       1383.48       1491.73       296.97 o                         
  -7   0  15       3021.60       2769.94       146.09 o                         
  -7   0  13       5097.18       4746.21       195.14 o                         
  -7   0  11       7584.72       6934.90       243.75 o                         
  -7   0   9       8381.01       5624.71       127.98 o                         
  -7   0   9      10010.92      10488.33       484.97 o                         
  -7   0   7        831.84        340.94       190.46 o                         
   7   0  -5       7558.00       7718.37       277.01 o                         
  -7   0   3      17010.16      16135.08       394.60 o                         
  -7   0   3      20022.10      19494.29       616.37 o                         
  -7   0   1       9125.61       8286.52       260.35 o                         
  -7   0   1      10177.77      10145.98       451.91 o                         
  -7   0  -1       1000.16        632.85       189.06 o                         
  -7   0  -3      10689.03      11246.55       481.51 o                         
  -7   0  -5      13475.43      13358.67       521.20 o                         
   7   0   7        286.57        226.39        49.85 o                         
  -7   0  -7       1180.13       1171.62       215.88 o                         
  -7   0  -9      10483.59      10337.42       487.87 o                         
  -7   0 -11       2435.13       2008.73       176.03 o                         
   7   0  13       9777.75       9636.55       427.33 o                         
   7   0  15      16576.23      16801.39       576.86 o                         
   7   0  17       9155.92       9095.84       447.38 o                         
   7   0  19        620.64        264.91       146.96 o                         
   7   0  21       6997.34       7517.73       505.45 o                         
   7   0  23      31397.68      33855.66      1056.98 o                         
  -7  -1  25       3404.70       4646.33       508.85 o                         
  -7  -1  24       8941.35       9081.77       651.07 o                         
  -7  -1  23       2727.68       5081.01       467.34 o                         
  -7  -1  22      18849.47      21563.63       899.19 o                         
  -7  -1  21         47.60         51.14       272.36 o                         
  -7  -1  20       2526.95       2854.63       371.52 o                         
  -7  -1  19       5903.10       9389.04       552.65 o                         
  -7  -1  18      22065.51      24169.12       874.11 o                         
  -7  -1  17       5872.36       8033.48       528.74 o                         
  -7  -1  16      14423.32      14410.55       341.91 o                         
  -7  -1  15       1860.37       3997.84       360.50 o                         
  -7  -1  14      16610.55      17225.04       680.64 o                         
  -7   1  13        760.49        546.79        99.98 o                         
  -7  -1  13       1060.95       2964.54       307.89 o                         
  -7   1  12      13107.56      11748.49       319.49 o                         
  -7  -1  12      13734.25      14820.71       603.21 o                         
  -7   1  11      16078.11      13855.86       320.42 o                         
  -7  -1  11      16827.61      17384.91       635.73 o                         
  -7   1  10      21192.47      18754.66       343.04 o                         
  -7  -1  10      27923.84      27913.55       802.79 o                         
  -7   1   9        378.35        300.13        60.34 o                         
  -7  -1   9       1830.35       2269.35       169.51 o                         
  -7   1   8       2695.57       2021.26        93.47 o                         
   7  -1  -8       3965.19       4426.66       215.54 o                         
   7  -1  -7       1205.72       1136.34       138.69 o                         
   7  -1  -6       1143.01       1167.28       146.82 o                         
  -7   1   5       5834.81       5498.21       269.30 o                         
   7  -1  -5       6017.62       6909.25       269.61 o                         
  -7   1   4      29835.16      28958.09       582.77 o                         
   7  -1  -4      31966.49      33028.34       539.01 o                         
  -7   1   3      20734.75      20429.80       477.46 o                         
   7  -1  -3      24406.18      25181.08       484.82 o                         
  -7   1   2      12036.88      11963.63       356.72 o                         
   7  -1  -2      17319.69      17151.35       403.89 o                         
  -7  -1   1       1032.44        940.08        72.33 o                         
   7  -1  -1       2065.58       1560.72       170.58 o                         
  -7  -1   0       5564.26       4486.18       161.21 o                         
   7  -1   0       5592.18       5677.27       258.32 o                         
   7  -1   1       3243.81       3277.17       212.50 o                         
   7  -1   2       7647.57       7482.71       285.20 o                         
   7  -1   3       8267.36       9926.87       327.44 o                         
   7  -1   4      41768.50      42623.74       659.51 o                         
   7  -1   5       4233.07       3299.06       116.09 o                         
  -7  -1  -5       7079.99       6660.40       398.03 o                         
   7  -1   6       3539.33       3002.58       128.18 o                         
  -7  -1  -6       5860.25       5871.07       374.57 o                         
   7  -1   7       1696.87       1462.14       108.85 o                         
  -7  -1  -7       1831.56       5963.34       379.43 o                         
   7  -1   8      24961.86      22265.98       400.53 o                         
   7   1   8      27120.45      27948.96       472.48 o                         
   7   1   9       6611.32       6923.75       257.71 o                         
   7   1  10       9313.82       9423.63       300.97 o                         
  -7  -1 -11       3347.27       4440.94       182.85 o                         
  -7  -1 -12      27043.28      28216.95       418.23 o                         
   7  -1  13       1090.02       1252.55       143.62 o                         
   7  -1  14        542.49        574.49       123.06 o                         
   7  -1  15         31.09        164.77       121.97 o                         
   7  -1  16      21316.05      22510.42       474.59 o                         
   7  -1  17       5370.52       5587.05       270.75 o                         
   7  -1  18       1910.71       1939.85       165.52 o                         
   7  -1  19       1675.03       1942.90       171.60 o                         
   7  -1  20       4403.21       4287.54       425.80 o                         
   7  -1  20       5213.24       5468.53       296.33 o                         
   7  -1  21        698.83        531.99       170.00 o                         
   7  -1  22        327.28        618.74       241.28 o                         
   7  -1  23        444.16        199.17       196.60 o                         
  -7   2  25       3646.08       4113.32       335.42 o                         
  -7   2  24       4967.27       4986.77       349.37 o                         
  -7   2  23        324.93        -17.51       194.45 o                         
  -7   2  22        404.15        421.69       169.50 o                         
  -7   2  21       2699.54       3722.51       282.09 o                         
  -7   2  20       6497.56       7978.21       387.79 o                         
  -7   2  19       6956.97       6515.45       355.72 o                         
  -7   2  18       1664.73       3751.63       270.52 o                         
  -7   2  17      19285.21      20283.13       542.29 o                         
  -7   2  16       6489.77       6647.77       329.32 o                         
  -7   2  15        183.42        266.11        98.72 o                         
  -7   2  15        186.85        658.78       145.18 o                         
  -7   2  14        553.53        528.96       112.24 o                         
  -7   2  14        576.86        582.38       144.78 o                         
  -7   2  13        881.08        900.48       122.59 o                         
  -7   2  13        918.51       2815.18       208.10 o                         
  -7   2  12      15456.97      14607.08       388.96 o                         
  -7   2  12      18626.72      18863.46       470.66 o                         
  -7   2  11       2348.87       2112.85       155.18 o                         
  -7   2  11       3369.50       3948.54       237.59 o                         
  -7  -2  10       7834.69       6224.71       142.99 o                         
  -7   2  10       7852.17       9459.00       336.55 o                         
  -7   2   9      27567.61      21654.96       254.72 o                         
  -7   2   9      29076.51      32377.39       600.32 o                         
  -7   2   8      20844.02      19421.90       360.20 o                         
  -7   2   8      20869.64      20696.03       474.84 o                         
  -7   2   7        561.07        502.73       117.28 o                         
   7  -2  -7        605.26        373.04       105.81 o                         
  -7   2   6       2081.42       2340.55       203.05 o                         
   7  -2  -6       3850.53       3306.21       175.91 o                         
  -7   2   5        653.79        478.26       112.46 o                         
   7  -2  -5       2201.79       2234.26       155.40 o                         
  -7   2   4       8788.19       8068.64       337.27 o                         
   7  -2  -4      12432.25      12852.90       296.67 o                         
  -7   2   3        538.68        655.34       116.14 o                         
   7  -2  -3        634.06        684.50       116.68 o                         
  -7   2   2      20580.16      19981.05       492.45 o                         
   7  -2  -2      22136.26      21721.47       375.11 o                         
  -7   2   1       8742.42       8906.16       326.23 o                         
   7  -2  -1       8858.18       8596.29       250.14 o                         
   7  -2   0      10359.73       9769.39       263.44 o                         
  -7  -2  -1        249.59        142.43        29.29 o                         
   7  -2   1        348.94         20.73        94.94 o                         
   7  -2   2       3835.50       3996.02       186.59 o                         
   7  -2   3      13402.95      13550.20       307.97 o                         
   7  -2   4         98.63        131.13        59.71 o                         
   7  -2   4       1485.89       1992.87       154.65 o                         
   7  -2   5       5764.13       5041.58       194.96 o                         
   7  -2   5       6180.03       6697.73       231.35 o                         
   7  -2   6      17901.44      17164.74       364.41 o                         
   7  -2   6      20638.36      21222.03       388.28 o                         
   7  -2   7        211.38        200.58        72.99 o                         
   7  -2   7        367.39        408.34        82.72 o                         
   7  -2   8        131.73         88.68        70.84 o                         
   7  -2   8        229.75        253.04        73.27 o                         
   7  -2   9         19.39        -29.29        62.41 o                         
   7  -2   9         51.87        284.90        77.96 o                         
   7  -2  10       5317.50       4881.12       244.00 o                         
   7   2  10       6299.89       6550.61       213.20 o                         
  -7   2 -11      12573.53      12713.32       296.60 o                         
  -7   2 -12       2265.11       2483.73       150.06 o                         
   7  -2  13       4478.78       4730.24       227.39 o                         
   7  -2  14       4666.14       4585.30       234.27 o                         
   7  -2  15       6492.16       7148.29       283.83 o                         
   7  -2  16        938.43        993.92       149.18 o                         
   7  -2  17        302.96       1471.50       173.24 o                         
   7   2  18      19715.65      20519.16       372.08 o                         
   7   2  19       3624.81       3616.03       219.11 o                         
   7  -2  20       1421.43       1686.84       284.41 o                         
   7  -2  21        929.49        578.47       224.46 o                         
  -7  -3  25       3324.78       3894.40       468.38 o                         
  -7   3  24       1195.76       1087.27       236.49 o                         
  -7   3  23       2097.44       1641.48       250.95 o                         
  -7   3  22        456.06        144.41       161.69 o                         
  -7   3  21       2764.90       3521.87       271.97 o                         
  -7   3  20       3881.01       5443.10       318.90 o                         
  -7   3  19       8308.75       8301.20       388.20 o                         
  -7   3  18       3405.08       4379.15       285.13 o                         
  -7   3  17       6443.72       6884.11       341.43 o                         
  -7   3  16          1.01        -85.07        85.07 o                         
  -7   3  16        216.69        264.14       128.61 o                         
  -7   3  15          9.32        -13.50        91.26 o                         
  -7   3  15       1281.10       1410.33       175.25 o                         
  -7   3  14       1358.82       1115.60       151.66 o                         
  -7   3  14       2765.11       2960.97       223.38 o                         
  -7   3  13          4.43        107.82        85.30 o                         
  -7   3  13       2306.29       2443.24       198.28 o                         
  -7  -3  12        833.43        752.74        81.60 o                         
  -7   3  12       1271.30       2307.71       192.45 o                         
  -7  -3  11       9206.66       8547.96       204.66 o                         
  -7   3  11       9252.42       9685.17       345.99 o                         
  -7   3  10       3052.32       2828.87       119.58 o                         
  -7   3  10       3568.83       3567.72       231.70 o                         
  -7   3   9       1773.64       1480.13        85.65 o                         
  -7   3   9       1816.02       1855.69       180.73 o                         
  -7   3   8       4587.78       3922.97       114.47 o                         
  -7   3   8       4944.01       4999.38       254.97 o                         
  -7   3   7       4343.93       3769.00       193.52 o                         
  -7   3   7       6511.25       6602.27       292.85 o                         
  -7   3   6       8921.50       8263.90       322.04 o                         
  -7   3   5          6.19         14.85        85.06 o                         
  -7   3   5        476.82       -134.29       134.29 o                         
  -7   3   4        408.08        413.71       111.13 o                         
  -7   3   4       2310.42       1352.81       186.25 o                         
  -7   3   3       1697.15       1638.90       178.65 o                         
  -7   3   3       1997.66       1886.00       193.10 o                         
  -7   3   2      10743.68      11003.54       396.55 o                         
   7  -3  -2      10815.94      10123.76       270.36 o                         
  -7  -3   1       2659.00       2560.47       135.35 o                         
  -7  -3   0      14853.69      14951.56       269.19 o                         
   7  -3   1      13009.32      12731.24       305.71 o                         
   7  -3   2       2824.22       2508.66       158.31 o                         
   7  -3   3        553.39        558.40        76.76 o                         
   7  -3   4       3457.53       3497.24       131.97 o                         
   7  -3   5       1888.63       1761.48        88.38 o                         
   7  -3   6       2620.53       2847.95       126.58 o                         
   7  -3   7      13000.74      13779.76       245.75 o                         
   7  -3   8       8182.75       8475.64       202.92 o                         
   7  -3   9       7182.53       7721.89       477.90 o                         
   7  -3   9       7184.18       7307.33       212.89 o                         
  -7   3 -10       1218.24       1166.00        96.24 o                         
  -7   3 -11       2670.70       2931.70       133.30 o                         
   7  -3  12       9405.59       9694.57       305.05 o                         
   7   3  12       9713.65      10129.24       404.44 o                         
   7  -3  13       1741.51       1988.57       160.17 o                         
   7   3  13       3158.13       3002.72       262.93 o                         
   7  -3  14       1206.74       1544.55       238.96 o                         
   7   3  14       1856.11       2001.13       242.40 o                         
   7  -3  15      12403.50      13584.69       577.20 o                         
   7  -3  16       2557.14       2727.58       287.05 o                         
   7  -3  17         30.10        -33.82        89.80 o                         
   7   3  17        400.54        912.89       256.80 o                         
   7  -3  18       5332.34       5397.18       292.63 o                         
   7   3  18       5376.85       4767.55       431.22 o                         
   7  -3  19       1653.88       1520.09       193.85 o                         
   7  -3  20      10094.00      10472.26       567.98 o                         
  -7   4  24       3212.45       2731.74       375.35 o                         
  -7  -4  24       4505.49       4134.90       481.33 o                         
  -7   4  23       4550.73       4671.60       437.74 o                         
  -7  -4  23       4551.66       7436.51       544.96 o                         
  -7   4  22      11816.78      11609.07       634.73 o                         
  -7  -4  22      12386.95      13304.60       707.97 o                         
  -7   4  21        512.11         26.37       157.92 o                         
  -7  -4  21        591.64        196.64       246.64 o                         
  -7   4  20       1479.20       1407.94       259.37 o                         
  -7  -4  20       2448.83       2223.33       337.94 o                         
  -7   4  19         21.19        150.09       176.61 o                         
  -7  -4  19        182.58       -178.91       178.91 o                         
  -7  -4  18        251.51        373.05       234.38 o                         
  -7   4  17       3700.86       3721.48       352.03 o                         
  -7  -4  17       4808.31       4847.42       407.65 o                         
  -7   4  16        297.41        343.27       163.22 o                         
  -7  -4  16        822.10       1137.03       239.65 o                         
  -7   4  15       1308.23        992.36       121.18 o                         
  -7  -4  15       1342.09       6393.57       418.28 o                         
  -7  -4  14      46977.99      42570.38       759.12 o                         
  -7   4  14      53041.94      53982.63       798.01 o                         
  -7   4  13       1271.01       1613.39       132.66 o                         
  -7   4  12       1215.83       1179.36       119.57 o                         
  -7  -4  11       1982.72       1552.62       147.03 o                         
  -7   4  11       2282.74       1790.27       130.79 o                         
  -7  -4  10        639.36        568.93       100.00 o                         
  -7   4  10       1071.01        930.42       106.78 o                         
  -7  -4   9       1722.34       1413.69       131.44 o                         
  -7   4   9       4640.02       4983.94       183.24 o                         
  -7  -4   8       7764.19       7370.68       246.83 o                         
  -7   4   8       8566.91       8468.63       223.49 o                         
  -7   4   7        142.45         32.57       237.51 o                         
  -7   4   6      49151.83      51807.61       717.06 o                         
  -7  -4   5      10084.07       9906.33       232.17 o                         
  -7  -4   4        573.56        266.75        92.09 o                         
  -7  -4   3       3651.56       2779.71       153.90 o                         
  -7  -4   2        126.37        -79.52        79.52 o                         
  -7  -4   1       1785.82       2759.08       157.59 o                         
  -7   4   0      39595.49      41469.65       905.28 o                         
  -7  -4   0      47057.22      49615.11      1034.68 o                         
  -7  -4  -1        213.13        158.48        45.35 o                         
  -7  -4  -1        231.67        -51.48       207.67 o                         
   7  -4   2       4533.55       4748.78       175.55 o                         
   7   4   2       5908.34       6430.36       180.12 o                         
   7  -4   3      16477.87      17967.55       323.58 o                         
   7   4   3      16782.80      17022.74       277.03 o                         
   7  -4   4       2437.79       2630.45       139.41 o                         
   7   4   4       2550.98       2563.63       130.67 o                         
   7  -4   5       1694.30       1657.39       118.40 o                         
   7   4   5       2045.34       1981.32       125.44 o                         
   7  -4   6       2890.36       2917.11       147.10 o                         
   7   4   6       3015.03       2942.58       148.56 o                         
   7  -4   7        472.94        515.58        87.41 o                         
   7   4   7        683.18       2097.88       276.35 o                         
   7  -4   8      34246.25      34521.25       543.14 o                         
  -7  -4  -8      42564.42      45320.79       989.55 o                         
   7  -4   9        191.33        269.13       101.44 o                         
  -7  -4  -9        422.96       1262.82       231.52 o                         
  -7   4 -10       2963.20       3007.79       184.12 o                         
  -7  -4 -10       3015.84       2934.53       318.11 o                         
   7  -4  11       6254.35       6644.01       347.32 o                         
   7  -4  12       1390.89       1420.90       127.65 o                         
   7  -4  13        911.44        829.91       108.24 o                         
   7  -4  14       5476.06       4931.31       213.84 o                         
   7  -4  15        449.11        323.36        91.85 o                         
   7  -4  16       3220.65       3206.08       201.03 o                         
   7  -4  17          5.49         87.72       125.65 o                         
   7   4  17        811.27       2322.65       335.12 o                         
   7  -4  18       7302.52       6832.99       342.64 o                         
   7   4  18       7871.34       8078.48       508.81 o                         
   7  -4  19          6.51         53.03       183.31 o                         
  -7  -5  24       1850.28       2636.28       369.98 o                         
  -7   5  23      10286.67       9142.33       583.23 o                         
  -7  -5  23      12308.38      13684.12       703.46 o                         
  -7   5  22       5919.68       6404.62       490.12 o                         
  -7  -5  22       6863.77       7163.38       531.47 o                         
  -7   5  21       3877.05       3426.55       385.40 o                         
  -7  -5  21       7190.58       7672.71       538.48 o                         
  -7   5  20        587.39        405.81       202.51 o                         
  -7  -5  20        595.48       1252.87       275.65 o                         
  -7   5  19         85.08        -49.24       130.03 o                         
  -7  -5  19        205.71        448.07       247.61 o                         
  -7   5  18       6176.88       6073.46       437.75 o                         
  -7  -5  18       7724.85       6977.35       298.48 o                         
  -7   5  17         62.67        207.48       172.22 o                         
  -7  -5  17        585.87        598.17       132.76 o                         
  -7   5  16        214.92        133.22       140.20 o                         
  -7  -5  16        219.36         35.97       103.23 o                         
  -7   5  15          5.37        -42.97       125.09 o                         
  -7  -5  15         31.83        422.98       125.54 o                         
  -7   5  14       9624.02       9796.92       516.43 o                         
  -7  -5  14      13801.29      13304.95       354.30 o                         
  -7   5  13         39.96        124.27       200.52 o                         
  -7  -5  13       1866.19       2009.78       161.54 o                         
  -7  -5  12       2627.27       2767.63       176.88 o                         
  -7   5  12       4320.30       4166.04       352.67 o                         
  -7  -5  11       6847.40       7001.48       250.87 o                         
  -7   5  11       4823.41       5257.09       372.19 o                         
  -7  -5  10      12543.14      12134.12       327.98 o                         
  -7   5  10      10742.67      12419.01       544.77 o                         
  -7  -5   9       1394.12       1771.36       182.74 o                         
  -7   5   9       3961.01       4142.95       212.99 o                         
  -7  -5   8      13460.85      13301.77       322.26 o                         
  -7   5   8      14648.52      14395.37       352.25 o                         
  -7  -5   7      16318.29      15547.74       332.81 o                         
  -7   5   7      14246.84      15543.84       588.50 o                         
  -7  -5   6      13253.18      11523.36       277.61 o                         
  -7   5   6       9514.10      10643.20       504.23 o                         
   7   5  -5       7295.22       5917.75       231.28 o                         
  -7  -5   5       7437.97       9570.47       480.57 o                         
  -7   5   5      13308.86      12481.17       545.55 o                         
   7   5  -4      16207.38      13615.32       294.57 o                         
  -7  -5   4      17038.43      17179.99       626.78 o                         
  -7   5   4      16350.14      16638.74       602.99 o                         
   7   5  -3      15697.90      12918.02       234.32 o                         
  -7  -5   3      18477.48      18084.40       658.78 o                         
  -7   5   3      16528.97      19465.68       616.92 o                         
  -7   5   2       4693.42       4358.75       336.73 o                         
  -7  -5   2       7563.20       6740.37       421.74 o                         
  -7   5   1        806.24        641.80       227.35 o                         
  -7  -5   1       2097.99       3506.31       357.52 o                         
  -7   5   0      33962.56      33438.70       806.23 o                         
  -7  -5   0      35244.42      36300.79       892.33 o                         
  -7  -5  -1      12845.79      11324.53       232.34 o                         
  -7  -5  -1      15332.47      15890.47       569.64 o                         
  -7  -5  -2       1147.01        794.51        65.42 o                         
  -7  -5  -2       3494.52       3789.26       341.41 o                         
   7  -5   3       7854.61       8290.55       239.31 o                         
  -7  -5  -3       7855.18      11001.28       499.40 o                         
   7  -5   4      22351.42      24360.37       398.95 o                         
  -7  -5  -4      23871.58      27392.22       746.64 o                         
   7  -5   5      12182.99      12845.42       297.84 o                         
  -7  -5  -5      13013.43      14009.80       530.81 o                         
   7  -5   6        752.33        589.60        91.09 o                         
  -7  -5  -6       1193.94       3683.70       301.63 o                         
   7  -5   7      10313.79      11506.90       332.55 o                         
  -7  -5  -7      10320.84      15943.26       577.56 o                         
   7  -5   8      23591.58      23949.54       476.64 o                         
  -7  -5  -8      25295.69      25601.58       729.68 o                         
  -7   5  -9        149.47        117.82        97.24 o                         
  -7  -5  -9        150.41       -161.52       161.52 o                         
   7  -5  10         25.08         34.79        98.23 o                         
   7  -5  11       2954.83       2755.32       160.04 o                         
   7  -5  12       8742.25       9557.86       282.15 o                         
   7  -5  13        681.24        840.24       115.27 o                         
   7  -5  14         45.76         92.95        94.22 o                         
   7  -5  15      18713.46      19981.24       440.17 o                         
   7   5  15      19399.97      21859.83       741.05 o                         
   7  -5  16       5332.21       5755.49       435.17 o                         
   7   5  16       6380.48       9335.87       524.82 o                         
   7  -5  17      11417.96       9259.61       578.86 o                         
   7   5  17      13239.39      12657.17       603.99 o                         
   7  -5  18        219.77        333.71       215.78 o                         
  -7   6  23       3706.43       3311.90       381.87 o                         
  -7  -6  23       4606.69       4371.79       282.72 o                         
  -7  -6  22       2559.38       2745.05       232.04 o                         
  -7   6  22       3017.25       2888.58       385.31 o                         
  -7  -6  21       3311.79       3618.75       256.14 o                         
  -7   6  21       2759.14       2996.18       363.96 o                         
  -7  -6  20       1815.61       2902.77       234.72 o                         
  -7   6  20       2730.95       2588.52       357.73 o                         
  -7  -6  19      19625.15      20258.03       502.85 o                         
  -7   6  19      18210.54      18229.02       706.88 o                         
  -7  -6  18       3745.38       5777.62       280.52 o                         
  -7   6  18       5170.12       6302.93       454.71 o                         
  -7  -6  17      33299.07      33546.59       613.04 o                         
  -7   6  17      29855.99      31397.08       885.78 o                         
  -7  -6  16       2633.60       3006.21       212.66 o                         
  -7   6  16       6143.56      10706.19       528.63 o                         
  -7  -6  15       5774.05       5654.65       265.14 o                         
  -7   6  15       3343.90       3437.60       339.18 o                         
  -7  -6  14       8957.86       9362.20       320.22 o                         
  -7   6  14       9054.29       9121.75       490.82 o                         
  -7  -6  13       5798.64       5703.64       258.58 o                         
  -7   6  13       7981.75       8422.66       472.68 o                         
  -7  -6  12       3876.89       4635.64       232.14 o                         
  -7   6  12       4029.74       5130.89       379.56 o                         
  -7  -6  11      12013.39      12249.32       346.28 o                         
  -7   6  11       9974.61      10660.83       502.08 o                         
  -7  -6  10       2492.10       4508.07       239.53 o                         
  -7   6  10       4531.22       5563.70       379.65 o                         
  -7  -6   9      36393.47      38176.66       572.88 o                         
  -7   6   9      34753.64      35006.68       849.63 o                         
  -7  -6   8        332.52        209.25       105.09 o                         
  -7   6   8       1744.35       6152.88       376.30 o                         
  -7  -6   7       1787.53       2157.20       288.05 o                         
  -7   6   7        273.75        384.07       191.01 o                         
  -7  -6   6       6927.52       6681.48       436.18 o                         
  -7   6   6       7043.26       6792.05       401.79 o                         
  -7  -6   5       1691.24       1659.21       277.83 o                         
  -7   6   5       1657.33       1708.00       269.96 o                         
  -7  -6   4       1986.42       1879.29       285.68 o                         
  -7   6   4       3507.88       2765.10       304.20 o                         
  -7  -6   3        254.45       -145.49       180.31 o                         
  -7   6   3        354.81         16.05       185.42 o                         
  -7  -6   2       1110.14       2624.69       297.27 o                         
  -7   6   2        821.25        339.83       178.98 o                         
  -7  -6   1       9381.04      11867.70       507.99 o                         
  -7   6   1       9702.70       9186.82       471.67 o                         
  -7  -6   0      10122.67      11527.84       498.59 o                         
  -7   6   0       9189.51      12315.85       504.71 o                         
  -7  -6  -1       9837.60       8886.84       279.00 o                         
  -7  -6  -1       9845.67      11134.58       509.76 o                         
  -7   6  -1      10776.32      11228.62       476.86 o                         
  -7  -6  -2       1288.38        891.01        98.56 o                         
  -7  -6  -2       1306.86       3284.80       299.53 o                         
  -7   6  -2       1296.49       2130.54       181.47 o                         
  -7  -6  -3      15415.55      14932.98       573.55 o                         
  -7   6  -3       9280.34       9648.60       320.00 o                         
  -7  -6  -4        442.28       4092.07       312.41 o                         
  -7   6  -4       6154.73       7080.53       281.19 o                         
  -7  -6  -5      13283.22      12901.12       520.11 o                         
   7  -6   5      11958.40      12349.95       357.43 o                         
  -7  -6  -6        689.36        893.47       210.40 o                         
   7  -6   6       1769.07       3149.13       205.67 o                         
  -7  -6  -7       1865.83       5503.85       365.12 o                         
   7  -6   7       1552.63       1677.55       168.07 o                         
  -7   6  -8      14195.16      15045.13       403.44 o                         
   7  -6   9      14912.48      16545.34       598.20 o                         
   7  -6  10         15.50        122.73        84.30 o                         
   7  -6  11      19838.27      20830.14       424.99 o                         
   7  -6  12        393.17        595.28       118.09 o                         
   7  -6  13       8439.32       9385.60       500.09 o                         
   7  -6  14        450.26        683.70       235.97 o                         
   7   6  14        757.61       2711.88       313.46 o                         
   7  -6  15       5619.73       4906.92       396.32 o                         
   7   6  15       6029.90       6852.19       443.09 o                         
   7  -6  16       2498.62       1871.12       294.12 o                         
   7   6  16       2873.45       4429.35       388.41 o                         
   7  -6  17       5084.39       4214.80       417.42 o                         
   7   6  17       5740.63       4802.26       415.77 o                         
  -7   7  21       2165.72       2512.63       341.17 o                         
  -7   7  20       2446.53       2769.96       326.81 o                         
  -7  -7  19        140.82        462.93       186.19 o                         
  -7   7  19        300.27       -125.65       182.60 o                         
  -7  -7  18       1319.43        993.00       171.58 o                         
  -7   7  18       1353.01        859.59       247.78 o                         
  -7  -7  17        493.36        492.12       145.69 o                         
  -7   7  17         43.82        160.78       189.51 o                         
  -7  -7  16        174.54        755.24       145.84 o                         
  -7   7  16        453.53        575.43       196.91 o                         
  -7  -7  15       8131.32       9138.42       338.07 o                         
  -7   7  15       8272.35       9253.16       481.41 o                         
  -7  -7  14      15936.74      17206.70       444.99 o                         
  -7   7  14      11257.44      12895.07       558.05 o                         
  -7  -7  13       6366.64       7533.36       302.54 o                         
  -7   7  13      11054.83      12285.16       546.61 o                         
  -7  -7  12       1891.49       2139.36       188.05 o                         
  -7   7  12       1222.90       2098.99       266.03 o                         
  -7  -7  11       1316.56       2563.42       202.72 o                         
  -7   7  11       1474.65       1344.62       231.18 o                         
  -7  -7  10      19596.70      20141.96       456.09 o                         
  -7   7  10      19008.40      20784.90       656.78 o                         
  -7  -7   9       2544.03       3295.47       213.07 o                         
  -7   7   9       3480.77       7267.81       411.28 o                         
  -7  -7   8      12902.29      13293.67       380.43 o                         
  -7   7   8      12225.20      13085.56       536.80 o                         
  -7  -7   7       9412.44      12593.70       549.10 o                         
  -7   7   7       9690.44      10982.22       496.63 o                         
  -7  -7   6      21506.31      24390.12       740.82 o                         
  -7   7   6      16323.48      18892.36       640.66 o                         
  -7  -7   5       9594.43      12535.17       555.73 o                         
  -7   7   5      14687.07      17767.43       623.82 o                         
  -7  -7   4      14773.82      15435.00       602.32 o                         
  -7   7   4      10593.86      13850.31       563.60 o                         
  -7   7   3       8511.48      10735.94       490.35 o                         
  -7  -7   2      25482.59      26747.41       794.96 o                         
  -7   7   2      23606.76      24694.46       734.28 o                         
  -7   7   1       7261.52      11327.39       491.68 o                         
  -7  -7   0      32567.26      30584.87       597.57 o                         
  -7  -7   0      35354.24      36495.57       878.25 o                         
  -7   7   0      34146.84      36270.57       864.50 o                         
  -7  -7  -1       4860.09       6122.97       408.75 o                         
  -7   7  -1       6083.77      11174.56       501.22 o                         
  -7  -7  -2       6998.86       7636.80       436.38 o                         
  -7   7  -2       6430.16       6999.12       416.02 o                         
  -7  -7  -3       1460.39       3479.70       307.45 o                         
  -7   7  -3       3174.58       3677.18       233.27 o                         
  -7  -7  -4       9604.14      10108.18       486.43 o                         
   7  -7   4       6750.46       6818.28       293.38 o                         
  -7  -7  -5       3148.71       4809.81       343.13 o                         
   7  -7   5       6281.33       7317.81       300.56 o                         
  -7   7  -6       4041.54       4606.50       244.76 o                         
   7  -7   7        339.43       1247.44       236.02 o                         
   7  -7   8      27727.15      30303.19       637.96 o                         
   7  -7   9       2164.80       7595.03       447.01 o                         
   7  -7  10       2407.78       2450.32       212.98 o                         
   7  -7  11       2549.56       2298.10       213.98 o                         
   7   7  12        243.65        212.60       198.32 o                         
   7  -7  12         17.78        201.88       130.43 o                         
   7   7  13        218.54        566.88       215.87 o                         
   7   7  14       1466.54       1800.25       292.19 o                         
   7   7  15       2283.05       5228.01       412.44 o                         
   7   7  16       8063.85       8285.76       500.64 o                         
  -7   8  14      15595.85      15986.99       601.03 o                         
  -7   8  13       1417.39       3303.09       302.70 o                         
  -7  -8  12       3857.54       3307.86       316.60 o                         
  -7   8  12        995.79       1757.12       241.59 o                         
  -7  -8  11        532.05       1295.82       233.65 o                         
  -7   8  11       3550.84       3681.29       308.79 o                         
  -7  -8  10       6782.34       6893.25       446.66 o                         
  -7   8  10       5415.02       5520.87       366.23 o                         
  -7  -8   9       8032.77       8484.37       481.99 o                         
  -7   8   9       8526.11       9796.89       470.68 o                         
  -7   8   8       1100.81       2190.48       251.25 o                         
  -7   8   7          6.84         15.27       153.21 o                         
  -7   8   6       8593.00       8605.90       448.88 o                         
  -7   8   5       1454.96       2764.08       279.62 o                         
  -7   8   4       1492.16       1109.60       245.91 o                         
  -7   8   3        395.31        -28.55       185.39 o                         
  -7   8   2       1404.27        809.60       171.85 o                         
  -7   8   1        666.35        425.21       209.58 o                         
  -7   8   0       3201.20       2776.86       305.99 o                         
  -7   8  -1       2263.64       2419.46       283.19 o                         
  -7   8  -2         30.58         99.49       168.89 o                         
   7  -8   3       5862.41       5936.56       282.83 o                         
  -7   8  -4       9876.17      11084.62       365.94 o                         
   7  -8   5       1845.29       2434.48       338.06 o                         
   7  -8   6      18029.70      20240.58       770.49 o                         
   7  -8   7       1922.05       6875.16       453.03 o                         
   7  -8   8       4597.25       5754.55       453.14 o                         
   7  -8  10       2734.43       3147.69       377.98 o                         
   7  -8  11       4236.87       4845.77       454.08 o                         
   7  -9   4       1007.26       1524.28       307.91 o                         
  -8   0  22       2909.79       3457.86       476.65 o                         
  -8   0  20       9009.09       9545.37       717.08 o                         
  -8   0  18      27558.96      28961.16      1144.55 o                         
  -8   0  16      24027.97      24093.10      1023.13 o                         
  -8   0  14      28131.99      28583.62      1070.28 o                         
  -8   0  12      16863.73      11072.49       211.30 o                         
  -8   0  12      21194.95      21845.47       926.28 o                         
  -8   0  10      36622.18      39552.46      1232.08 o                         
  -8   0   8       5811.47       5279.26       483.47 o                         
  -8   0   6      22046.05      21904.57       922.81 o                         
  -8   0   4      52553.17      50215.06       631.30 o                         
  -8   0   2       9410.35       8183.41       254.93 o                         
  -8   0   0       7644.05       8638.58       581.99 o                         
  -8   0  -2       1033.53        513.95       238.41 o                         
  -8   0  -4      72384.05      73435.98      1542.31 o                         
  -8   0  -6      27446.91      29188.76      1039.07 o                         
  -8   0  -8      21618.91      22563.19       907.70 o                         
   8   0  10      22388.04      23602.65       587.31 o                         
  -8   0 -12      30295.54      30039.46       662.29 o                         
   8   0  14      40297.78      44740.45      1081.42 o                         
   8   0  16       7814.67       8165.42       494.97 o                         
   8   0  18      22254.02      24990.30       869.95 o                         
   8   0  20       2005.49       2135.29       318.51 o                         
  -8  -1  22       2553.07       3208.25       458.88 o                         
  -8  -1  21       4034.84       4147.58       496.27 o                         
  -8  -1  20       7958.38       8309.28       662.82 o                         
  -8  -1  19        199.81        -26.22       258.80 o                         
  -8  -1  18       2525.55       2361.29       420.17 o                         
  -8  -1  17       2980.04       2834.63       408.41 o                         
  -8  -1  16       1493.77       1709.48       326.82 o                         
  -8  -1  15       6534.05       8077.54       608.34 o                         
  -8  -1  14        401.48        249.37       223.80 o                         
  -8  -1  13       6437.89       6150.62       307.00 o                         
  -8  -1  12        151.93        127.97        24.81 o                         
  -8  -1  12        986.45       1112.07       166.63 o                         
  -8   1  11       5768.16       4188.47       143.30 o                         
  -8  -1  11       6540.09       6367.65       311.70 o                         
   8  -1 -10      13780.16      14714.09       463.36 o                         
   8  -1  -9      15025.88      15143.88       471.04 o                         
   8  -1  -8       4606.84       4756.22       290.02 o                         
  -8   1   7      24608.30      25460.87       429.52 o                         
  -8   1   6       2445.15       2549.96       165.11 o                         
  -8   1   5       7024.75       6685.57       235.02 o                         
  -8   1   4      22316.23      22148.52       388.97 o                         
  -8  -1   3      13675.70      12167.10       330.26 o                         
  -8   1   3      16097.21      16050.76       328.26 o                         
  -8  -1   2      14047.69      12654.74       317.18 o                         
  -8   1   2      17558.73      16542.64       329.65 o                         
  -8  -1   1      13816.46      10842.19       268.33 o                         
   8  -1  -1      14627.07      14783.79       503.56 o                         
   8  -1   0       9238.44       8644.69       403.26 o                         
   8  -1   1      54697.03      56869.98       932.64 o                         
   8  -1   2        815.99       1119.95       198.21 o                         
  -8  -1  -3       2661.53       2288.25       339.94 o                         
  -8  -1  -4      30078.58      30559.84      1061.00 o                         
  -8  -1  -5       5380.97       5197.24       483.33 o                         
  -8  -1  -6       4739.95       3995.12       413.50 o                         
  -8  -1  -7       1626.67       1236.50       294.66 o                         
   8   1   8       2221.47       1927.16       195.07 o                         
   8   1   9      34259.62      36486.84       685.33 o                         
   8   1  10       5214.01       5407.90       288.87 o                         
   8  -1  11       3012.63       2758.32       183.60 o                         
  -8  -1 -12       6113.51       6213.97       255.52 o                         
  -8  -1 -13        892.10        903.45       137.17 o                         
   8  -1  14       1714.98       1345.91       167.97 o                         
   8  -1  15       6549.70       6925.22       319.33 o                         
   8  -1  16       1098.79       1346.86       174.79 o                         
   8  -1  17       5824.66       6501.26       327.32 o                         
   8  -1  18      11295.07      12035.00       445.69 o                         
   8  -1  19       1883.43       1902.58       213.20 o                         
   8  -1  20         21.35         45.18       143.33 o                         
   8   1  21       8387.69       8459.39       583.90 o                         
  -8   2  22       1411.74       1930.66       271.99 o                         
  -8   2  21      28319.07      31483.96       890.18 o                         
  -8   2  20        848.37       2109.60       266.32 o                         
  -8   2  19      25709.14      26979.74       800.57 o                         
  -8   2  18       1352.02       2330.00       258.84 o                         
  -8   2  17       8684.21       8512.85       458.35 o                         
  -8   2  16        418.92        283.27       172.11 o                         
  -8   2  15       5736.87       6049.54       275.10 o                         
  -8   2  14       1234.07       1134.97       156.20 o                         
  -8  -2  13      65441.87      47313.78       507.06 o                         
   8  -2 -13      66234.44      70279.23       876.00 o                         
  -8  -2  12       4280.72       2465.62       101.60 o                         
   8  -2 -12       4588.94       6118.60       271.33 o                         
   8  -2 -11      27205.59      28160.04       561.91 o                         
   8  -2 -10        561.23        544.72        78.69 o                         
   8  -2  -9      14562.76      15780.02       425.09 o                         
   8  -2  -8       2378.16       2168.90       190.85 o                         
   8  -2  -7       3173.60       2755.99       214.59 o                         
   8  -2  -6       5264.11       4873.77       262.44 o                         
  -8   2   5      42507.83      42713.46       516.33 o                         
  -8   2   4       9303.10       8878.84       245.97 o                         
  -8   2   3       5127.30       4308.70       181.84 o                         
  -8   2   2       1715.66       1314.28       111.67 o                         
  -8  -2   1       1964.71       1617.88       106.53 o                         
   8  -2  -1       9429.81       9631.45       347.25 o                         
   8  -2   0       4485.81       3791.93       246.67 o                         
   8  -2   1      14656.93      15099.84       433.27 o                         
   8  -2   2       5618.19       5604.12       281.25 o                         
   8  -2   3       4773.33       4415.35       250.51 o                         
   8  -2   4       1871.03       1733.94       185.65 o                         
   8  -2   5       5630.81       5362.49       271.19 o                         
   8  -2   6       2498.57       2573.40       213.24 o                         
   8  -2   7      16063.36      16498.45       338.50 o                         
   8   2   8       6053.33       5856.00       242.12 o                         
   8   2   9      16114.03      17192.25       401.61 o                         
   8   2  10       1767.52       1764.38       156.45 o                         
  -8   2 -11       5583.02       5564.72       253.18 o                         
  -8   2 -12        589.08        570.56       107.26 o                         
   8  -2  13       5742.30       5672.10       280.81 o                         
   8  -2  14       4221.75       4546.88       266.18 o                         
   8  -2  15      14437.92      14739.75       453.77 o                         
   8  -2  16       3863.31       4458.37       279.08 o                         
   8  -2  17       2173.16       2084.49       214.27 o                         
   8  -2  18        401.87        313.21       206.86 o                         
  -8   3  21        896.99        889.15       224.95 o                         
  -8   3  20      16104.26      16792.82       640.88 o                         
  -8   3  19       7911.41       8684.03       466.62 o                         
  -8   3  18       3717.10       4641.37       349.51 o                         
  -8   3  17       2455.48       2658.97       277.56 o                         
  -8   3  16       2139.70       1676.83       246.72 o                         
  -8   3  15       2857.17       2514.76       277.54 o                         
  -8   3  14       8773.90       8554.90       234.22 o                         
  -8  -3  13      11571.56       9056.72       258.94 o                         
  -8   3  13      11588.39      12188.61       515.71 o                         
  -8  -3  12          4.55         31.04        57.25 o                         
  -8   3  12          6.99        -74.83       131.95 o                         
  -8  -3  11       2808.59       1618.10        88.87 o                         
  -8   3  11       2809.35       2347.82       263.85 o                         
  -8   3  10       8892.42       9992.84       460.69 o                         
  -8   3   9       3122.05       3355.91       289.27 o                         
  -8   3   8       1282.93        625.77       205.51 o                         
   8  -3  -7      11347.43      11205.30       377.43 o                         
   8  -3  -6      11494.36      11313.69       379.94 o                         
   8  -3  -5      30328.77      30742.82       606.63 o                         
   8  -3  -4      23463.25      24772.38       537.85 o                         
   8  -3  -3         38.04       -110.38       110.38 o                         
   8  -3  -2       4702.13       4078.71       251.05 o                         
   8  -3  -1       6565.81       6144.39       298.28 o                         
   8  -3   0      11180.77      10616.64       372.05 o                         
   8  -3   1      11564.32      10389.19       368.64 o                         
   8  -3   2        757.35        628.35       123.92 o                         
   8  -3   3      17350.51      17677.05       454.26 o                         
   8  -3   4      41826.57      43662.38       714.18 o                         
   8  -3   5        501.65        542.37       124.23 o                         
   8  -3   6         14.58        -64.50        68.63 o                         
   8  -3   7       2144.21       2119.20       138.14 o                         
   8  -3   8       7265.77       7443.64       233.99 o                         
   8  -3   9       2305.99       1992.11       144.32 o                         
   8  -3  10       4876.22       4863.05       203.21 o                         
  -8   3 -11       1009.39        926.38       124.21 o                         
  -8   3 -12      19460.52      20715.28       398.33 o                         
   8  -3  13       2506.99       2758.09       341.41 o                         
   8  -3  14       3074.39       2839.17       364.73 o                         
   8  -3  15       3754.42       3726.72       396.22 o                         
   8  -3  16        789.57       1074.45       262.42 o                         
  -8  -4  21       6112.97       8127.21       641.43 o                         
  -8   4  20       1807.02       1735.64       283.29 o                         
  -8   4  19        215.84       -131.62       137.21 o                         
  -8   4  18       9026.64       8902.85       474.26 o                         
  -8   4  17       3598.05       3965.30       326.74 o                         
  -8   4  16       6779.55       7311.09       420.78 o                         
  -8   4  15        178.32         15.19       119.36 o                         
  -8   4  14      11926.28      13023.30       532.13 o                         
  -8   4  13      10994.57      11614.52       498.29 o                         
  -8   4  12       1517.10       1593.19       227.56 o                         
  -8   4  11        494.91        249.26       134.89 o                         
  -8   4  10       9836.69       9998.29       456.99 o                         
  -8   4   9       7240.63       7252.84       396.85 o                         
  -8   4   8       2294.97       2007.72       251.02 o                         
  -8   4   7       1957.00       1302.71       229.51 o                         
  -8   4   6       1388.61        286.61       137.27 o                         
  -8   4   5       6324.33       5186.52       350.38 o                         
  -8   4   4       5271.96       3928.09       315.88 o                         
   8  -4  -3       1189.25        515.06       120.37 o                         
   8  -4  -2       1025.28        373.89       119.10 o                         
   8  -4  -1      14042.47      14385.62       430.41 o                         
   8  -4   0       1132.86        509.18       132.98 o                         
   8  -4   1        896.05        725.18       151.12 o                         
   8  -4   2       9986.39      10004.86       237.61 o                         
   8  -4   3       1446.65        941.09       109.67 o                         
   8  -4   4      14715.87      13925.21       282.88 o                         
   8  -4   5       2640.47       3011.38       221.91 o                         
   8  -4   6       7141.95       7936.42       326.68 o                         
   8  -4   7      12995.67      14017.50       423.17 o                         
   8  -4   8       4454.68       4315.43       256.30 o                         
   8  -4   9        954.80        567.15       141.11 o                         
  -8   4 -10      23629.39      25200.91       578.32 o                         
  -8   4 -11       6662.24       6759.28       399.43 o                         
   8  -4  13       1210.43        825.08       295.00 o                         
   8  -4  14       9949.43       9910.77       661.70 o                         
  -8   5  20       1500.59       1383.39       244.70 o                         
  -8   5  19        469.59        102.17       131.75 o                         
  -8   5  18       2728.49       2246.57       285.09 o                         
  -8   5  17       6854.67       7043.77       423.67 o                         
  -8   5  16        645.85        317.63       145.35 o                         
  -8   5  15        713.46        815.50       186.20 o                         
  -8   5  14      17238.24      18798.51       621.79 o                         
  -8   5  13       7107.79       7671.24       415.26 o                         
  -8   5  12       4045.62       3896.12       316.28 o                         
  -8   5  11       2320.79       2300.11       250.70 o                         
  -8   5  10      10580.33      11094.99       478.79 o                         
  -8   5   9      12604.21      13246.44       512.76 o                         
  -8   5   8       6773.38       6839.44       387.53 o                         
  -8   5   7       3001.32       2288.44       274.12 o                         
  -8   5   6       8511.24       7641.80       419.41 o                         
  -8   5   5       6645.22       5361.69       372.57 o                         
  -8   5   4       4299.03       3143.41       303.91 o                         
  -8   5   3       6763.86       5567.10       371.81 o                         
  -8   5   2      17592.53      16930.83       578.05 o                         
  -8   5   1       6868.99       6073.03       375.60 o                         
   8  -5   0       6634.71       6882.76       307.78 o                         
   8  -5   1       5674.21       5590.29       286.29 o                         
   8  -5   2       2185.81       2021.41       195.07 o                         
   8  -5   3       2678.17       2880.77       218.05 o                         
   8  -5   4       2546.65       2604.81       208.44 o                         
   8  -5   5       7106.54       7274.84       318.35 o                         
   8  -5   6       8934.23       9101.56       350.48 o                         
   8  -5   7       1265.18       1477.03       172.27 o                         
   8  -5   8       3109.89       3287.16       229.31 o                         
  -8   5  -9       3912.29       3950.07       255.60 o                         
  -8   5 -10        125.60       -134.35       134.35 o                         
  -8   6  19       6646.48       7376.65       434.58 o                         
  -8   6  18        925.64       1069.52       208.87 o                         
  -8   6  17       2362.83       1823.10       249.81 o                         
  -8   6  16       5475.88       5139.18       372.83 o                         
  -8   6  15       5858.65       6164.08       392.79 o                         
  -8   6  14       1767.74       1035.98       239.91 o                         
  -8   6  13        514.73        553.04       165.27 o                         
  -8   6  12       3637.79       3984.52       309.67 o                         
  -8   6  11       3327.71       3551.69       298.86 o                         
  -8   6  10        421.10        282.07       151.08 o                         
  -8   6   9       1810.63       1696.44       226.77 o                         
  -8   6   8      13341.57      13055.98       505.29 o                         
  -8   6   7       1800.14       1767.35       238.00 o                         
  -8   6   6       3779.00       3104.62       297.26 o                         
  -8   6   5       1285.02        338.90       154.67 o                         
  -8   6   4       4247.34       3614.52       304.63 o                         
  -8   6   3       2636.01       1948.05       250.93 o                         
  -8   6   2        910.47        362.43       171.56 o                         
  -8   6   1        609.67        126.84       106.95 o                         
  -8   6   0      12992.19      12930.68       493.68 o                         
  -8   6  -1        564.30        557.44       171.92 o                         
   8  -6   2       3938.30       3521.63       237.16 o                         
   8  -6   3       3103.69       3159.40       231.97 o                         
   8  -6   4        504.14        505.27       134.08 o                         
   8  -6   5      11352.05      11677.42       392.91 o                         
   8  -6   6       2711.62       3107.81       228.66 o                         
  -8  -6  -7       2901.83       3361.58       236.78 o                         
  -8   6  -8       7398.69       7416.25       389.22 o                         
  -8   7  18        182.95        -22.88       195.95 o                         
  -8   7  17       5459.63       5020.25       506.37 o                         
  -8   7  16        212.54         22.50       200.60 o                         
  -8   7  14        974.48        918.09       266.50 o                         
  -8   7  13       1353.40       1501.62       296.17 o                         
  -8   7  12       1405.19       1402.32       204.14 o                         
  -8   7  11       4320.31       4216.26       312.27 o                         
  -8   7  10         39.05        -15.77       120.23 o                         
  -8   7   9       3439.01       3148.96       274.95 o                         
  -8   7   8       4105.41       4129.42       309.22 o                         
  -8   7   7        940.15        404.46       142.07 o                         
  -8   7   6       1856.26       1594.82       235.08 o                         
  -8   7   5       6840.21       6336.93       371.87 o                         
  -8  -7   4       1080.18        735.06       274.25 o                         
  -8   7   3       2719.93       2253.06       249.41 o                         
  -8   7   2        441.64         18.96       112.16 o                         
  -8   7   1       1497.17        877.53       203.36 o                         
  -8   7   0       7762.08       7840.44       390.61 o                         
  -8   7  -1        181.09          4.77       134.61 o                         
  -8   7  -2        767.11        393.68       160.69 o                         
  -8   7  -3       6923.52       7495.93       376.70 o                         
  -8   7  -4        107.41         27.20       130.04 o                         
  -8   7  -5       3154.32       3035.32       258.88 o                         
  -8   7  -6       1889.17       1948.99       221.17 o                         
  -8   8   5       1979.00        870.96       317.28 o                         
  -8   8   4       2296.67        913.37       205.91 o                         
  -8   8   3       2417.95       1471.35       334.95 o                         
  -8   8   1       9774.35       9936.76       613.43 o                         
  -9   0  17        854.79        772.08       186.77 o                         
  -9   0  15       5147.17       5383.69       360.66 o                         
  -9   0  13       2332.52       2354.76       268.44 o                         
  -9   0  11       3983.44       3477.98       311.50 o                         
  -9   0   9        177.36       -115.66       115.66 o                         
  -9   0   7      12315.52      10834.35       518.93 o                         
  -9   0   5       9058.66       9356.53       462.49 o                         
  -9   0   3        920.30         24.23       166.76 o                         
  -9   0   1        475.60        -24.24       148.27 o                         
  -9   0  -1       8867.11       9993.38       420.50 o                         
  -9   0  -3       6114.79       6530.16       354.16 o                         
  -9   0  -5       5661.80       7372.12       362.09 o                         
  -9   0  -7          5.07        -29.88       110.60 o                         
   9   0   9       3419.82       3505.65       173.67 o                         
  -9   0 -11        445.39        505.25       105.03 o                         
   9   0  13      16943.49      17200.09       482.34 o                         
   9   0  15       1378.95       1631.91       183.37 o                         
   9   0  17       1318.53       1258.54       164.79 o                         
  -9  -1  18       5802.35       6076.65       620.55 o                         
  -9  -1  17        307.96        228.92       171.58 o                         
  -9  -1  16        406.56        364.59       266.60 o                         
  -9  -1  15       1261.22       1029.72       330.10 o                         
  -9  -1  14        544.24        468.46       142.97 o                         
  -9  -1  13      11923.34      12084.56       486.10 o                         
  -9  -1  12      12985.02      13756.22       527.77 o                         
   9  -1 -11       1055.01       1087.29       154.24 o                         
   9  -1 -10        460.87        207.74       113.46 o                         
   9  -1  -9       1145.43        894.52       153.38 o                         
   9  -1  -8       3010.56       2864.26       278.70 o                         
   9  -1  -7       1920.45       1366.00       185.55 o                         
   9  -1  -6       1599.17       1045.90       174.73 o                         
   9  -1  -5       4667.20       4259.68       338.82 o                         
   9  -1  -4       5017.80       4584.66       349.09 o                         
   9  -1  -3       3040.22       2749.38       294.75 o                         
  -9  -1   2       5157.54       4615.00       536.07 o                         
  -9  -1   1       4521.86       3968.68       509.61 o                         
  -9  -1   0       7691.98       6819.25       616.71 o                         
  -9  -1  -1        535.50        -89.66       207.90 o                         
  -9  -1  -2       1598.73        915.20       194.15 o                         
  -9  -1  -3        523.06         96.29       148.92 o                         
  -9  -1  -4        189.92        -22.45       195.74 o                         
  -9  -1  -5       6578.10       6380.00       586.12 o                         
  -9  -1  -6      11537.81      11029.99       747.09 o                         
  -9  -1  -7       2290.30       1866.63       372.43 o                         
   9   1   8       6972.73       7434.29       384.65 o                         
   9   1   9       1823.75       1824.09       217.67 o                         
   9  -1  10       1432.22       1611.49       170.99 o                         
  -9  -1 -11       1832.09       1474.14       174.12 o                         
   9  -1  12       2010.48       2075.82       220.04 o                         
   9  -1  13       6701.29       7460.33       377.50 o                         
   9  -1  14       5356.61       5503.40       332.37 o                         
   9  -1  15        268.95        354.59       143.57 o                         
   9  -1  16       1319.05       1154.93       305.69 o                         
   9  -1  17       4899.02       5277.28       504.95 o                         
  -9   2  17       2115.33       1458.87       259.40 o                         
  -9   2  16        345.08         94.03       173.54 o                         
  -9   2  15       4375.79       4107.70       269.91 o                         
   9  -2 -14       6996.60       6756.14       330.36 o                         
   9  -2 -13       7336.15       7469.07       348.23 o                         
   9  -2 -12       4819.66       4342.98       274.77 o                         
   9  -2 -11       2835.93       2864.36       228.35 o                         
   9  -2 -10       3820.44       3824.96       261.03 o                         
   9  -2  -9       2144.78       2195.03       213.54 o                         
   9  -2  -8        563.77        300.05       126.71 o                         
   9  -2  -7       1737.86        948.25       135.68 o                         
   9  -2  -6       6840.16       6231.46       330.52 o                         
   9  -2  -5       8996.98       9323.45       390.27 o                         
   9  -2  -4       7641.09       7332.38       355.82 o                         
   9  -2  -3       2649.95       2367.78       233.44 o                         
   9  -2  -2       3371.32       2944.09       252.32 o                         
   9  -2  -1       1724.37       1033.85       159.50 o                         
   9  -2   0        847.96        265.93       117.19 o                         
   9  -2   1        102.69       -108.55       108.55 o                         
   9  -2   2       6031.73       5800.99       321.58 o                         
   9  -2   3       1895.87       1722.54       209.94 o                         
   9  -2   4       3315.02       3081.34       255.09 o                         
  -9   2  -5       1242.82        770.72       203.55 o                         
   9   2   6       1325.96       1038.70       153.99 o                         
   9   2   7       5010.36       4975.44       266.12 o                         
   9   2   8       6243.79       6246.41       292.17 o                         
   9   2   9        705.24        594.31        95.67 o                         
   9   2  10       1802.10       1780.98       181.33 o                         
   9  -2  11       1603.39       1690.69       315.47 o                         
   9  -2  12       1037.08       1169.33       279.47 o                         
   9  -2  13         95.99         63.93       161.63 o                         
   9  -2  14       4634.99       4860.60       490.13 o                         
  -9   3  17       1158.94        942.03       223.24 o                         
   9  -3 -16       4526.58       4945.83       297.37 o                         
   9  -3 -15         56.70         -3.82       109.80 o                         
   9  -3 -14        655.91        215.43       104.38 o                         
   9  -3 -13      13593.72      14607.53       483.97 o                         
   9  -3 -12       5541.10       6898.30       340.81 o                         
   9  -3 -11       4830.88       5255.35       303.96 o                         
   9  -3 -10        485.21        413.80       122.00 o                         
   9  -3  -9       3511.66       3321.49       254.25 o                         
   9  -3  -8       1426.94        986.42       156.01 o                         
   9  -3  -7       1360.86        564.89       129.00 o                         
   9  -3  -6       9626.75      10015.67       408.65 o                         
   9  -3  -5       6578.62       6323.97       336.48 o                         
   9  -3  -4       7890.31       8164.02       373.02 o                         
   9  -3  -3      23889.62      25608.43       627.20 o                         
   9  -3  -2       1913.69       1068.63       195.24 o                         
   9  -3  -1       2746.94       2348.18       241.66 o                         
   9  -3   0        368.31         41.40       151.02 o                         
   9  -3   1       6948.00       7110.06       353.75 o                         
   9  -3   2      13692.95      13786.71       474.46 o                         
   9  -3   3        901.63        226.41       110.81 o                         
   9  -3   4       6579.65       6614.21       350.12 o                         
   9  -3   5      31081.68      33374.48       734.58 o                         
   9  -3   6       2690.20       2881.81       248.64 o                         
   9  -3   7        913.44        891.73       165.17 o                         
   9  -3   8         48.31        143.10        98.52 o                         
  -9   3  -9      11941.68      13112.34       572.93 o                         
  -9   3 -10       3888.08       3800.12       350.26 o                         
   9  -3  12       2688.58       3246.33       433.21 o                         
  -9   4  16        269.17         89.59       169.93 o                         
  -9   4  15       4510.36       3974.21       373.42 o                         
  -9   4  14       3521.92       2973.82       330.24 o                         
  -9   4  13        636.55        343.34       115.84 o                         
  -9   4  12       5533.01       6005.44       413.65 o                         
  -9   4  11       1350.47       1126.35       238.05 o                         
  -9   4  10      43019.62      45270.74      1038.39 o                         
   9  -4  -9        413.06        261.93       122.37 o                         
   9  -4  -8        729.30        391.10       146.85 o                         
   9  -4  -7       8143.81       8889.98       284.42 o                         
   9  -4  -6       2961.84       2271.23       237.62 o                         
   9  -4  -5       3921.73       3985.07       284.61 o                         
   9  -4  -4        151.44         34.00        96.09 o                         
   9  -4  -3         35.11       -143.87       143.87 o                         
   9  -4  -2      22138.92      23714.85       613.90 o                         
   9  -4  -1       3647.97       3295.23       267.61 o                         
   9  -4   0       1843.33       1492.23       167.57 o                         
   9  -4   1       4063.75       3615.23       271.25 o                         
   9  -4   2        297.41        -45.15       123.74 o                         
   9  -4   3       8528.97       8927.71       395.28 o                         
   9  -4   4       7605.59       7949.12       376.51 o                         
   9  -4   5       1182.37       1032.53       176.50 o                         
   9  -4   6        566.17        320.01       138.00 o                         
   9  -4   7       4288.86       4263.48       290.77 o                         
  -9   4  -8       2763.57       2974.53       298.23 o                         
  -9   4  -9        534.42        256.32       157.10 o                         
  -9   5  15        406.02        488.88       187.20 o                         
  -9   5  14       2081.68       2388.58       281.58 o                         
  -9   5  13        280.44        270.92       167.31 o                         
  -9   5  12       2922.84       2638.36       292.74 o                         
  -9   5  11       4991.59       5367.29       386.75 o                         
  -9   5  10        242.57        214.10       131.48 o                         
  -9   5   9       2133.85       1695.68       248.56 o                         
  -9   5   8       1696.92       1566.70       256.44 o                         
  -9   5   7       4541.60       3737.60       346.04 o                         
  -9   5   6       1791.24        730.14       239.60 o                         
   9  -5  -5        550.59        116.45       138.06 o                         
   9  -5  -4       6866.67       7324.50       364.69 o                         
   9  -5  -3      22356.60      23702.81       616.58 o                         
   9  -5  -2       1063.21        438.10       129.26 o                         
   9  -5  -1       9788.77      10818.84       328.76 o                         
   9  -5   0       3823.86       3990.47       282.60 o                         
   9  -5   1       8908.43       8633.03       387.39 o                         
   9  -5   2        537.30        452.37       124.44 o                         
   9  -5   3        133.49        101.53        81.09 o                         
   9  -5   4       5317.77       5206.71       310.32 o                         
  -9   5  -5      16335.63      16550.48       617.95 o                         
  -9   5  -6       1340.99       1418.56       233.71 o                         
  -9   5  -7      11586.82      11939.64       536.30 o                         
  -9  -5  -8       2140.79       2114.54       261.60 o                         
  -9   6  14       2232.14       2326.55       288.04 o                         
  -9   6  13      12727.65      13684.16       591.41 o                         
  -9   6  12       3372.04       3479.44       325.54 o                         
  -9   6  11       1221.27       1456.74       236.52 o                         
  -9   6  10       4238.80       4264.03       350.51 o                         
  -9   6   9       5679.97       5991.86       399.50 o                         
  -9   6   8         91.51        -64.75       187.60 o                         
  -9   6   7       4506.05       3703.53       336.45 o                         
  -9   6   6        860.77        221.45       148.84 o                         
  -9   6   5      12038.85      12764.27       552.58 o                         
  -9   6   4        859.93        296.88       134.82 o                         
   9  -6  -3       3217.67       3462.35       209.63 o                         
   9  -6  -2       6452.61       7031.77       349.69 o                         
   9  -6  -1        460.73        185.33       111.98 o                         
  -9   6   0        908.54        665.83       147.77 o                         
  -9   6  -1         42.33         20.81       136.65 o                         
  -9   6  -2       1226.21       1090.57       206.03 o                         
  -9   6  -3       1096.67       1057.69       209.75 o                         
  -9   6  -4       5523.33       5666.41       380.74 o                         
  -9   6  -5       7247.89       7279.54       424.02 o                         
  -9   6  -6       3698.16       3799.13       326.18 o                         
  -9   6  -7       4070.89       3692.84       323.86 o                         
  -9   7  12        639.73        913.09       273.31 o                         
  -9   7  11       2141.49       2465.86       381.20 o                         
  -9   7  10        768.54        825.58       294.06 o                         
  -9   7   9      15206.70      15529.77       837.34 o                         
  -9   7   8       1842.34        955.79       328.92 o                         
  -9   7   7       3674.45       2639.35       433.68 o                         
  -9   7   6       8397.95       8364.74       644.41 o                         
  -9   7   5       2314.98       1867.39       378.65 o                         
  -9   7   4       3648.26       2417.83       416.03 o                         
  -9   7   3        723.07         39.63       237.88 o                         
  -9   7   2        883.79         79.30       248.42 o                         
  -9   7   1      13082.35      13511.62       782.72 o                         
  -9   7   0       4022.90       2452.28       431.81 o                         
  -9   7  -1       8900.88       8578.27       648.61 o                         
  -9   7  -2       8895.22       8007.96       619.28 o                         
  -9   7  -3       2280.85       1294.72       328.63 o                         
  -9   7  -4       9237.63       9662.05       667.65 o                         
  -9   7  -5       2057.03       2370.23       378.12 o                         
 -10   0  10      20538.09      21287.74      1090.47 o                         
 -10   0   8        406.19       -180.91       238.24 o                         
 -10   0   6      47883.45      50675.00      1614.57 o                         
 -10   0   4      14802.22      14137.77       892.01 o                         
 -10   0   2      17140.73      18568.28      1004.05 o                         
 -10   0   0       2250.49       1275.01       384.39 o                         
 -10   0  -2       9757.64      10141.97       741.11 o                         
  10   0   8       3811.34       3945.57       410.14 o                         
  10   0  10       4472.07       4263.32       428.25 o                         
  10   0  12       2568.74       2417.38       345.06 o                         
 -10  -1  10        812.15        686.23       331.32 o                         
 -10  -1   9       1879.15       1092.43       390.53 o                         
 -10  -1   8      11706.65      11202.44       825.38 o                         
 -10  -1   7       3228.29       1710.54       467.05 o                         
 -10  -1   6       3730.00       2431.22       493.46 o                         
 -10  -1   5       7234.76       7144.73       689.77 o                         
 -10  -1   4       2587.57       1681.25       453.71 o                         
 -10  -1   3      13092.59      11685.89       838.10 o                         
 -10  -1   2       3139.11       1409.32       440.91 o                         
 -10  -1   1        788.42        -25.43       309.56 o                         
 -10  -1   0      24314.99      25097.02      1150.38 o                         
 -10  -1  -1      10562.38      11059.55       784.77 o                         
 -10  -1  -2       3355.13       2453.08       454.37 o                         
  10   1   7       1523.46       1304.12       266.79 o                         
  10   1   8      14726.56      16400.18       722.27 o                         
  10  -1   9       3762.43       3550.09       409.48 o                         
  10  -1  10        953.55       1137.77       279.30 o                         
  10  -1  11       2492.00       2350.50       358.30 o                         
  10  -1  12        579.34        416.68       152.47 o                         
  10  -2 -11       1198.48        947.01       264.24 o                         
  10  -2 -10       2824.00       2876.64       387.93 o                         
  10  -2  -9      31333.62      34539.19       752.66 o                         
  10  -2  -8       1577.16        988.23       174.58 o                         
  10  -2  -7       1307.98        485.75       144.58 o                         
  10  -2  -6       2621.47       2142.38       250.55 o                         
  10  -2  -5        917.22        524.23       157.36 o                         
  10  -2  -4        288.14        -51.16       129.82 o                         
  10  -2  -3       1619.71        715.45       168.05 o                         
  10  -2  -2       6042.13       6397.21       365.42 o                         
  10  -2  -1       7187.71       6309.97       365.39 o                         
 -10   2   0       1150.98        589.22       231.37 o                         
 -10   2  -1       8284.23       8943.74       501.93 o                         
  10  -3 -12       1767.40       1983.55       335.32 o                         
  10  -3 -11       3785.33       3531.95       421.88 o                         
  10  -3 -10       5950.73       6554.76       556.58 o                         
  10  -3  -9       1838.60       2271.01       364.82 o                         
  10  -3  -8       8080.12       9042.70       662.92 o                         
  10  -3  -7       2871.96       2055.19       256.19 o                         
  10  -3  -6       1391.99        757.05       190.32 o                         
  10  -3  -5       4579.29       3719.07       303.32 o                         
  10  -3  -4       7986.60       8276.67       407.67 o                         
  10  -3  -3       9663.57       9291.77       428.46 o                         
  10  -3  -2       5624.07       5042.85       343.19 o                         
  10  -3  -1       5841.09       5989.33       358.56 o                         
  10  -3   0      21273.10      24617.02      1148.78 o                         
  10  -3   1        327.34        378.87       263.18 o                         
  10  -3   2       1167.01       1233.66       336.82 o                         
  10  -3   3       3419.89       3107.62       476.38 o                         
  10  -3   4       6186.42       6065.90       638.32 o                         
  10  -4 -12       5306.75       5368.32       532.30 o                         
  10  -4 -11       4442.99       4397.81       500.31 o                         
  10  -4 -10       7066.70       6764.73       594.52 o                         
  10  -4  -9       1102.20       1188.72       311.05 o                         
  10  -4  -8       2294.01       2705.27       416.93 o                         
  10  -4  -7        501.16        598.25       258.17 o                         
  10  -4  -6      12367.53      11579.17       772.85 o                         
  10  -4  -5       1956.21       2871.75       427.52 o                         
  10  -4  -4       2993.26       3479.56       467.36 o                         
  10  -4  -3       8540.44       9480.68       732.37 o                         
  10  -4  -2       2266.48       2455.42       421.88 o                         
  10  -4  -1        181.19         57.57       131.17 o                         
  10  -4   0        977.73       1226.94       347.04 o                         
  10  -5 -13       1630.84       1734.49       358.70 o                         
  10  -5 -12        525.41        545.46       274.05 o                         
  10  -5 -11        300.97        450.78       255.89 o                         
  10  -5 -10       7245.11       8293.17       687.32 o                         
  10  -5  -9       1865.02       2927.80       436.80 o                         
  10  -5  -8       5451.42       6980.75       645.33 o                         
  10  -5  -7        977.56       1157.38       327.71 o                         
  10  -5  -6       4647.42       5213.93       573.32 o                         
  10  -5  -5       1746.39       1770.12       384.81 o                         
  11  -3  -7       1249.00       1421.70       310.80 o                         
  11  -3  -6          3.69         56.88       129.53 o                         
  11  -3  -5       3400.66       3701.36       448.59 o                         
  11  -3  -4        895.82       1409.83       320.99 o                         
   1   0 -31        578.72        675.42       175.50 o                         
   1   0 -29        939.52        640.21       170.83 o                         
   1   0 -27       1751.35       2097.67       209.91 o                         
   1   0 -25       5718.29       6378.30       303.62 o                         
   1   0 -23          3.29        -12.81        89.71 o                         
  -1   0  21        917.04        850.84       114.81 o                         
  -1   0  19       3119.08       2443.90       145.38 o                         
  -1   0  17      10949.04       7711.03       266.78 o                         
  -1   0  15        601.19        302.45        48.77 o                         
  -1   0  13        454.37        297.46        43.78 o                         
  -1   0  11       1253.35       1002.55       108.02 o                         
  -1   0   9       4614.74       5145.51       131.58 o                         
  -1   0   7       1422.51       1933.24        80.51 o                         
  -1   0   5        262.12        185.45        36.29 o                         
  -1   0   3        211.04        229.63        26.78 o                         
  -1   0   1        349.47        306.97        25.09 o                         
   1   0   1          2.30         50.50        26.97 o                         
   1   0   3        292.64        253.03        43.10 o                         
   1   0   5       1558.58       1782.32        80.10 o                         
   1   0   7       1656.08       2137.62        87.47 o                         
   1   0   9       1288.93       1717.98        86.25 o                         
   1   0  11       1006.18       1224.93        82.74 o                         
   1   0  13       7001.30       9102.62       135.33 o                         
   1   0  15        262.36        151.90        48.49 o                         
  -1   0 -17       3494.46       3249.85        88.53 o                         
  -1   0 -19       1933.44       2315.58       107.88 o                         
   1   0  21       5571.40       6246.64       217.99 o                         
   1   0  23         14.63        -14.42        62.49 o                         
   1   0  25       3464.32       3339.10       154.36 o                         
  -1   0 -27        268.82        -51.34       137.29 o                         
  -1   0 -29       1205.17        326.37       184.73 o                         
   1   1  -5       1729.32       2041.60       110.25 o                         
   1  -1  -4         19.22         29.44        18.99 o                         
   1  -1  -3        217.48        283.49        24.53 o                         
   1   1  -2       3311.22       3489.67        58.01 o                         
   1   1  -1       6620.08       6973.50        61.81 o                         
  -1   1   0       9102.84       9874.76        84.36 o                         
   1   1   1       1349.32       1460.27        48.98 o                         
   1   1   2       3172.84       3342.22        75.41 o                         
   1   1   3        176.91        183.99        40.44 o                         
   1   2  -8       4144.65       4066.88       182.31 o                         
  -1   2   4      12217.28      12173.43       225.83 o                         
  -1   2   3        302.71        478.26        35.15 o                         
   1   2  -2      19830.92      21343.46       108.28 o                         
   1   2  -1         87.02        288.22        24.45 o                         
  -1  -2   0      16337.43      17364.23        90.26 o                         
   1   2   1      16853.46      18812.46       103.28 o                         
  -1  -2  -2       9078.99       9025.41       242.27 o                         
  -1   3   4        230.21        225.83        59.84 o                         
   1   3  -1      13559.21      13127.99       333.52 o                         
   1   3   0        528.87        698.65        98.52 o                         
   1   3   2        486.83        541.84        92.45 o                         
   1   6  -5       6595.28       6248.34       133.16 o                         
   1  -6  -4       2066.70       3110.90        69.64 o                         
   1   7  -7          6.40        201.30        55.23 o                         
   1  -7  -6       3804.75       2947.92        56.90 o                         
  -1  -7  -6       2357.05       2153.71        88.87 o                         
  -1  -7  -7          3.44        121.92        51.77 o                         
   1   8  -9         24.76        409.28        75.11 o                         
  -1  -8  -8       2100.11       1503.76        59.71 o
[truncated: 41,068 more chars]
